# Supplementary material for: Differentially Expressed Gene Transcripts Using RNA Sequencing from the Blood of Immunosuppressed Kidney Allograft Recipients
Source: PLoS One. 2015 May 6;10(5):e0125045. doi: 10.1371/journal.pone.0125045 (PMC4422721; doi:10.1371/journal.pone.0125045)
Supplement: S1 Table — Table shows gene ID, fold change expression compared to baseline, false discovery rate (FDR) and p-value. (XLSX) [file pone.0125045.s002.xlsx]

## Sheet: Sheet1
gene	pval	Fold Change	FDR
TOMM40L	0.00126979	18.2015	0.00736628
TMEM205	9.73921e-05	14.3664	0.000898197
OLFM4	6.34897e-08	10.7333	1.84911e-06
MMP8	6.69203e-06	9.2432	9.54116e-05
OSBPL9	0.00017287	8.55273	0.0014524
LTF	8.03319e-06	7.93338	0.000110608
AZU1	4.10926e-07	7.878	9.2778e-06
CRISP3	8.42936e-07	7.85203	1.68254e-05
BPI	1.53297e-08	7.72816	5.41549e-07
UBXN11	0.000553708	7.57814	0.00376728
LOXL3	1.53732e-06	6.98658	2.76606e-05
MPO	5.45214e-09	6.93386	2.2018e-07
CEACAM8	3.45813e-07	6.61225	8.00376e-06
ELANE	3.32243e-07	6.42943	7.71247e-06
CD177	0.000442693	6.38143	0.00313729
HPR	0.00156189	6.03999	0.00871554
HP	7.02961e-06	5.92983	9.91422e-05
LCN2	4.93563e-06	5.90944	7.43619e-05
PRTN3	1.2505e-07	5.3325	3.3154e-06
NREP	1.55458e-06	5.32842	2.79023e-05
COL17A1	6.28821e-07	5.25896	1.32433e-05
MIR936	6.28821e-07	5.25896	1.32433e-05
CAMP	1.91481e-07	5.02275	4.79283e-06
TARM1	8.54275e-05	5.01182	0.000810268
OLR1	2.32142e-07	4.99687	5.68641e-06
SIAE	3.87173e-06	4.98384	6.04158e-05
SYVN1	0.00122905	4.25115	0.00717243
SERPINB10	6.64124e-07	4.22502	1.38452e-05
LOC728175	0.000323251	4.13879	0.00243511
CLEC12B	0.00151434	4.05241	0.00849861
MS4A3	1.88713e-06	4.01753	3.28549e-05
TCN1	3.33002e-06	3.93612	5.32429e-05
TMEM126A	0.000869305	3.71232	0.00544846
DDX11L1	0.000216178	3.7027	0.00173975
RETN	0.00170129	3.69175	0.00934369
ABCA13	2.25116e-08	3.68801	7.33335e-07
MNF1	0.000179957	3.63232	0.00150067
SLC2A5	1.52463e-08	3.58196	5.41549e-07
RNASE1	3.07867e-10	3.46357	1.78665e-08
CHIT1	1.14316e-05	3.42983	0.000149392
TDRD9	1.02474e-06	3.3075	1.98476e-05
SUCNR1	1.45499e-06	3.29618	2.65019e-05
GPANK1	0.000446927	3.2522	0.00315731
SPARC	2.61248e-07	3.2348	6.29986e-06
PTX3	4.7314e-11	3.22398	3.36983e-09
BCL2L15	0.00131206	3.21266	0.0075639
MYL9	3.11486e-07	3.20318	7.30639e-06
CES1	3.94444e-08	3.17886	1.20479e-06
GPR84	0.000796157	3.1437	0.00507526
PGLYRP1	5.48031e-06	3.13324	8.10869e-05
BMP6	4.42726e-05	3.12967	0.000465576
ANKRD34B	1.21786e-06	3.08918	2.27716e-05
CD24	8.42461e-05	3.06751	0.000800517
C1QC	0.000235283	2.99051	0.00186289
HIST1H2AI	0.00104531	2.98109	0.00630686
TYMS	4.29064e-07	2.96546	9.60092e-06
LOC283194	0.00109679	2.96262	0.00655186
KCNH3	7.74533e-05	2.93847	0.000747366
FSTL3	6.83883e-09	2.92288	2.706e-07
RAB13	6.14523e-07	2.88523	1.31006e-05
SNCA	5.93407e-05	2.84854	0.000596032
ERG	3.50504e-08	2.81264	1.08754e-06
NRG1	1.18816e-06	2.77269	2.23496e-05
SLC28A3	1.76281e-09	2.76967	8.22069e-08
MMP9	0.000182675	2.76786	0.00151848
MYO7B	1.74207e-06	2.76784	3.08435e-05
CTTN	6.45812e-08	2.76007	1.87741e-06
LOXHD1	1.04208e-07	2.75776	2.83972e-06
ODF3	0.00178849	2.67444	0.00973726
SLC24A4	1.85687e-05	2.6507	0.000223638
FAM47E	5.85139e-07	2.64592	1.25596e-05
FAM47E-STBD1	5.85139e-07	2.64592	1.25596e-05
STBD1	5.85139e-07	2.64592	1.25596e-05
TMEM38A	9.9015e-09	2.63295	3.66777e-07
SH3BGRL2	9.28597e-08	2.61342	2.56165e-06
LOC388387	5.30527e-05	2.60394	0.000543322
CLU	5.01828e-06	2.60326	7.55345e-05
MAFG	4.09782e-05	2.56954	0.000435609
TFPI	2.33799e-05	2.56853	0.000268972
ITGA2B	2.6549e-05	2.5634	0.000300359
VCAN	1.64637e-09	2.55423	7.77015e-08
DUSP13	6.70014e-06	2.54053	9.54404e-05
PRRT4	4.21095e-07	2.5364	9.43939e-06
ITGB3	4.90493e-06	2.53339	7.39705e-05
STAB1	1.7487e-09	2.52161	8.17922e-08
RNASE2	0.00175892	2.51887	0.009613
FAM198B	3.59798e-08	2.5003	1.11416e-06
FCRL1	0.000523115	2.4995	0.00358874
TPTEP1	1.6023e-06	2.48569	2.86277e-05
S100A12	0.000142769	2.47951	0.00123638
MS4A4A	3.16364e-05	2.4768	0.000349092
ASGR2	5.22597e-07	2.46018	1.14206e-05
MGST1	1.9125e-07	2.45644	4.79283e-06
PF4V1	1.36976e-05	2.44502	0.000172392
DLG4	8.52364e-05	2.43553	0.000809436
HOMER3	2.18241e-07	2.40649	5.37676e-06
MLH3	0.000601813	2.40244	0.00403501
CDKN1A	2.86813e-09	2.39889	1.26951e-07
PDZK1IP1	3.59977e-05	2.3925	0.000390345
MIR4485	0.000848463	2.39015	0.00534777
MTRNR2L8	0.000848463	2.39015	0.00534777
MYEOV	3.13925e-05	2.3868	0.000347011
BEX1	3.0531e-06	2.37285	4.94715e-05
F13A1	2.76531e-06	2.36872	4.55621e-05
TNNC2	0.000348756	2.35198	0.00258744
TACSTD2	4.97376e-07	2.34444	1.09612e-05
ATP8B4	8.98581e-07	2.34221	1.77552e-05
LOC100288637	0.000185466	2.33463	0.00153516
CLTCL1	3.6686e-08	2.32805	1.13156e-06
CTDSPL	2.84775e-07	2.32339	6.74039e-06
PRKAR2B	3.72362e-06	2.32158	5.85798e-05
SDPR	4.45884e-06	2.29697	6.78204e-05
MIR4647	0.00041727	2.28764	0.00299232
SLC35B2	0.00041727	2.28764	0.00299232
PRUNE2	0.000287976	2.2876	0.00220866
GNG11	2.71081e-05	2.28618	0.000305801
LYZ	9.65964e-12	2.28612	8.31631e-10
TCN2	0.000107481	2.28501	0.000979735
C1QA	0.00142437	2.27862	0.00808933
GP1BB	9.57422e-06	2.26912	0.000128331
2010-09-04	9.57422e-06	2.26912	0.000128331
SEPT5-GP1BB	9.57422e-06	2.26912	0.000128331
LILRA5	0.000533135	2.26079	0.00365269
TMEM40	1.41412e-05	2.25695	0.000176697
TUBB1	2.22237e-05	2.249	0.000259094
HK3	9.75976e-09	2.24885	3.63244e-07
SERPINB2	9.17744e-06	2.23731	0.000123541
PGRMC1	9.97727e-07	2.23277	1.94445e-05
CMYA5	0.00112227	2.22747	0.00667358
SMPDL3A	5.8682e-06	2.22142	8.56932e-05
TUBB6	0.000740082	2.21529	0.00475713
BLOC1S1	0.000155782	2.2071	0.00133458
BLOC1S1-RDH5	0.000155782	2.2071	0.00133458
RDH5	0.000155782	2.2071	0.00133458
ABCC3	8.31273e-08	2.20561	2.31354e-06
ANXA4	5.75143e-09	2.19713	2.31075e-07
CD36	4.24832e-09	2.19481	1.79292e-07
CALD1	6.95646e-07	2.18913	1.43422e-05
SLC2A6	2.12198e-07	2.18097	5.2361e-06
C17orf109	0.00180033	2.17891	0.00977455
SMOX	2.19828e-06	2.17855	3.76859e-05
CMTM5	1.15861e-05	2.17804	0.00015116
LRRC32	0.000206785	2.16154	0.00168198
GMPR	3.21061e-06	2.16029	5.1597e-05
RRM2	0.000449087	2.16021	0.00316656
MKI67	7.76035e-05	2.15875	0.000748289
LTBP1	3.79373e-07	2.15828	8.6653e-06
BEND2	7.63614e-06	2.15807	0.000105979
C3	0.00051944	2.15757	0.00357135
LRP1	8.33797e-09	2.14183	3.21792e-07
NRGN	8.78668e-05	2.13136	0.00082839
ABLIM3	5.0457e-06	2.13126	7.58743e-05
PADI4	5.52365e-06	2.12341	8.16511e-05
ATP2C2	0.00092286	2.11788	0.00571553
GYG1	0.000179495	2.11662	0.0014992
PLXNB2	1.71498e-07	2.11158	4.39085e-06
CYB5R2	6.11719e-08	2.11048	1.79495e-06
ASAP2	2.28701e-05	2.10897	0.000264661
CYP1B1	0.00123651	2.10703	0.00720525
GP9	0.000325102	2.10584	0.00244318
DZIP1L	8.71367e-05	2.10482	0.000823986
TCTEX1D1	0.000454525	2.09581	0.00319657
SPOCD1	1.02082e-05	2.08793	0.000135553
HTRA3	0.000206898	2.08494	0.00168198
FAM129B	2.06554e-09	2.07642	9.49121e-08
LOC100506035	0.000191089	2.07455	0.00157423
C2orf88	1.55876e-05	2.07449	0.000191863
MARCO	3.60292e-05	2.07228	0.000390416
KIAA0101	0.000111032	2.06996	0.00100413
MYLK	0.000135464	2.06284	0.00118052
CTSD	2.15734e-08	2.05991	7.08665e-07
ANG	1.19526e-07	2.05763	3.20147e-06
RNASE4	1.19526e-07	2.05763	3.20147e-06
MMD	1.63533e-05	2.05664	0.0002005
ASGR1	0.000406175	2.05652	0.00293153
RIN2	8.19376e-08	2.05122	2.28856e-06
ELOVL7	3.86542e-06	2.04904	6.03862e-05
TOP2A	0.000247498	2.04901	0.00193902
ADAM15	7.65835e-06	2.0485	0.000106193
FBN2	8.76517e-13	2.04544	1.04841e-10
FCN1	1.65057e-08	2.03717	5.70924e-07
C20orf27	2.3015e-09	2.03672	1.04528e-07
SLC26A6	6.36454e-06	2.03653	9.19982e-05
APP	6.77905e-14	2.03286	1.23144e-11
PKM2	1.83672e-11	2.03232	1.49117e-09
WASF1	4.31133e-09	2.02897	1.81111e-07
STOM	0.000200671	2.02781	0.00164023
PTGS1	1.11642e-06	2.02585	2.13854e-05
WNT5B	3.97692e-05	2.02	0.000423619
BRSK1	0.000174871	2.01094	0.00146605
TSPAN9	8.70904e-08	2.00048	2.41954e-06
VPREB3	0.000593163	1.99912	0.00399275
TNS3	1.05785e-09	1.9974	5.26206e-08
SLC9A7P1	2.44655e-10	1.99567	1.45761e-08
S100A8	6.62861e-06	1.99215	9.47662e-05
ELOVL3	6.94073e-08	1.98801	1.98819e-06
SCD	6.18661e-05	1.98706	0.000617439
INHBA	1.9279e-05	1.9811	0.000230422
CATSPER1	2.46318e-05	1.97735	0.000281309
PROS1	7.74601e-05	1.97726	0.000747366
EMP1	3.0351e-06	1.97402	4.92819e-05
ARHGEF17	8.3247e-09	1.97355	3.21792e-07
SV2C	0.000332913	1.97021	0.0024935
TBC1D2	1.79313e-10	1.96681	1.09325e-08
CD151	2.16296e-08	1.96571	7.09026e-07
GP6	1.17192e-05	1.9657	0.000152769
KIAA1598	1.57708e-06	1.96152	2.82414e-05
GNAZ	0.000115952	1.9614	0.00103879
MFAP3L	1.19885e-05	1.95322	0.000155697
VEPH1	6.70275e-05	1.94904	0.000660537
EGF	6.86089e-07	1.9447	1.42012e-05
PF4	0.000684714	1.94378	0.00447033
PPBP	0.000684714	1.94378	0.00447033
GGTA1P	9.12444e-05	1.94162	0.000854067
CYBB	9.90876e-07	1.94127	1.9335e-05
ITGB5	2.21014e-05	1.9404	0.000258631
SLC37A2	9.32748e-09	1.93919	3.48812e-07
GADD45A	0.000985774	1.93834	0.00604544
SNAPC3	0.000357036	1.93793	0.00264011
LTA4H	3.36491e-06	1.93759	5.36912e-05
CYFIP1	1.52348e-07	1.93444	3.96534e-06
F5	6.44688e-05	1.93395	0.000639343
MYOF	0.00013717	1.92713	0.00119473
NID1	9.945e-06	1.92658	0.000132846
TMEM150B	1.93577e-06	1.92557	3.36271e-05
ARHGAP6	1.80775e-06	1.92495	3.16841e-05
KIAA0895L	8.38699e-06	1.92391	0.000114774
SIGLEC14	1.84434e-05	1.92357	0.000222471
GRN	1.10981e-10	1.92146	7.0978e-09
RSU1	0.000180925	1.91876	0.00150553
RXFP2	6.51955e-05	1.91855	0.000645732
ARHGAP24	5.74621e-06	1.91616	8.41471e-05
MMRN1	3.87503e-06	1.91371	6.04158e-05
HPSE	3.31279e-07	1.9124	7.70543e-06
ROGDI	7.48011e-09	1.90981	2.93749e-07
RUSC1-AS1	0.00142658	1.90927	0.00809886
TSPAN33	5.5701e-06	1.90578	8.21826e-05
HLA-DMB	0.00128789	1.90498	0.00744096
LOC100507472	3.74323e-05	1.90425	0.000402557
PCSK6	3.74323e-05	1.90425	0.000402557
GBA	7.21556e-08	1.90409	2.0482e-06
FXYD2	7.03254e-08	1.90192	2.00351e-06
FXYD6	7.03254e-08	1.90192	2.00351e-06
FXYD6-FXYD2	7.03254e-08	1.90192	2.00351e-06
CDCA7L	6.12401e-05	1.89559	0.000611971
ALDH2	5.84707e-06	1.89408	8.54643e-05
RHOBTB1	6.64058e-06	1.89276	9.48507e-05
AFF2	0.000107198	1.88923	0.000978839
CCR2	0.000204544	1.88812	0.0016684
ADAMTS2	8.9853e-06	1.88801	0.000122108
NFKBIE	0.000376125	1.88609	0.00276042
MS4A14	7.64879e-05	1.88581	0.000741639
MS4A7	7.64879e-05	1.88581	0.000741639
OSCAR	1.98724e-06	1.88282	3.43687e-05
PLXND1	2.34749e-07	1.88084	5.7294e-06
LGALS1	2.27441e-06	1.87845	3.86981e-05
KYNU	0.000245412	1.87823	0.00192557
LMNA	2.67875e-06	1.87275	4.43692e-05
TAGLN	0.00145601	1.86965	0.00823619
SLC22A16	6.81908e-06	1.86774	9.65204e-05
CCDC88A	5.16042e-09	1.86566	2.10569e-07
TMEM158	4.17874e-05	1.86494	0.00044241
OAF	2.63724e-07	1.86464	6.30885e-06
EPHB2	1.0713e-06	1.86464	2.05965e-05
MTMR11	0.000120181	1.8626	0.00106813
OPLAH	0.000170027	1.8572	0.0014362
C9orf47	5.62812e-07	1.85334	1.21805e-05
S1PR3	5.62812e-07	1.85334	1.21805e-05
LAMC1	1.11811e-08	1.85215	4.07434e-07
TUBA8	0.00138611	1.85133	0.00789782
RRAS	4.67082e-06	1.84945	7.05757e-05
PRAM1	1.45626e-06	1.84693	2.65019e-05
TSPO	3.45802e-05	1.84571	0.000378069
COCH	0.000227722	1.84506	0.00181586
ARNTL2	0.00106158	1.84413	0.00638001
DHFR	1.82427e-06	1.83842	3.1938e-05
SLITRK4	2.04571e-11	1.83801	1.62711e-09
GUCY1B3	1.14264e-05	1.83783	0.000149392
CREG1	1.52919e-08	1.83457	5.41549e-07
FRMD3	0.00107829	1.83403	0.00646606
ITGA9	8.23695e-06	1.83216	0.000113116
SIGLEC5	5.54583e-07	1.83134	1.20524e-05
CARD9	1.77947e-06	1.82967	3.13639e-05
CDKN3	1.06845e-05	1.82949	0.000141279
PTPRN	1.54987e-05	1.82887	0.000191069
CTSA	3.42671e-08	1.82801	1.06534e-06
FSTL1	0.000382504	1.82126	0.00279937
MIR198	0.000382504	1.82126	0.00279937
TIMP1	0.000259804	1.8195	0.0020253
MYB	0.000714768	1.81514	0.00462606
MGLL	0.000360809	1.81457	0.0026655
TRPM2	0.000218997	1.81284	0.00175971
NT5M	0.000141723	1.81158	0.00122975
NXF3	0.0004646	1.81043	0.00325864
C9orf72	5.70755e-06	1.80717	8.39733e-05
WHAMMP2	0.000123721	1.80559	0.00109462
SLC44A1	6.49356e-12	1.80316	5.9462e-10
TFEC	9.60388e-05	1.80277	0.000888855
CD300E	0.00134014	1.79918	0.00769184
METTL9	0.000353824	1.79888	0.00262007
YWHAH	8.04473e-10	1.79307	4.14115e-08
MERTK	5.23921e-05	1.79296	0.000537611
IRF5	0.00140541	1.7909	0.00798746
CD86	0.000487328	1.78909	0.00339074
CALCRL	4.57127e-11	1.78847	3.28565e-09
CD180	7.41651e-06	1.78798	0.000103481
GGH	0.000118483	1.78606	0.00105664
RASSF4	0.000232467	1.77855	0.00184245
C12orf39	0.000933071	1.77689	0.00576737
SPDYC	0.000299127	1.77538	0.00228448
FAM20C	7.81862e-06	1.77384	0.000108129
SERINC2	2.28559e-05	1.77353	0.000264661
CCNB2	6.25215e-05	1.77347	0.000622394
TTN	0.000510103	1.76929	0.00351641
COMMD9	8.75209e-05	1.76689	0.000826621
HNMT	8.30982e-05	1.7657	0.000792493
LGALS12	0.00016061	1.76454	0.0013692
PPFIA4	0.00050409	1.7623	0.00348877
AOAH	5.15269e-07	1.76205	1.12762e-05
GAPDH	1.17445e-08	1.76088	4.25e-07
PEAR1	1.7539e-05	1.75944	0.000212708
LY86	9.01566e-06	1.75944	0.000122203
TPM1	1.80487e-06	1.75921	3.1669e-05
EGFL7	7.86112e-06	1.75878	0.000108525
PDGFC	0.000407292	1.75844	0.00293689
LOC730102	4.62144e-10	1.75734	2.52312e-08
EIF4A1	0.000118764	1.75471	0.00105734
SENP3	0.000118764	1.75471	0.00105734
SENP3-EIF4A1	0.000118764	1.75471	0.00105734
CKAP4	8.1041e-05	1.75297	0.000775706
AP1S2	1.26307e-06	1.75292	2.35608e-05
S100A6	1.24228e-05	1.75275	0.00015955
NLRC4	1.45709e-05	1.75251	0.0001812
PARVB	1.24113e-05	1.74986	0.000159535
EIF4EBP1	1.55054e-07	1.74629	4.02242e-06
GRB14	1.94927e-05	1.74489	0.000232091
TESC	5.51625e-05	1.7445	0.000560533
SIDT2	0.000893927	1.74136	0.00557379
CD68	0.000819853	1.7398	0.00519049
GAS2L1	2.0317e-05	1.73884	0.000240625
EPB41L3	0.000113995	1.73676	0.00102419
CLEC11A	1.67351e-07	1.73661	4.29169e-06
SCPEP1	1.66331e-08	1.73592	5.7406e-07
PDE5A	0.000734963	1.73579	0.00473136
NCAPG	0.00064672	1.73273	0.00428476
ARHGEF10L	7.85154e-06	1.73121	0.000108488
KCTD12	1.34824e-09	1.73116	6.52026e-08
ANLN	0.00134353	1.73038	0.00770843
SPHK1	2.92978e-08	1.72987	9.19975e-07
ALDH4A1	1.41415e-08	1.72866	5.03598e-07
MIR4695	1.41415e-08	1.72866	5.03598e-07
LOC284837	0.000172965	1.72773	0.0014524
FGD2	5.89801e-06	1.72751	8.59683e-05
C5orf62	1.47284e-06	1.72726	2.67325e-05
ADAM9	2.96459e-06	1.7272	4.83373e-05
VIL1	0.000642301	1.72689	0.00426089
SIL1	0.000814715	1.72464	0.00516624
ME1	1.75234e-08	1.72438	5.98199e-07
INSC	0.00141552	1.72319	0.008042
CARD6	3.07892e-08	1.72264	9.61028e-07
CLIC4	2.48942e-07	1.72142	6.02886e-06
JAM3	0.00011544	1.72122	0.00103512
LGALS3	7.72937e-07	1.72023	1.55871e-05
C10orf11	0.00043207	1.72008	0.00308293
KIAA0930	4.22669e-06	1.71536	6.4739e-05
CPVL	0.00025515	1.71491	0.00199299
CENPW	1.43209e-05	1.71076	0.000178801
KIFC1	0.00179158	1.70954	0.00974861
DGKG	4.85236e-09	1.70757	1.99366e-07
C12orf59	0.000140552	1.70514	0.00122147
ITSN1	5.52749e-08	1.70499	1.65578e-06
LOC285758	1.19935e-05	1.70396	0.000155697
TPX2	0.000596019	1.69773	0.00400301
CEACAM6	0.0010378	1.69699	0.00626397
TMTC2	1.01347e-06	1.69685	1.97022e-05
MAP2K6	0.0008989	1.69577	0.00559367
GNA15	4.31477e-07	1.6946	9.61708e-06
SOX4	6.25278e-07	1.69418	1.32042e-05
SCARB1	0.000116898	1.69196	0.00104547
ANXA2	2.24929e-05	1.69002	0.000261454
CSTA	1.65658e-09	1.68601	7.7949e-08
EAF2	0.00020015	1.68546	0.00163682
RAB27A	6.77819e-05	1.68532	0.000667132
MICALL2	1.16942e-06	1.68477	2.21299e-05
PECR	0.000272241	1.68376	0.00210758
CDYL2	6.27809e-10	1.68336	3.33463e-08
MAFB	0.000672863	1.68326	0.00441688
CD14	1.30446e-05	1.68282	0.000165841
HRASLS	0.000243892	1.68267	0.00191652
DTL	6.84676e-05	1.68237	0.000672193
ARMC3	5.43831e-05	1.67998	0.000555133
FAM72A	6.52268e-06	1.67884	9.35076e-05
DRAM1	1.22858e-07	1.67783	3.26836e-06
S100A9	3.50062e-06	1.67755	5.55737e-05
C7orf41	7.94659e-05	1.67692	0.000763428
CEBPA	3.61682e-05	1.67382	0.000391652
MS4A6A	1.71568e-05	1.67256	0.000208881
FMO5	1.73653e-08	1.67255	5.94097e-07
PTPRO	0.000536477	1.67143	0.00367397
E2F2	0.00030923	1.67014	0.00234754
GCNT1	5.99476e-06	1.66976	8.71353e-05
ARHGAP18	1.00363e-06	1.6693	1.95353e-05
GBE1	2.32738e-08	1.66647	7.55025e-07
IDH1	2.74442e-08	1.66368	8.68733e-07
AGTRAP	6.10365e-10	1.66355	3.2641e-08
E2F8	1.09288e-05	1.66207	0.00014386
P2RX7	5.40833e-05	1.66086	0.000552433
FBXO9	0.000922543	1.65974	0.00571553
BLVRA	5.13503e-05	1.65789	0.000528962
CCDC90A	1.27907e-05	1.65724	0.000163339
SLC25A40	1.87019e-05	1.6537	0.000224724
PARD3	5.47205e-05	1.65065	0.000557125
KIF11	0.000273809	1.64767	0.00211624
VCL	1.41248e-08	1.64657	5.03598e-07
H1F0	0.000102681	1.64601	0.000941084
BTBD3	7.59855e-09	1.64569	2.97181e-07
FADS1	0.000401222	1.64566	0.00290784
LIMS1	1.78941e-06	1.64491	3.14995e-05
ANO6	7.24923e-08	1.64125	2.05404e-06
C19orf77	0.000257913	1.64062	0.00201357
ADAP2	0.00119047	1.64021	0.00698897
CPNE5	0.000922234	1.63818	0.00571553
SLC6A12	9.27242e-05	1.63679	0.000863098
LILRA3	1.3141e-05	1.63663	0.000166053
LILRA4	1.3141e-05	1.63663	0.000166053
LILRA6	1.3141e-05	1.63663	0.000166053
LILRB2	1.3141e-05	1.63663	0.000166053
LILRB3	1.3141e-05	1.63663	0.000166053
LILRB5	1.3141e-05	1.63663	0.000166053
MMP17	2.86256e-05	1.63625	0.000321075
DACH1	0.00132019	1.63438	0.00760239
CNTLN	3.31448e-07	1.63339	7.70543e-06
SLC46A2	4.64336e-05	1.63272	0.000485045
DIAPH2	1.64922e-08	1.63017	5.70924e-07
NAGA	1.69777e-06	1.62974	3.01956e-05
FGD6	1.55783e-06	1.62924	2.79287e-05
CASC5	3.11821e-05	1.6292	0.000345539
ZNF385D	0.000475045	1.62913	0.0033172
DPYSL2	3.68037e-05	1.62909	0.000397708
PDXK	1.01794e-06	1.6287	1.97648e-05
ZNF697	7.2987e-07	1.62837	1.48717e-05
GUCY1A3	4.37689e-05	1.62784	0.000461208
CPNE2	0.00114814	1.62692	0.00679089
ZNF385A	0.000403282	1.6258	0.00291603
WASF3	2.92839e-06	1.62546	4.78467e-05
MICU1	2.03857e-11	1.62525	1.62711e-09
PLD1	5.6753e-07	1.62467	1.22488e-05
C14orf2	1.64258e-05	1.62455	0.000201075
TPM4	0.00116798	1.62279	0.00689046
CTSZ	1.12349e-06	1.62175	2.14944e-05
MFSD2A	1.63514e-06	1.62105	2.9148e-05
NAPSB	0.000475066	1.62049	0.0033172
BIK	0.000709233	1.61941	0.00460164
BLVRB	1.32183e-06	1.61922	2.43096e-05
SH3RF1	1.86198e-05	1.6188	0.000224081
KCNMB1	8.92855e-05	1.61754	0.000840505
RUSC2	6.44406e-06	1.6166	9.26116e-05
CABP5	0.000690796	1.61649	0.00449882
LDLRAD3	1.90428e-07	1.6156	4.78177e-06
OXTR	0.0010098	1.61539	0.00616624
STEAP3	1.10274e-07	1.61456	2.98426e-06
ANPEP	6.89843e-05	1.61295	0.000675994
ANO10	9.33421e-05	1.61284	0.00086697
STXBP2	3.45845e-06	1.6115	5.50156e-05
TMEM45A	0.000754839	1.6114	0.00483967
SDC4	6.39275e-07	1.61128	1.34454e-05
CORO2A	0.000423622	1.61016	0.00303231
CKAP2L	0.00121077	1.60986	0.00708955
CEACAM3	0.000254594	1.6095	0.00199064
ADORA2A	0.00179826	1.60884	0.00977185
TMSB4Y	5.14609e-05	1.60825	0.000529442
C8orf42	3.02783e-05	1.6077	0.000336953
PGM1	1.03528e-06	1.60723	2.00269e-05
EPB49	0.00126186	1.60716	0.00732568
SETD7	7.90511e-08	1.60586	2.21584e-06
KL	0.00158581	1.60445	0.00883014
DNM1	2.3135e-06	1.60443	3.91472e-05
PDLIM1	0.000461144	1.60368	0.00323876
CST3	8.87759e-06	1.60354	0.000120749
TBC1D9	2.2036e-05	1.60339	0.000258058
FLJ23867	0.000212752	1.60188	0.00171747
QSOX1	0.000212752	1.60188	0.00171747
TTC7B	6.88838e-05	1.60174	0.000675432
BIRC5	0.000439439	1.60117	0.00311705
CITED4	0.000121134	1.60041	0.00107538
STARD8	2.23382e-08	1.60009	7.29204e-07
PLBD1	1.56555e-05	1.60001	0.000192397
MPEG1	7.21098e-06	1.597	0.000101154
PLOD1	0.000337827	1.59682	0.00252067
RHEB	0.00145975	1.59443	0.0082514
MITF	3.83344e-08	1.59425	1.17546e-06
MLNR	0.000668286	1.59352	0.0043942
IFI30	1.15647e-05	1.59328	0.000151007
SYTL4	2.10727e-05	1.59326	0.000247703
SAMD14	5.03833e-05	1.58901	0.000520723
ALDH3B1	9.75842e-08	1.5877	2.68254e-06
TSPAN4	0.000383525	1.58752	0.00280399
LPL	0.000220694	1.58741	0.00176882
ATG7	1.88048e-06	1.58736	3.28451e-05
NIPSNAP3A	0.000718402	1.58601	0.00464438
CFP	5.28058e-06	1.58462	7.86516e-05
CD93	0.000198828	1.58397	0.00162856
TTYH3	8.63024e-07	1.58382	1.71391e-05
KCTD3	4.11658e-14	1.58183	7.77141e-12
PLP2	3.90187e-05	1.58144	0.000417327
CDA	9.85235e-05	1.58094	0.000905434
S100A10	0.0003863	1.57938	0.00281925
TMEM170B	1.0117e-05	1.5792	0.000134456
PLA2G12A	0.000296738	1.57828	0.0022692
SERPINB8	4.023e-06	1.57772	6.23505e-05
C9orf89	8.78285e-08	1.57645	2.43549e-06
IQGAP3	1.54334e-05	1.57416	0.000190414
MCTP1	3.57915e-07	1.57403	8.23521e-06
CAV2	0.000196787	1.57285	0.00161438
ADSS	1.98432e-06	1.57279	3.43561e-05
DENND2C	0.000661494	1.57253	0.00436052
RAB34	3.85127e-06	1.57214	6.02852e-05
CECR1	0.000117136	1.57199	0.00104701
IRAK3	0.00052368	1.5682	0.00359105
PPAP2B	0.000185337	1.56789	0.00153491
ALDH1A1	0.00145697	1.56725	0.00823863
MSRB3	0.000172806	1.56714	0.0014524
ZG16B	5.92203e-05	1.56542	0.000595586
FERMT3	7.52231e-10	1.56364	3.90288e-08
BMP2	6.79734e-05	1.56304	0.000668597
ENDOD1	0.000335839	1.56209	0.00251062
PLA2G4A	1.03326e-07	1.56206	2.82058e-06
TGFBI	0.000658226	1.56025	0.00434446
CENPE	0.000231907	1.55994	0.00184081
SLCO4C1	0.00161412	1.55903	0.00895596
TBC1D10B	0.000219108	1.55842	0.00175971
CPNE8	2.04751e-05	1.55787	0.000241949
FBP1	4.1395e-05	1.55762	0.000438849
S100A4	2.26247e-06	1.55753	3.85753e-05
NEIL3	0.000278958	1.555	0.00214855
CDCA3	0.000551192	1.55471	0.00375512
TRIOBP	0.000228853	1.55446	0.00182396
TCF7L2	4.20073e-06	1.55401	6.44674e-05
CXorf69	1.57525e-08	1.5532	5.5095e-07
ACER3	5.04139e-05	1.5525	0.000520723
P2RX1	2.08187e-05	1.55216	0.00024527
PTGIR	0.00166094	1.55157	0.00915958
ANXA1	0.000606598	1.55102	0.00406014
AGPS	4.66063e-06	1.54941	7.04898e-05
ASRGL1	1.54094e-05	1.54626	0.000190357
ZEB2	3.81745e-05	1.546	0.000409415
ZEB2-AS1	3.81745e-05	1.546	0.000409415
METTL7A	1.25628e-05	1.54472	0.000160822
CRAT	2.63404e-07	1.54454	6.30885e-06
RGS6	0.000654072	1.54309	0.00432432
CLCN7	2.23132e-06	1.54282	3.80856e-05
PRDX5	9.9553e-08	1.54229	2.73187e-06
GRINA	0.000676681	1.54112	0.0044308
ERMAP	3.23828e-07	1.5409	7.57323e-06
CDK5	9.11964e-07	1.53988	1.79743e-05
ADRBK2	6.43079e-06	1.53809	9.2529e-05
CBWD2	0.00032389	1.53667	0.0024364
GSTO1	1.91228e-05	1.53626	0.000228729
CPNE3	5.6725e-05	1.53578	0.000574176
HDGF	8.622e-10	1.53565	4.358e-08
SMAD1	0.000149534	1.53378	0.00128668
TP53I11	0.00120508	1.53319	0.00706148
VWF	4.6698e-05	1.533	0.000486834
GPNMB	9.98359e-06	1.53276	0.000133201
FAM72B	9.09318e-06	1.53246	0.000122935
ARHGAP21	8.83679e-06	1.53192	0.000120299
UGGT2	1.21239e-05	1.5319	0.000157
EHD3	0.0005556	1.53068	0.00377704
PNP	0.000332506	1.53058	0.00249165
CERS6	0.00129815	1.52955	0.00748647
SHROOM1	0.000307048	1.52906	0.00233437
NCEH1	1.38062e-05	1.52859	0.00017348
TRPC2	4.50793e-05	1.52822	0.000472158
GM2A	0.000102684	1.52817	0.000941084
FAM125B	0.000113455	1.52794	0.00102168
ENO1	2.89648e-06	1.52788	4.74738e-05
PTK2	7.28476e-07	1.52647	1.48626e-05
PIK3AP1	0.00059138	1.52631	0.00398381
CYB5R3	7.26621e-05	1.52596	0.000708931
LOC100506585	0.000894928	1.52488	0.00557782
C19orf38	8.00977e-05	1.5235	0.000768085
PAQR4	5.71012e-08	1.52315	1.69776e-06
CDCA5	0.000519392	1.52305	0.00357135
HMGB3	4.08624e-06	1.52275	6.30189e-05
C1orf198	0.000268912	1.52136	0.002088
LRP3	0.00018682	1.52111	0.00154393
ACP2	2.57303e-05	1.52062	0.00029226
SLC39A3	1.28128e-05	1.51952	0.000163489
DNMBP	1.15401e-07	1.51865	3.10691e-06
WNT11	2.94877e-06	1.51846	4.81294e-05
PGAM1	1.90965e-10	1.51725	1.15978e-08
SEC23B	0.00113586	1.51662	0.00674157
LDHA	0.000859756	1.51638	0.00539724
CTSH	0.000660167	1.51457	0.0043536
ARL8B	0.000280156	1.51442	0.00215608
UBE2E2	0.000331107	1.51386	0.00248354
SNX21	6.85736e-07	1.51286	1.42012e-05
SNX3	0.000434269	1.51207	0.0030958
AIG1	4.39111e-05	1.51201	0.000462083
ZNF185	0.000242903	1.51139	0.00191045
PSRC1	3.32616e-05	1.51052	0.000365225
C11orf74	1.90706e-05	1.50977	0.000228279
CDK2AP1	9.7664e-05	1.50926	0.000899117
HJURP	0.000117334	1.50762	0.00104758
PDIA5	7.35036e-07	1.50575	1.49575e-05
MEIS3P1	0.000148455	1.50547	0.0012788
PLOD2	4.75254e-05	1.50515	0.000493817
HSD17B12	3.57786e-07	1.50434	8.23521e-06
PADI2	1.91167e-06	1.50419	3.32453e-05
C10orf125	7.30028e-05	1.50416	0.000711368
PLAU	0.00122235	1.50406	0.0071413
CAMTA1	6.42292e-06	1.5036	9.2529e-05
MAGI2-AS3	0.000212255	1.50329	0.00171523
PLCB3	7.18115e-06	1.50313	0.000100876
SGMS2	0.00133318	1.50272	0.0076575
MCU	1.50519e-09	1.50271	7.19048e-08
HDAC9	8.87675e-05	1.50215	0.000836378
FEZ2	3.2459e-09	1.50165	1.42067e-07
NRP1	0.00022343	1.50123	0.00178436
OCRL	3.65157e-07	1.50054	8.3895e-06
RAB39A	0.000373637	1.50013	0.00274603
RNF208	5.36432e-05	1.49998	0.000548653
LINC00340	2.86456e-05	1.49987	0.000321075
RAD51AP1	0.00108204	1.49919	0.00648602
GPR133	0.000134167	1.49847	0.00117301
BRI3	0.00040186	1.49835	0.00290977
NEDD4	6.02017e-05	1.49764	0.000602748
NTSR1	0.00129206	1.49563	0.00745685
ANXA5	0.000105871	1.49538	0.00096728
MYO7A	6.71134e-05	1.49497	0.000660968
EIF4G3	0.00151332	1.49442	0.00849861
KMO	4.70613e-05	1.49424	0.000489644
WDR11	4.30754e-08	1.49262	1.30804e-06
TRPV4	8.56474e-07	1.49222	1.70739e-05
MTF1	1.11726e-05	1.49208	0.000146743
MAPK14	0.00042912	1.49131	0.00306746
LIMS3	1.14185e-06	1.49129	2.16606e-05
LIMS3-LOC440895	1.14185e-06	1.49129	2.16606e-05
LIMS3L	1.14185e-06	1.49129	2.16606e-05
LOC440895	1.14185e-06	1.49129	2.16606e-05
PKIG	0.000829133	1.49118	0.00524069
BUB1	0.00131814	1.49113	0.00759335
VEGFA	1.8781e-05	1.49097	0.000225329
AGXT2L2	0.000605437	1.49095	0.0040541
L1TD1	0.0003158	1.48921	0.00238931
RAD51	0.00033205	1.48909	0.00248942
DMXL2	3.38374e-05	1.48816	0.000370768
C9orf167	2.47903e-06	1.48532	4.15887e-05
NLN	0.000102703	1.48473	0.000941084
LPAR1	0.000874035	1.48388	0.00547372
STON2	0.000973462	1.4831	0.00598633
MAN2B1	4.86207e-08	1.48307	1.46892e-06
DCAF10	5.26829e-05	1.48269	0.000539888
RAB32	0.000121424	1.48255	0.00107674
CDKN2B	9.03761e-05	1.4822	0.000847754
TROAP	0.00134873	1.4821	0.00772979
ORC1	0.000321936	1.48206	0.00242749
CLEC4G	0.000177742	1.48203	0.00148694
ARSD	9.76428e-07	1.48167	1.91485e-05
GEN1	2.70824e-07	1.48044	6.45898e-06
RNF217	2.63454e-07	1.48008	6.30885e-06
SLC36A4	2.60811e-05	1.47979	0.000295705
ITPRIPL2	0.000130396	1.47922	0.00114272
ZNF788	4.32845e-05	1.4791	0.000456717
NLK	6.91567e-07	1.47891	1.42957e-05
TEX2	2.83122e-05	1.47851	0.000318238
LACC1	2.98318e-05	1.47774	0.000333168
GPD2	8.63295e-06	1.47704	0.000117868
TNFSF4	0.00170782	1.47696	0.00937154
DAB2	0.00177169	1.47642	0.00966933
PCMT1	2.04127e-05	1.47585	0.000241576
LMO2	4.11215e-05	1.47579	0.000436836
DEPDC1B	0.000951624	1.47491	0.00587087
SRC	0.000813987	1.47409	0.00516371
OST4	0.000240931	1.47405	0.00189897
TXNRD2	3.29407e-07	1.4735	7.69221e-06
LSM6	4.05444e-06	1.47272	6.25902e-05
RNF11	5.49828e-05	1.4726	0.000559069
SLC1A4	0.000449287	1.47085	0.00316656
KIF23	0.000807395	1.47059	0.00513228
VAV2	3.63663e-06	1.46948	5.73264e-05
LOC100505549	0.000924684	1.46819	0.00572004
BUB1B	0.00159987	1.46802	0.00888947
PAK6	0.00159987	1.46802	0.00888947
NAGK	0.000242998	1.46672	0.00191045
GTPBP2	8.05102e-05	1.46637	0.000771568
P2RY1	5.73393e-06	1.46631	8.41245e-05
MAOB	3.02007e-05	1.4661	0.000336328
YAF2	0.000468068	1.46588	0.0032757
CENPF	0.00118401	1.46579	0.00696197
ZCCHC24	0.000846253	1.46521	0.00533814
VPS54	0.000505662	1.46429	0.00349657
PDGFA	0.000195326	1.46423	0.00160407
PVR	0.000129166	1.46395	0.00113447
ST6GALNAC3	0.000712767	1.46339	0.00461502
ST7	7.10834e-06	1.46313	9.99825e-05
ST7-OT3	7.10834e-06	1.46313	9.99825e-05
FCER1G	0.00170026	1.46305	0.00934369
SYNGR1	7.01124e-05	1.46189	0.000685762
SLC43A3	2.42472e-05	1.46187	0.000277524
ANKRD50	2.30084e-07	1.46071	5.65076e-06
MMP1	0.000157218	1.46039	0.00134541
NIPAL2	0.000454286	1.45999	0.00319632
P2RX5	1.22678e-05	1.45961	0.000158209
P2RX5-TAX1BP3	1.22678e-05	1.45961	0.000158209
TAX1BP3	1.22678e-05	1.45961	0.000158209
ZFHX3	1.74668e-05	1.4591	0.000212133
FSCN1	4.84692e-05	1.45776	0.000502624
SREBF2	1.35064e-06	1.45754	2.47523e-05
CD63	2.21567e-05	1.45568	0.000258892
ZNF367	0.000763092	1.45533	0.00488435
C8orf83	2.48457e-05	1.4553	0.000283544
PLD3	7.57156e-05	1.45395	0.000735516
ASPM	0.000348993	1.45363	0.00258797
GLT25D1	0.000653013	1.4527	0.00431915
TPP1	6.23032e-05	1.45151	0.000620948
SRD5A1	1.72937e-05	1.45098	0.000210384
DHX57	8.63566e-06	1.45081	0.000117868
CLCN6	6.6914e-05	1.44943	0.000659833
NPPA-AS1	6.6914e-05	1.44943	0.000659833
RNH1	4.8172e-05	1.44915	0.000499872
ERI2	0.00146914	1.44853	0.00828949
GSR	1.31289e-06	1.44788	2.42019e-05
SPTSSA	0.000107391	1.44783	0.000979735
UAP1L1	0.000411455	1.44706	0.00296208
WBP5	0.000225816	1.44641	0.00180159
LAMTOR1	2.075e-07	1.44536	5.1445e-06
C20orf96	0.000361489	1.4453	0.00266801
SLC30A1	9.50101e-06	1.44516	0.000127677
MMP14	4.17003e-05	1.44441	0.000441786
KIAA1524	0.000521022	1.44278	0.00358065
C5orf27	0.000722457	1.44219	0.00466619
PGD	0.000867058	1.44209	0.00543655
LOC653653	3.58655e-05	1.44078	0.00038945
PRKCD	5.45485e-07	1.44055	1.18711e-05
MGST2	0.000292963	1.44006	0.00224252
GLTP	3.43683e-07	1.43923	7.96622e-06
RNASE6	0.00151395	1.43848	0.00849861
TCF4	3.96901e-05	1.43847	0.000423549
CRLS1	0.000263285	1.43828	0.0020504
SLC38A7	2.54035e-06	1.43742	4.25265e-05
BMF	0.000465053	1.43733	0.00326037
MIR4741	9.01101e-06	1.43633	0.000122203
RBBP8	9.01101e-06	1.43633	0.000122203
COL8A2	2.2905e-06	1.43572	3.87998e-05
ZC3H12C	1.84625e-08	1.43377	6.26167e-07
IGF2BP2	0.000673195	1.4335	0.00441721
C21orf58	0.0010867	1.43344	0.00650901
CAPNS1	2.00427e-08	1.43288	6.65358e-07
TNK2	0.00110687	1.43254	0.00659702
APLP2	6.96844e-09	1.43122	2.75034e-07
CAMKK2	2.57478e-06	1.43121	4.29194e-05
MFSD1	2.07234e-06	1.43017	3.57222e-05
CLIP2	3.40901e-05	1.43013	0.000373015
IL18	0.000108117	1.43002	0.000982644
FSD1L	4.155e-06	1.42965	6.38281e-05
ANKRD33B	0.000180892	1.42939	0.00150553
ARHGAP22	1.83315e-07	1.42882	4.62537e-06
FLJ90757	0.000250195	1.42872	0.00195917
RAB6B	0.000287051	1.4287	0.00220373
GSTP1	8.18948e-05	1.42868	0.000782445
SCARB2	0.00136496	1.42701	0.00779148
TPCN1	0.000342703	1.42671	0.00254977
FUCA2	4.60462e-05	1.42646	0.000481319
AK2	6.41391e-06	1.42612	9.2529e-05
SLC39A11	0.000831077	1.42526	0.00525086
SLC35A1	2.44588e-08	1.42439	7.88346e-07
HOXA10	0.00038828	1.42396	0.00282883
HOXA10-HOXA9	0.00038828	1.42396	0.00282883
HOXA9	0.00038828	1.42396	0.00282883
TBC1D12	6.82937e-06	1.42306	9.65788e-05
FADS2	0.00114093	1.42289	0.00676143
SF3B4	4.56676e-05	1.42267	0.000478
C19orf42	1.18429e-10	1.42252	7.51284e-09
KLHL18	1.68658e-08	1.42242	5.79539e-07
SLC36A1	0.00032429	1.42209	0.00243824
DNAJC13	1.36019e-06	1.42184	2.48981e-05
PPP1R14A	0.000655192	1.42163	0.0043299
TRIM36	0.0014901	1.42147	0.00839872
EREG	0.00044945	1.42066	0.00316656
TOP3A	9.2556e-05	1.42061	0.000862595
YWHAE	2.44046e-07	1.42029	5.92311e-06
IFI27L2	0.000105402	1.42001	0.000964125
FHL2	0.0011152	1.41976	0.00663407
C1orf115	2.31804e-06	1.41961	3.91817e-05
GTSE1	0.000731264	1.41953	0.0047109
MAP1A	0.000672369	1.41905	0.00441549
GGTLC2	0.000156178	1.41884	0.00133724
PLBD2	6.62728e-05	1.41857	0.000655987
SEMA3C	0.000352431	1.4178	0.00261099
CTNNAL1	0.000146762	1.41742	0.00126492
PAPSS2	0.000488673	1.41726	0.00339859
ETFA	6.45512e-06	1.41697	9.26239e-05
SNX8	0.000185718	1.41693	0.00153644
CLSPN	0.0015463	1.41671	0.00863653
PCYT1B	7.93791e-05	1.41596	0.000763062
EPS8	0.00124955	1.41577	0.00726802
SESTD1	0.000119479	1.41525	0.0010631
TRPM4	4.3373e-06	1.4152	6.62389e-05
DYNLL1	1.02141e-06	1.41444	1.98075e-05
NCKAP5L	8.53059e-05	1.41261	0.000809606
CDC25A	3.57142e-05	1.41215	0.000388345
RIOK3	2.74761e-10	1.412	1.62461e-08
GPER	0.00173109	1.4115	0.00948076
INPPL1	1.87335e-08	1.41067	6.33897e-07
AP1S1	3.17443e-05	1.40945	0.000350037
SFXN5	0.000615853	1.40935	0.00410805
KIF15	0.000648154	1.40859	0.00429245
CNN1	0.000213975	1.40815	0.00172556
CIDEB	0.00148125	1.40781	0.00835183
UQCRC1	2.55385e-08	1.40679	8.14118e-07
NOS1AP	0.00104678	1.40494	0.00631333
PPP2R5B	9.88736e-05	1.40487	0.000908118
HEXB	3.14537e-06	1.40269	5.06388e-05
RAB10	1.98855e-07	1.40213	4.95367e-06
TJP2	0.00160245	1.40158	0.00889754
CHMP4B	5.42475e-09	1.40137	2.19639e-07
C1orf226	5.9508e-05	1.4012	0.000596947
PANX1	0.000178508	1.40085	0.00149175
GUSB	4.50308e-05	1.39996	0.000472158
CLTA	4.76575e-05	1.39864	0.000494861
CALHM2	0.00146704	1.3986	0.00828062
PGAM4	5.37929e-06	1.39826	7.99697e-05
FZD5	3.02088e-07	1.39793	7.12865e-06
PLD2	0.00151196	1.39688	0.00849861
EPHB3	3.29267e-06	1.39687	5.27534e-05
AHNAK	0.00163093	1.3968	0.00903645
NCKAP1L	3.08311e-05	1.39571	0.000342134
AP1B1	2.22039e-09	1.39533	1.01729e-07
DYNLRB1	0.00136375	1.39421	0.00778741
SLC25A24	0.00149769	1.39407	0.00843541
CIT	0.000473736	1.39394	0.00331087
MIR1178	0.000473736	1.39394	0.00331087
HIATL1	0.000475906	1.39326	0.00332159
C15orf23	0.000505255	1.39314	0.00349529
CITED2	9.42528e-05	1.39292	0.000873874
PTGFRN	3.06524e-06	1.39194	4.95173e-05
SEMA4A	0.000279041	1.39118	0.00214855
SH2B3	0.000126207	1.39046	0.00111285
LEPR	2.22154e-05	1.39045	0.000259094
LEPROT	2.22154e-05	1.39045	0.000259094
SH3BGRL3	6.84412e-07	1.38902	1.42012e-05
PEAK1	0.00154709	1.38884	0.00863653
UQCRH	3.05672e-06	1.38834	4.94791e-05
CSTB	0.000344336	1.38819	0.00255949
CUL4A	0.000209029	1.38804	0.00169352
ME2	3.54521e-05	1.38647	0.0003863
PTPN18	0.000295394	1.38576	0.00226002
F2RL3	0.000111211	1.38534	0.00100494
LRRFIP2	0.00114893	1.38474	0.00679089
PHACTR3	1.25019e-05	1.384	0.000160178
C16orf70	8.94131e-05	1.38381	0.000840945
PRTFDC1	0.00172216	1.38364	0.00943848
CBWD1	0.00162137	1.38289	0.00898983
CTIF	9.40327e-07	1.38255	1.84636e-05
MIR4743	9.40327e-07	1.38255	1.84636e-05
ELK3	0.000882695	1.38219	0.00552134
CLPB	1.59916e-06	1.38166	2.86042e-05
PSAP	3.41305e-06	1.38127	5.43486e-05
HTRA1	0.000238118	1.38042	0.00188153
SEC14L5	0.00072862	1.38013	0.00469825
ALG14	0.000405508	1.37867	0.00292942
RNF135	0.00128435	1.37796	0.00742874
FBN1	0.00065274	1.37779	0.00431915
MIIP	0.000708227	1.37707	0.00459702
RRP12	0.000602202	1.37692	0.00403589
ADAMDEC1	5.21912e-05	1.37648	0.0005359
C15orf52	3.58371e-05	1.37532	0.000389411
RCC2	2.02334e-07	1.37399	5.03234e-06
FAM156A	0.000143202	1.37398	0.00123832
FAM156B	0.000143202	1.37398	0.00123832
CYTL1	0.00122886	1.37296	0.00717243
PPARGC1B	0.000139832	1.37296	0.00121637
ACPP	0.000914721	1.37288	0.00568309
KIAA0368	0.00030013	1.37267	0.00228955
PTGFR	0.00167684	1.37257	0.00923529
PLCD3	0.00108915	1.37245	0.00651619
CLCN5	8.77121e-06	1.37208	0.000119614
ARHGAP31	0.000855079	1.37181	0.00538082
MEF2C	0.00126332	1.3707	0.00733146
ANK1	6.26053e-05	1.37063	0.000622833
AP2S1	3.96056e-06	1.36979	6.15654e-05
CSRP1	2.28957e-06	1.36902	3.87998e-05
CTNNA1	9.37043e-05	1.36795	0.000869818
IFFO1	0.000547559	1.36787	0.00373518
GSN	6.23365e-05	1.3677	0.000620948
GRAMD4	0.000999877	1.36723	0.00611517
IRF8	0.000259573	1.36639	0.00202452
TTC7A	9.17924e-05	1.36604	0.000857148
PHKB	1.51605e-06	1.36531	2.73676e-05
COX7A2L	6.8891e-06	1.36514	9.73358e-05
HDHD1	1.77352e-06	1.36505	3.13237e-05
AZI2	0.000388334	1.36485	0.00282883
MYO10	0.00106849	1.36375	0.00641217
SWAP70	0.000129157	1.36345	0.00113447
FAM109B	3.07853e-07	1.36322	7.24287e-06
INSR	3.7212e-05	1.36304	0.00040129
ZDHHC7	2.45022e-08	1.36205	7.88346e-07
ANKRD9	0.000270824	1.361	0.00209869
ANO5	6.13301e-06	1.36063	8.88974e-05
SPG21	2.41249e-05	1.36027	0.000276351
ATP6V0D1	6.04938e-09	1.35932	2.42424e-07
ATP6V0A1	1.38343e-05	1.35911	0.000173693
SLC35D2	9.07032e-06	1.3582	0.000122731
RCAN1	9.62193e-05	1.35774	0.00089
TKT	7.4115e-06	1.35716	0.000103481
FIG4	1.48508e-05	1.35711	0.000184242
FZD2	0.000562626	1.35674	0.00382119
TPCN2	0.000291671	1.35668	0.00223372
FAM102B	2.68439e-06	1.35651	4.44158e-05
P4HB	2.32789e-05	1.35595	0.000268007
FKBP1A	6.19983e-07	1.35573	1.31633e-05
FKBP1A-SDCBP2	6.19983e-07	1.35573	1.31633e-05
SDCBP2	6.19983e-07	1.35573	1.31633e-05
PIK3CB	3.56255e-05	1.35522	0.000387919
C15orf63	1.31747e-05	1.35438	0.000166078
SERF2	1.31747e-05	1.35438	0.000166078
SERF2-C15ORF63	1.31747e-05	1.35438	0.000166078
SNF8	2.23647e-05	1.35278	0.000260256
SLC9A1	3.12871e-05	1.35146	0.000346457
SNX2	1.94236e-05	1.35113	0.00023162
ZNF770	0.00176345	1.35108	0.00962772
UACA	6.64469e-07	1.35079	1.38452e-05
RAPH1	2.16456e-05	1.35003	0.000253676
HK1	1.80573e-07	1.34974	4.56355e-06
CKAP2	7.60559e-06	1.34943	0.000105743
PPM1H	0.000231441	1.34862	0.00184033
SERPINE1	0.00115607	1.34762	0.00683049
DEPDC1	0.000161205	1.34747	0.00137353
ALCAM	0.000195856	1.34614	0.00160758
LYL1	0.00114661	1.34483	0.00678518
VTA1	0.000112005	1.34387	0.00101036
TMPO	5.42791e-06	1.34385	8.04635e-05
OGDH	1.96383e-07	1.34032	4.89988e-06
FHOD1	4.11835e-05	1.33989	0.000437198
KCTD6	0.00128572	1.33933	0.00743116
HHEX	0.00026305	1.33901	0.00204959
SPIRE1	2.39084e-05	1.3389	0.000274447
POLQ	0.000286989	1.3389	0.00220373
EBI3	0.000319921	1.33809	0.0024135
MRPL23	1.55444e-05	1.33743	0.000191482
PFN1	0.000595297	1.33736	0.00400301
C1orf106	9.17114e-05	1.3373	0.000857148
KIF4A	0.000402369	1.33654	0.00291153
NEGR1	7.90394e-05	1.33602	0.00076073
LOC100861402	5.69939e-06	1.33498	8.39322e-05
ACVR1B	0.00117288	1.33463	0.00691159
AGPAT2	0.000214347	1.33371	0.00172714
HADHA	1.18555e-05	1.33271	0.000154289
SLC15A3	0.000115476	1.33211	0.00103512
NBPF10	0.000335807	1.33195	0.00251062
NOTCH2NL	0.000335807	1.33195	0.00251062
BCL2L13	1.27517e-05	1.33173	0.000163108
ZNF532	0.000316484	1.33155	0.00239288
MTHFR	7.40618e-06	1.33127	0.000103481
FAR1	5.63766e-07	1.3302	1.21843e-05
CCDC22	2.76024e-05	1.32926	0.000310705
PSMB6	5.13804e-05	1.32912	0.000528962
C20orf194	0.000274723	1.32898	0.00212155
PLIN3	0.000205544	1.32809	0.00167569
PPFIBP2	0.000463574	1.32749	0.00325436
ARPC1B	4.64869e-05	1.32716	0.000485279
LOC647979	1.27754e-06	1.32678	2.37458e-05
C10orf47	0.000158425	1.32676	0.00135353
COPA	1.36693e-07	1.32622	3.59368e-06
NUDT19	0.000585648	1.32562	0.0039551
PRCP	4.41171e-06	1.32492	6.71789e-05
ZFP106	1.38588e-05	1.32485	0.000173862
MYO1E	0.000573163	1.32466	0.00388615
FABP5	0.00123906	1.32454	0.00721743
PROM1	0.0012561	1.32448	0.00729861
UQCRFS1	4.72374e-05	1.32255	0.00049115
AMOTL1	2.6019e-05	1.32189	0.000295215
KIAA1033	5.01573e-05	1.32163	0.000519098
WRB	0.00110889	1.32102	0.00660153
CMAS	0.00014282	1.321	0.00123638
NACC2	0.000107686	1.32004	0.000980441
SUMF1	0.00109138	1.31987	0.00652704
LOC151534	4.31537e-05	1.31952	0.000455644
SAV1	0.00179829	1.3193	0.00977185
YWHAG	0.000207082	1.31894	0.00168198
TOR3A	1.40557e-05	1.3188	0.000175817
LAMTOR2	6.82919e-05	1.31865	0.000670888
OPRL1	0.00136579	1.31766	0.00779334
KCNK5	0.00095599	1.31759	0.00589508
ATP6V1D	1.51315e-05	1.31748	0.000187132
ACTR3B	0.000174519	1.31742	0.00146388
MPG	0.000452698	1.31741	0.00318658
RPS6KA4	0.000108039	1.31692	0.000982506
ALDOA	4.93166e-08	1.31681	1.48604e-06
MYL6	6.67628e-05	1.31679	0.000659172
SNTB1	0.00167889	1.31654	0.00924312
TOLLIP	1.21695e-05	1.31647	0.000157456
AK4	3.38442e-06	1.31568	5.39476e-05
CCDC149	0.00154558	1.31434	0.00863653
H6PD	0.00114667	1.31354	0.00678518
KIAA0513	1.93073e-05	1.31339	0.000230584
CEP170	0.000494123	1.31309	0.0034304
XXYLT1	0.000464231	1.31303	0.00325752
GALNT7	5.53115e-06	1.31246	8.16847e-05
SPOCK1	9.17749e-06	1.31214	0.000123541
RHOQ	0.00106159	1.31182	0.00638001
CTTNBP2NL	9.51163e-05	1.31105	0.000881359
ACOT8	1.57953e-07	1.31062	4.08265e-06
G6PD	2.57399e-05	1.30857	0.00029226
DAAM1	0.000184865	1.30792	0.00153262
CDK14	0.000891545	1.30775	0.00556115
DNAJC7	2.8861e-05	1.30738	0.000323247
SLC25A13	1.7687e-07	1.30714	4.49899e-06
PTBP2	0.000316577	1.3068	0.00239288
NUTF2	2.52279e-05	1.30665	0.000287487
POFUT1	6.83148e-07	1.3065	1.41966e-05
TOM1	0.000668022	1.30618	0.0043942
DNM1L	8.62767e-05	1.30612	0.00081684
MIS18BP1	0.000187187	1.30601	0.00154614
SNX30	8.36969e-05	1.30592	0.000796748
NR6A1	0.00183956	1.30584	0.00997717
PPP4R1L	0.00165846	1.3046	0.00915012
LRP12	0.000759547	1.3041	0.00486563
PRRG2	0.000483618	1.30386	0.00337092
SCP2	0.000171656	1.30363	0.00144528
CDC42BPA	4.29781e-06	1.30329	6.56999e-05
SH3BGRL	0.00125626	1.30328	0.00729861
CHP	6.7285e-06	1.30166	9.57574e-05
RAB31	4.28503e-06	1.30056	6.55685e-05
DNAJC10	8.16303e-06	1.30052	0.000112199
PRDX6	1.83477e-05	1.29976	0.000221487
NDUFB9	0.000671174	1.29943	0.00441108
TMEM167A	2.69613e-05	1.29906	0.000304363
ITFG1	1.10334e-05	1.29803	0.000145036
PRSS50	0.000238392	1.2976	0.00188275
ATP6V1F	5.20105e-06	1.29643	7.77627e-05
KIAA0196	3.9463e-06	1.29548	6.14047e-05
MPP1	0.000750739	1.29473	0.00481906
GNAS	0.000232073	1.29457	0.00184119
ESCO2	0.00163327	1.29416	0.00904621
ORAI3	7.92686e-05	1.29407	0.000762467
RILPL2	0.000950416	1.2931	0.00586764
AKIP1	2.04424e-05	1.29309	0.000241745
KCNMB4	0.000508599	1.2912	0.00350913
NDUFS4	0.000495525	1.29119	0.00343603
RHOA	0.000343747	1.29113	0.00255632
ECHDC1	0.000685109	1.29099	0.00447104
NKIRAS2	0.00078352	1.28892	0.00500692
CEP152	0.000969572	1.28858	0.00596944
PTPLAD2	0.000325916	1.28811	0.00244695
NRIP1	0.000486052	1.28624	0.00338487
CALU	1.84735e-05	1.28592	0.000222663
IDE	0.000169355	1.28475	0.00143284
LRRC8D	2.27498e-05	1.28293	0.000264049
EPDR1	7.70783e-05	1.28057	0.000745058
CSGALNACT2	0.00139586	1.27974	0.00794178
APIP	0.000613591	1.27971	0.0040947
ARHGAP17	0.000379162	1.27969	0.00277881
ZFYVE26	0.000916243	1.27955	0.00569029
MYO1G	0.000664883	1.27768	0.00437549
HBXIP	0.000508193	1.27716	0.00350788
NEU1	0.000146249	1.27666	0.00126258
GAA	0.0006908	1.27624	0.00449882
ANTXRL	0.00100773	1.27623	0.00615836
COMMD5	0.000233954	1.27561	0.0018533
ATG9A	0.000610972	1.27555	0.0040807
FAM127A	0.000114947	1.27547	0.00103215
LOC401321	0.000889039	1.27503	0.00555215
GPAA1	0.00113161	1.27366	0.00672145
NCRNA00185	0.000399942	1.27274	0.002901
ADI1	0.000193165	1.27217	0.00158965
PRKACA	0.000124301	1.27188	0.0010979
C2orf18	0.000134032	1.27163	0.00117261
AHCY	0.000710842	1.27162	0.00460639
ITGB2	2.86465e-05	1.27069	0.000321075
ASAH1	0.00125701	1.27066	0.00730027
E2F7	0.00023221	1.27011	0.00184135
PPARGC1A	0.000712333	1.26928	0.00461412
RENBP	0.00158726	1.26869	0.00883506
SPC25	0.00164457	1.26866	0.00910554
COL4A3BP	4.80853e-09	1.26734	1.98276e-07
PRICKLE1	0.0011604	1.26706	0.00685349
DES	1.2343e-05	1.26625	0.000158917
KCNQ1	0.00178122	1.26498	0.0097112
LOC80054	2.91764e-05	1.26481	0.00032608
CHCHD5	0.000169531	1.2637	0.001433
NAV1	0.00112861	1.26347	0.00670618
QSER1	0.000515296	1.26268	0.00354909
ATP5C1	2.12515e-05	1.26255	0.000249618
STIL	0.00179858	1.26242	0.00977185
MAPKAPK3	0.00151239	1.26232	0.00849861
ATRN	0.000584288	1.26229	0.00394791
ARHGAP29	0.000375789	1.26218	0.00275925
IL4I1	0.000436309	1.26145	0.00310187
NUP62	0.000436309	1.26145	0.00310187
BMP2K	0.000372125	1.26081	0.00273748
ZCCHC17	0.00102294	1.25864	0.00622152
TPD52L2	0.000706965	1.25829	0.00459263
DOT1L	0.000162173	1.25792	0.00138103
MTMR14	2.61338e-07	1.25787	6.29986e-06
PDXDC1	0.000192903	1.25776	0.00158833
GPX4	0.00129082	1.2569	0.00745243
CD109	6.44835e-06	1.25673	9.26116e-05
ARL8A	0.000686497	1.25652	0.00447451
ALOX5	0.00116259	1.25625	0.00686381
ADRA2A	0.000439306	1.25607	0.00311705
NUBP1	0.000681538	1.25566	0.00445516
MCM10	0.00165193	1.25562	0.0091302
EXO1	0.000962328	1.25546	0.0059295
CDC42BPB	0.000737192	1.25539	0.00474181
SLC25A3	0.00119713	1.25534	0.00702277
LRRC41	2.18502e-06	1.2549	3.74996e-05
GNA12	0.000240916	1.25482	0.00189897
SOCS6	0.000550766	1.25399	0.00375512
C6orf211	0.000755185	1.25386	0.00483967
NPLOC4	2.40332e-05	1.2528	0.000275678
MKL1	4.50351e-05	1.25255	0.000472158
MST4	0.000223141	1.25228	0.00178388
FGR	5.63692e-05	1.25225	0.000572053
PLXNB3	7.79618e-05	1.25202	0.000751281
CAPN1	0.000889853	1.25195	0.00555502
ITGAV	9.29316e-05	1.25172	0.000863668
BNIP3L	0.000495592	1.25162	0.00343603
ARMCX3	0.000383078	1.25096	0.00280226
CEBPG	0.000811303	1.25078	0.00515294
FH	0.000187529	1.25062	0.00154652
MCAT	0.000289014	1.25039	0.00221554
BAG4	5.18609e-05	1.24981	0.000533208
PDE3A	0.00019988	1.24719	0.00163547
ATP11A	2.9011e-05	1.24641	0.000324695
STRN3	7.43225e-05	1.24613	0.00072288
HSD17B10	0.000183083	1.24566	0.00152107
SND1	0.000180507	1.24527	0.00150445
HTR7P1	0.000146563	1.24523	0.00126389
PRDX3	0.000139888	1.24504	0.00121637
EFTUD2	7.03733e-05	1.24447	0.000687456
FKBP15	0.00117703	1.24438	0.00693081
COX5A	0.000379019	1.244	0.00277881
PTDSS1	5.99742e-05	1.24373	0.000601238
FAM96A	8.55981e-05	1.24319	0.000811396
VAMP7	1.53758e-06	1.24311	2.76606e-05
PPM1L	0.00144592	1.24258	0.00819689
ASH2L	0.00021719	1.24249	0.001747
SUCLG1	0.000640359	1.24207	0.0042498
SNX12	0.000368363	1.24174	0.00271363
DIAPH3	0.000943449	1.24144	0.00582693
PHKA2	0.000432863	1.2414	0.00308718
TMSB4X	0.00179208	1.24134	0.00974861
TOR1A	0.000466345	1.24134	0.0032665
GAS2L3	7.6347e-06	1.24084	0.000105979
RAB12	0.000832996	1.24028	0.00526087
CA13	0.000787512	1.23968	0.00503038
ABCD3	0.000727008	1.23957	0.00469172
GLB1	0.000323781	1.23917	0.0024364
TMPPE	0.000323781	1.23917	0.0024364
LRRC59	1.94458e-05	1.23816	0.000231708
NOMO2	0.000235826	1.23792	0.0018653
FKBP9L	4.67484e-05	1.23783	0.000487035
PPFIA1	0.000616231	1.23752	0.00410882
LEP	0.000829107	1.23667	0.00524069
LPAR4	0.00151743	1.23659	0.00851295
DDX49	0.000116519	1.23652	0.00104269
TPI1	3.00805e-06	1.23578	4.88932e-05
SLC4A1AP	0.00129059	1.23524	0.00745243
ARHGEF11	0.000253976	1.23463	0.0019868
GPT2	5.8804e-06	1.23436	8.57915e-05
TMEM86A	0.000281772	1.23372	0.00216744
YPEL2	0.000537656	1.23343	0.00367883
TRAPPC1	1.99075e-05	1.23341	0.00023649
FAM126A	0.000274953	1.23253	0.00212229
MYD88	0.000692104	1.23249	0.00450356
EVI5	0.000103514	1.23231	0.000947958
STK11IP	6.66095e-05	1.23226	0.000658488
POLK	0.000265041	1.23172	0.00206305
KDELR1	0.000405257	1.2315	0.00292895
TLN1	2.99193e-05	1.23133	0.000333811
WWC2	0.00157338	1.2311	0.00877032
NOMO1	0.000158155	1.23003	0.00135196
ACTG1	0.000555624	1.22995	0.00377704
ZBTB7B	0.000486694	1.22976	0.00338783
CES2	7.05307e-07	1.22959	1.45032e-05
KRT7	2.21406e-05	1.22936	0.000258892
BAX	0.000509738	1.22893	0.00351544
CYBASC3	0.000984679	1.22822	0.00604109
NDUFV3	0.00037792	1.22817	0.0027723
PRLR	0.000167184	1.22805	0.00141831
DNAJC5B	0.000574714	1.22741	0.0038933
MEMO1	0.000384067	1.2268	0.00280426
TMEM17	0.000126627	1.22658	0.00111593
NDUFS5	0.00023173	1.22571	0.00184033
DOCK1	9.74611e-05	1.22262	0.000898304
ANAPC11	0.00063521	1.22257	0.00422458
CCT8	0.000506595	1.22146	0.00350147
QTRTD1	0.000579013	1.22056	0.00391608
PDLIM5	0.000339047	1.22055	0.00252737
BNIP2	0.000465866	1.22039	0.0032646
MYH9	0.000998323	1.22018	0.00610805
CCNYL1	3.5371e-06	1.21967	5.60393e-05
MIR4775	3.5371e-06	1.21967	5.60393e-05
KIAA1211	0.000269745	1.2189	0.00209239
NCSTN	5.45246e-05	1.21875	0.000556214
NARS	0.000414632	1.21851	0.00297749
EIF4E2	0.00048228	1.2182	0.00336308
AP3S1	0.00128515	1.2181	0.00743064
NPTN	0.000111058	1.21765	0.00100413
DCAF6	3.64887e-05	1.21662	0.000394577
PSMD4	0.000884385	1.21604	0.0055297
FLII	8.81931e-06	1.21593	0.000120165
HSPA4L	0.000271752	1.21577	0.00210484
TICAM2	0.000805003	1.21552	0.00512079
TMED7	0.000805003	1.21552	0.00512079
TMED7-TICAM2	0.000805003	1.21552	0.00512079
C15orf42	0.000959385	1.21473	0.00591369
ABHD8	0.00110883	1.21466	0.00660153
HCCS	0.000626453	1.21435	0.00417165
PYGB	0.000459459	1.21283	0.00322837
SLC2A13	0.00111287	1.21266	0.00662267
SBF2	0.00117062	1.21256	0.00690343
USP6NL	0.000160076	1.21234	0.00136539
LOC646762	0.000128518	1.21228	0.00113005
ZNRF2P2	0.000128518	1.21228	0.00113005
ACVRL1	0.00118096	1.21214	0.00695134
ALAD	0.000140667	1.21169	0.00122179
GDAP1	0.000675359	1.21141	0.00442585
SEPN1	0.00139223	1.21035	0.00792402
C4orf34	0.000231538	1.20992	0.00184033
ANXA8	0.000607202	1.2084	0.00406071
ANXA8L1	0.000607202	1.2084	0.00406071
NFIA	0.000383929	1.20817	0.00280426
TWF2	0.000777829	1.20731	0.00497258
SMTN	0.0012496	1.20718	0.00726802
PTP4A2	0.00147776	1.20706	0.00833512
SNX17	0.000356691	1.20659	0.00263881
YEATS2	0.000708071	1.20592	0.00459702
ACTB	0.000595837	1.20468	0.00400301
FOXC1	0.000731483	1.20447	0.0047109
CPSF2	2.36579e-05	1.20438	0.000271771
VAC14	0.000183292	1.20349	0.00152142
NACC1	0.00102561	1.20312	0.00622152
C11orf24	0.00138876	1.20281	0.00790713
VPS18	0.00103067	1.2028	0.00622571
FBXL19-AS1	1.13839e-05	1.20269	0.000149142
ACCSL	0.0013478	1.20254	0.00772731
CEP170P1	0.00123128	1.20147	0.00717745
SAPCD2	0.000971558	1.20147	0.00597697
EIF3M	0.000436271	1.20127	0.00310187
FAM20B	0.000428453	1.20083	0.00306472
GPR1	5.66585e-05	1.20034	0.000573874
RXRA	0.00127932	1.19776	0.00741336
RAB6A	7.72282e-05	1.1972	0.000746047
FCN2	0.0015646	1.19616	0.00872445
DDAH1	8.96233e-07	1.19564	1.77312e-05
EXOC4	3.10874e-06	1.19549	5.01141e-05
EIF4G1	7.81055e-05	1.19505	0.000752203
PHF16	0.000239025	1.19477	0.00188584
GLIPR2	0.000383671	1.19463	0.00280399
PTPN9	0.00159974	1.19436	0.00888947
RIBC2	0.00128303	1.19408	0.00742829
XRCC2	0.00150867	1.19397	0.00848503
FAM114A1	0.00165036	1.1923	0.0091302
UBA3	0.000225375	1.19228	0.00179898
MMP2	0.000313566	1.19198	0.0023747
ATP5B	2.0983e-05	1.19104	0.000247019
ASNA1	0.000158002	1.19006	0.00135138
MAF1	0.00165669	1.18837	0.00914361
SYK	0.000685944	1.18836	0.0044729
CDYL	0.000674678	1.18801	0.00442457
HADHB	0.000907791	1.18749	0.00564228
PARK7	0.000237345	1.18725	0.00187637
AP2M1	9.75644e-05	1.18713	0.000898728
TMEM131	0.00118281	1.1865	0.0069596
USP12	0.000108455	1.18379	0.000985145
ETF1	0.000278687	1.1837	0.00214793
ARL2	0.000995743	1.18328	0.00609464
ARL2-SNX15	0.000995743	1.18328	0.00609464
SNX15	0.000995743	1.18328	0.00609464
ATP6AP2	0.000897688	1.18156	0.00559057
PSD3	0.000188076	1.18032	0.00155022
SDHD	0.000484957	1.18003	0.00337875
ARF4	0.000338631	1.17971	0.00252547
PLXNB1	0.000187453	1.17911	0.00154652
GNL2	9.28151e-05	1.17896	0.000863098
APOOL	0.000206913	1.178	0.00168198
LOC100506497	0.000633821	1.17798	0.00421892
LUZP6	0.00054345	1.17768	0.00371394
CES1P2	4.19833e-05	1.17697	0.000443884
PTPRE	0.00179244	1.17606	0.00974861
ATP5A1	0.00170816	1.17582	0.00937154
CALM3	0.001494	1.17544	0.00841765
VPS25	0.000896664	1.17417	0.00558641
NCOR1	0.00054479	1.17267	0.00371791
SMG9	0.00119912	1.16873	0.00703179
TMEM104	0.000501531	1.16693	0.0034726
ZNRF2P1	0.00124108	1.16583	0.00722649
ATF4	0.0012312	1.16462	0.00717745
ZSWIM6	0.00168851	1.16282	0.00928649
NCOA3	0.000857491	1.16279	0.00538734
HS1BP3	0.00128259	1.16279	0.00742829
DEDD	0.0014643	1.16192	0.00826816
CSNK2B	0.00108809	1.16018	0.0065123
LY6G5B	0.00108809	1.16018	0.0065123
GNA14	0.00065127	1.15985	0.00431126
MPP3	0.000355169	1.15733	0.00262879
PGGT1B	0.000420704	1.15698	0.00301556
CAPN11	0.00118548	1.15687	0.00696486
OS9	0.00165193	1.15532	0.0091302
RBP4	0.00146256	1.1484	0.00826429
WDR17	0.0018282	1.14789	0.00991901
GGT8P	0.000301212	1.14759	0.00229557
DOCK2	0.00178244	1.14592	0.00971446
O3FAR1	0.00145199	1.14357	0.00822233
RGMA	0.00145073	1.14138	0.00822074
SRSF9	0.00120053	1.13694	0.00703744
PSMD2	0.000521677	1.13646	0.00358358
TRAPPC11	0.00173801	1.13399	0.00951533
ADIPOR2	0.000637339	1.13364	0.00423155
GLYR1	0.000885907	1.12866	0.005537
KCNQ1OT1	0.000593217	1.12486	0.00399275
LARP4B	0.00136285	1.12345	0.0077851
PPP1CA	0.00150381	1.11668	0.00846078
ARF1	0.00122072	1.10534	0.00713628
RNF41	0.000800781	1.10073	0.00510058
FUT2	0.000275145	0.903	0.00212272
MORN4	0.000391771	0.901525	0.00284856
FAM110C	0.000375192	0.896662	0.00275616
MAGED4	0.0010671	0.894921	0.0064063
MAGED4B	0.0010671	0.894921	0.0064063
STAP2	0.0011234	0.894512	0.00667773
ZFP2	0.00021493	0.893149	0.00173059
FZD3	0.000446922	0.892914	0.00315731
LINGO2	0.00165275	0.89258	0.00913152
PDCD11	0.00175993	0.891587	0.00961517
TMEM237	0.000402474	0.890568	0.00291153
RIMS3	0.00145118	0.889609	0.00822074
BIVM	0.00041192	0.889302	0.00296208
BIVM-ERCC5	0.00041192	0.889302	0.00296208
ERCC5	0.00041192	0.889302	0.00296208
PIK3R4	0.0013793	0.888447	0.00786188
GSPT1	0.00116747	0.886929	0.00689005
FAM199X	0.000826934	0.885895	0.00523102
KCNA6	7.27858e-05	0.88395	0.000709695
FGFBP3	0.000146473	0.883394	0.00126381
RHOXF1	0.00154718	0.881638	0.00863653
SIKE1	0.000836097	0.881166	0.00527833
MRC2	5.48483e-05	0.880086	0.000558064
ZNF623	0.00109275	0.87773	0.00653271
DUSP4	0.000429755	0.875058	0.0030706
TRAF3IP1	0.0016882	0.874994	0.00928649
C6orf89	0.000134228	0.874281	0.00117301
TRAPPC10	0.00177261	0.87332	0.00967098
TMEM209	0.00184194	0.870594	0.00998665
FOXJ3	0.00152349	0.870095	0.00854389
ETNK2	6.28243e-05	0.86984	0.000624616
SERINC1	0.000368088	0.86945	0.00271288
ZNF202	0.00044916	0.867917	0.00316656
LOC440461	4.08989e-05	0.867199	0.000435061
SCAF8	0.000213933	0.867154	0.00172556
ZNF416	0.00145372	0.866717	0.00822915
CTH	0.00124487	0.865736	0.00724589
SIRT4	0.00128419	0.864689	0.00742874
DUSP8	0.000682653	0.86435	0.00446059
COPS7B	0.00175687	0.863825	0.00960517
KLHL20	0.000551201	0.863046	0.00375512
ZC3H12B	0.000920409	0.862731	0.00570712
USP37	0.000579369	0.86185	0.00391636
ProSAPiP1	2.90678e-06	0.861682	4.75929e-05
GUSBP5	0.00110181	0.861549	0.00657184
TRIM68	0.000540668	0.861252	0.00369783
RBM27	0.000396853	0.861036	0.00288284
HOMER1	2.15986e-05	0.860888	0.000253315
ZNF786	0.00154255	0.860747	0.00862609
RGS17	0.000406601	0.860426	0.00293326
FAM161A	4.4404e-05	0.860341	0.000466644
CIB2	0.000850178	0.859317	0.00535212
RPL36AL	0.00163084	0.859213	0.00903645
NTN4	9.53414e-05	0.858604	0.000882922
HUWE1	0.000220894	0.858408	0.00176952
DSEL	0.00113211	0.857934	0.00672187
ZC3H14	0.00132404	0.856708	0.00761617
PGBD4	0.00153588	0.856593	0.00859796
PRDM11	1.70888e-06	0.856049	3.03322e-05
MST1P9	5.87097e-05	0.855963	0.00059121
ATXN7L3B	8.33389e-05	0.855911	0.000793822
MLL5	0.00113629	0.855761	0.00674157
ZNF236	0.000218052	0.854798	0.00175303
ADAMTS17	0.000242327	0.853617	0.00190709
LOC283481	7.02449e-05	0.853197	0.00068663
WDR43	0.0011401	0.852847	0.00676143
KIAA1143	0.000165351	0.8521	0.0014054
HNRNPA0	0.00172527	0.851771	0.00945219
RINT1	0.00016857	0.850961	0.00142697
EPC1	0.000819865	0.850399	0.00519049
SGSM1	2.79693e-06	0.850182	4.60348e-05
IRF2BP1	0.0015947	0.850115	0.00887023
GPAM	0.000646458	0.850032	0.00428476
PLAT	0.0017559	0.85003	0.00960323
SOX8	5.39998e-06	0.849659	8.01309e-05
RNF4	4.91291e-05	0.849361	0.00050913
PRMT1	0.000572623	0.849274	0.00388417
KRI1	0.000607763	0.848565	0.00406273
NCL	0.000575007	0.848391	0.0038936
SUPT16H	0.000389955	0.848237	0.00283932
MIR4657	0.000443416	0.847574	0.00313958
PURB	0.000443416	0.847574	0.00313958
PRKRIR	0.000132298	0.847507	0.00115809
DDX18	0.000235556	0.846678	0.0018641
KLHL32	6.71975e-08	0.846403	1.93907e-06
AARS2	0.000709598	0.846387	0.00460211
ZNF227	0.000448499	0.846368	0.00316628
WBP11	0.00034487	0.846046	0.00256224
CALY	1.73604e-05	0.845682	0.000211032
ZBTB39	1.81196e-05	0.84517	0.000218902
LOC100506710	0.00105408	0.844946	0.0063494
MIR3134	0.000170728	0.844714	0.00144057
PTBP3	0.000170728	0.844714	0.00144057
ZNF646	0.00100039	0.844042	0.00611594
ELP2	0.0014394	0.843349	0.00816287
TSR2	3.5921e-05	0.843252	0.000389783
FAM66B	0.00127698	0.843104	0.00740351
MRPL50	0.00165192	0.843007	0.0091302
NUBPL	0.000229627	0.842259	0.0018292
LOC349196	0.000579076	0.842217	0.00391608
ASXL1	5.83079e-05	0.841764	0.000588298
BTRC	5.27119e-06	0.841624	7.85864e-05
ZNF567	0.000813659	0.841261	0.00516371
C9orf68	1.95559e-05	0.840785	0.000232666
FAM40A	0.000420934	0.840748	0.00301583
ELP3	0.000312334	0.840722	0.00236767
IRF3	0.00114424	0.840677	0.00677849
HECA	0.00053764	0.839991	0.00367883
C9orf78	3.64344e-05	0.839587	0.000394262
CASD1	0.00174566	0.839585	0.00955053
DNAI2	1.09219e-05	0.839473	0.00014386
ZNF84	0.000391279	0.839426	0.00284631
ZNF92	0.00142708	0.839122	0.00809886
SMARCD1	0.000287474	0.838826	0.00220589
DGCR6L	0.000372006	0.838652	0.00273748
HLF	1.63879e-05	0.838234	0.000200768
WFS1	5.05131e-06	0.838053	7.58859e-05
TFR2	0.00121853	0.837842	0.00713231
TSPAN6	1.05994e-07	0.837546	2.87838e-06
ZNF583	0.000552651	0.836801	0.00376336
FOXK1	5.46e-05	0.836652	0.000556286
ZNF883	3.32497e-05	0.836539	0.000365225
C16orf58	0.00109354	0.836464	0.00653499
METTL15	0.000135347	0.836242	0.00118016
MRPS2	0.00153371	0.835853	0.00858888
CIRH1A	0.000788299	0.835552	0.00503336
MTERF	0.000412826	0.835434	0.00296723
USP51	5.31076e-08	0.834862	1.59414e-06
SLC5A5	2.06671e-05	0.834597	0.000243667
C9orf5	0.000199586	0.834484	0.00163392
TMEM109	0.00165547	0.834191	0.00914007
ZBTB10	2.75415e-05	0.834166	0.000310243
GREM2	3.98616e-06	0.833972	6.19021e-05
NUP210	0.000142304	0.833938	0.00123328
RG9MTD1	0.000691362	0.832723	0.0045006
DCAF17	0.000472637	0.832683	0.00330614
TWISTNB	0.000266785	0.832041	0.00207354
NAT10	4.65234e-05	0.831768	0.000485336
SORCS3	2.41332e-06	0.831245	4.05298e-05
RALGAPA1	0.000182123	0.831125	0.00151469
ZNF473	3.09161e-05	0.830838	0.000342834
MIR1292	0.000446428	0.830665	0.00315662
NOP56	0.000446428	0.830665	0.00315662
SNORD86	0.000446428	0.830665	0.00315662
TUBB4A	0.000678588	0.830663	0.00443958
HTATSF1	0.000919676	0.830153	0.00570549
RPGRIP1L	2.57346e-06	0.83009	4.29194e-05
METTL2A	0.000325574	0.829611	0.00244555
DIDO1	0.000347549	0.829588	0.0025797
REEP6	9.66718e-05	0.829525	0.00089307
TMEM67	3.31806e-05	0.829436	0.000364847
KRT5	0.000663026	0.828927	0.00436694
ZNF624	0.000121286	0.828882	0.00107612
SAMD12	4.46757e-06	0.828756	6.78317e-05
MRPL39	0.000468077	0.828709	0.0032757
SMARCC1	0.000312776	0.828489	0.00236987
BFSP1	0.000165394	0.828452	0.0014054
MSL3P1	0.000609389	0.828342	0.00407186
ZBTB49	0.00159449	0.82834	0.00887023
CYB561D1	0.00132276	0.828337	0.00761161
FAU	0.0015251	0.82814	0.00854909
LOC100287482	0.000543497	0.827025	0.00371394
PCDH1	7.85937e-07	0.826933	1.57883e-05
CNO	0.000459352	0.826891	0.00322837
GLOD4	6.81068e-06	0.826654	9.64888e-05
POMGNT1	0.000848858	0.826264	0.00534811
ZNF696	2.29405e-05	0.825992	0.000265085
ZBTB41	9.00958e-05	0.825238	0.00084635
MKL2	0.000512962	0.824664	0.00353457
WNT10A	0.000481813	0.824571	0.00336132
C14orf132	0.000351329	0.824537	0.00260406
GRWD1	9.81264e-05	0.824307	0.000902314
ZNF823	0.00049711	0.824252	0.00344374
SF3A1	0.000172903	0.823895	0.0014524
HTR6	0.00137793	0.82383	0.00785692
RPL12	0.000751238	0.823554	0.00482029
ACTR6	0.000241281	0.82351	0.00190077
KCNA2	0.000340846	0.823477	0.00253836
ZNF662	0.000187462	0.823415	0.00154652
TAF7	0.00133091	0.823267	0.00764726
NOL9	0.000907701	0.823233	0.00564228
ZNF391	0.000818885	0.823152	0.00518848
SRM	0.00152973	0.823122	0.00856968
PIP4K2B	5.29929e-07	0.822771	1.15647e-05
WDR82	0.000811859	0.822601	0.00515439
SLC13A3	0.000163724	0.822468	0.00139272
TP53RK	0.000163724	0.822468	0.00139272
G3BP1	8.34713e-06	0.82227	0.000114328
MRTO4	0.000104641	0.821569	0.000957718
UFSP2	0.00135293	0.821144	0.00774537
HS3ST3A1	3.81861e-06	0.821139	5.98339e-05
FPR1	0.000109769	0.82112	0.00099593
FYCO1	0.000222886	0.820991	0.00178274
POLR1B	3.34597e-06	0.82089	5.34435e-05
ZFP3	0.000179877	0.820622	0.00150067
SERGEF	0.00100847	0.820574	0.00616052
STXBP1	0.00164813	0.820443	0.00912208
RPL18	0.000873223	0.820193	0.00547082
SLC25A17	6.9797e-05	0.819933	0.000683104
EXOSC2	0.00135739	0.819519	0.00775958
LINC00092	2.13928e-05	0.819387	0.000251089
KLHL11	3.14035e-05	0.819251	0.000347011
HSPA13	0.000657893	0.819014	0.00434409
LOC202781	0.000370716	0.818609	0.00272968
GOT2	4.13668e-05	0.818265	0.000438846
NUFIP2	0.000120405	0.817982	0.00106952
DGKK	0.00022253	0.817949	0.00178081
WDR20	2.65786e-05	0.817469	0.000300477
CYP2E1	5.54799e-05	0.817438	0.000563392
ZNF208	0.000168468	0.817406	0.00142688
AMOT	0.000679414	0.817328	0.00444313
C10orf118	0.00135603	0.817238	0.00775514
MIR2110	0.00135603	0.817238	0.00775514
TMEM161A	0.000731245	0.817188	0.0047109
ZNF805	0.000918755	0.817186	0.00570363
RPL19	0.00109731	0.816991	0.00655247
PRPF39	0.000230868	0.816906	0.00183778
CLDND1	0.000431697	0.816899	0.00308199
RPS14	0.00125311	0.816209	0.00728569
CCDC141	0.000644294	0.815734	0.0042723
SH3PXD2A	0.000250785	0.815725	0.00196281
ZMYM1	0.000126167	0.815616	0.00111285
ADAM22	0.00134765	0.815043	0.00772731
FBXO21	4.62693e-06	0.814843	7.00776e-05
ZFP161	9.22082e-06	0.814535	0.000124018
UMPS	0.000230939	0.814323	0.00183778
AMDHD1	0.000299897	0.814104	0.00228889
NOLC1	0.000791357	0.814049	0.00504877
NAP1L4	0.00087513	0.813815	0.0054762
IRAK1BP1	0.000516862	0.813547	0.0035575
RPL11	4.38022e-05	0.813058	0.000461247
DDX55	5.92758e-05	0.812541	0.000595761
DDX6	0.00026853	0.812534	0.00208606
EEF1D	0.00043856	0.812338	0.00311364
TOMM70A	8.32582e-05	0.812167	0.000793536
KAT6B	1.3367e-06	0.812107	2.45255e-05
ZNF558	5.65836e-05	0.811702	0.000573485
CHST10	1.79578e-05	0.811622	0.000217115
ZNF131	5.18121e-06	0.81139	7.75399e-05
COG1	0.000131005	0.811087	0.00114741
PTENP1	9.19416e-05	0.810951	0.00085803
UTP20	3.74286e-06	0.810903	5.88233e-05
EFHD1	1.08567e-06	0.810169	2.08217e-05
KLHL28	0.000436162	0.810106	0.00310187
ZZZ3	4.33318e-05	0.810079	0.000456909
C5orf42	0.000273868	0.809888	0.00211624
MTR	0.000121548	0.809631	0.00107723
CACNA1H	1.19093e-05	0.809548	0.000154861
SRGAP3	0.00117261	0.809365	0.00691159
GNA13	0.000165946	0.809278	0.00140933
THUMPD1	8.09066e-05	0.808748	0.000774893
AGSK1	6.78541e-06	0.808495	9.62918e-05
LOC727849	6.78541e-06	0.808495	9.62918e-05
ZNF519	0.00127715	0.808384	0.00740351
ATN1	0.000303983	0.808279	0.00231444
GPRC5B	7.47052e-06	0.808127	0.000104142
DCUN1D4	0.000152017	0.808095	0.00130446
GLT25D2	1.57844e-05	0.80807	0.000193829
OGFOD1	7.35371e-06	0.807913	0.000103051
CDK4	5.87728e-05	0.807814	0.000591465
LMTK3	0.00019721	0.807139	0.001617
DNMT3A	0.00114885	0.806978	0.00679089
RNF165	0.000658596	0.806776	0.00434507
TNKS1BP1	0.000507339	0.806524	0.00350507
RPL4	0.000594794	0.806291	0.00400164
RBBP5	5.83932e-05	0.805562	0.000588612
SPEG	9.94175e-06	0.805496	0.000132846
NUP35	0.00031513	0.805314	0.0023854
IP6K1	0.00120738	0.805278	0.00707228
ZNF280B	8.08725e-10	0.805117	4.14115e-08
ZFP1	6.66907e-05	0.805112	0.000658875
CHD6	7.68593e-05	0.805106	0.0007434
STK39	0.00074018	0.805038	0.00475713
PUS7	0.000401643	0.804778	0.00290954
BAHD1	0.00021001	0.804739	0.00169796
LYRM7	1.6901e-05	0.804407	0.000206087
TMEM171	0.00019462	0.804322	0.00159911
ORC5	3.76639e-05	0.80405	0.000404771
RPS17	0.00146311	0.803922	0.00826442
C9orf114	0.00085555	0.803788	0.00538162
MSL2	0.000657177	0.80367	0.00434119
IPO5	0.00135001	0.803423	0.00773432
RPS17L	0.0013623	0.803251	0.00778479
ADAMTSL5	6.604e-06	0.803087	9.45869e-05
CDC42SE1	0.00033723	0.803011	0.00251862
SBF1	0.00178035	0.802945	0.00970979
USP46	0.000290721	0.802587	0.00222754
SLC46A1	9.25959e-05	0.802362	0.000862595
TSEN15	1.20623e-05	0.802221	0.000156331
ISCU	0.000341534	0.801964	0.00254228
CCDC120	0.000203348	0.801562	0.00165951
PHEX	6.91886e-06	0.801446	9.76681e-05
NOL11	5.25012e-06	0.801305	7.83467e-05
GPATCH4	0.000123395	0.800901	0.00109236
FAM184A	0.000841513	0.800671	0.00531038
CANT1	0.00157439	0.800324	0.00877281
TRIM65	0.000207666	0.799468	0.0016851
C11orf84	0.000849511	0.799463	0.00535007
MLF1	8.59992e-07	0.799429	1.71005e-05
WDR35	0.000124145	0.799147	0.00109714
ZNF266	0.00080526	0.798672	0.00512079
MCF2L-AS1	1.26672e-06	0.798541	2.36008e-05
SPATA5	1.18284e-06	0.798447	2.22764e-05
ZBTB46	0.000415471	0.798195	0.00298214
RPL35A	0.00103152	0.79781	0.00622846
DPH2	8.11165e-05	0.797786	0.000775955
ZNF383	1.76978e-05	0.79759	0.000214301
HMGN4	0.000544108	0.797589	0.00371487
ZNF74	2.2837e-05	0.797437	0.000264661
ZNF239	1.74781e-05	0.797261	0.000212133
ARPC5L	0.00101861	0.796771	0.0062152
NAA30	3.15356e-05	0.796669	0.000348225
FBXO25	2.80667e-05	0.796641	0.000315705
LINC00526	0.000448602	0.796057	0.00316628
STARD9	0.000497143	0.795468	0.00344374
PITHD1	1.49144e-05	0.795392	0.000184739
ZFYVE27	0.000597668	0.795301	0.00400893
PDP2	6.31408e-05	0.795245	0.000627364
ST8SIA1	1.43701e-05	0.794978	0.000179129
EBF4	2.04935e-07	0.794964	5.08895e-06
CNOT6L	0.000119969	0.794694	0.00106686
C1orf172	4.37847e-06	0.794083	6.67811e-05
LSM5	0.000634615	0.793969	0.00422241
EDA	1.00208e-05	0.79338	0.000133517
CYP2U1	0.00014174	0.793187	0.00122975
ZNF184	7.14757e-07	0.793132	1.46591e-05
RPS2	9.67222e-05	0.792376	0.00089307
TDP1	0.00034557	0.791586	0.00256622
C6orf174	1.60563e-10	0.791575	9.94409e-09
KIAA0408	1.60563e-10	0.791575	9.94409e-09
GNRHR2	5.37094e-07	0.790641	1.17048e-05
TRIM61	0.000318023	0.790283	0.0024015
COL6A1	1.88172e-07	0.789936	4.74029e-06
RRN3	1.20739e-08	0.789765	4.35911e-07
ZFP28	0.0016709	0.789518	0.00920904
CDKN2AIP	6.02768e-06	0.789016	8.75326e-05
LOC100507501	0.000940883	0.788524	0.00581337
TET1	3.20178e-07	0.788318	7.49905e-06
C15orf41	7.35938e-06	0.788276	0.000103051
RPLP0	0.00101358	0.788259	0.00618691
HMOX2	0.00174217	0.788037	0.00953479
DCP1B	1.12295e-05	0.787883	0.000147366
EXOSC6	0.000172946	0.787568	0.0014524
DCAF16	9.68976e-05	0.787217	0.000894162
LRRC8A	1.94722e-06	0.787141	3.37884e-05
CELSR2	7.98345e-05	0.786866	0.00076603
BUB3	1.7661e-07	0.786692	4.49899e-06
RPL18A	0.00017136	0.785939	0.00144434
SIGMAR1	0.000111334	0.78572	0.00100547
PIK3R3	0.000180789	0.785293	0.00150553
PIP4K2C	1.00587e-05	0.785019	0.000133795
NAA40	0.000587867	0.784976	0.00396355
OTUD3	3.32814e-06	0.784929	5.32429e-05
LOC100270804	0.0015008	0.784851	0.0084499
YTHDC1	0.000319478	0.784284	0.00241132
PAQR8	0.0017175	0.784162	0.00941623
RFESD	0.000919782	0.7838	0.00570549
MTFP1	0.000561613	0.783479	0.00381609
RPS8	0.000890673	0.78329	0.00555793
AHI1	0.000620862	0.783208	0.00413618
ABCA3	0.000586615	0.783171	0.00395681
TMEM106B	8.38552e-05	0.783045	0.00079777
SLC46A3	0.000304223	0.782769	0.00231514
ZFPM1	1.99659e-05	0.782563	0.000237004
TMEM200A	0.000269677	0.782354	0.00209239
IMP3	1.70932e-06	0.782266	3.03322e-05
RPL41	9.04635e-05	0.782005	0.000847771
CDC42SE2	0.00132259	0.781546	0.00761161
LRRC14	1.13042e-07	0.781492	3.05389e-06
NIPA1	8.67415e-05	0.781197	0.000820744
ZNF345	0.000636078	0.780855	0.00422497
TMEM99	0.000209164	0.780519	0.00169375
LOC388152	1.88118e-08	0.780387	6.33897e-07
RPS3A	0.000769007	0.780152	0.00491819
ZNF275	1.30502e-06	0.779765	2.41136e-05
ZNF527	3.87554e-12	0.779752	3.74851e-10
TSHZ1	0.000117509	0.7796	0.00104855
ZBTB5	8.09783e-08	0.778843	2.2658e-06
ZBTB42	0.000197419	0.77873	0.00161787
ZFP30	0.000522834	0.778609	0.00358838
ST3GAL1	0.00110782	0.777895	0.00660016
EPB41L4A-AS1	0.000597548	0.777798	0.00400893
ZNF529	0.000435459	0.777779	0.00310146
BCKDHB	0.00167944	0.777691	0.00924312
CCDC99	0.000674882	0.777586	0.00442457
ZNF766	3.26583e-05	0.777296	0.000359609
PHLPP2	1.58157e-07	0.777165	4.08265e-06
EEF1G	1.79319e-06	0.77708	3.14995e-05
MIR3654	1.79319e-06	0.77708	3.14995e-05
ACOT4	5.40036e-06	0.776727	8.01309e-05
HERC2P7	0.00176289	0.776477	0.00962772
CCDC25	1.68187e-08	0.776208	5.79193e-07
TUBGCP5	0.000398181	0.775736	0.00289115
HSP90AB1	7.3867e-05	0.774843	0.000719343
ZNF136	0.000173135	0.774168	0.00145306
ZNF177	0.000110784	0.77382	0.00100281
ZNF559	0.000110784	0.77382	0.00100281
ZNF559-ZNF177	0.000110784	0.77382	0.00100281
AKAP1	0.000102066	0.773817	0.000936892
PURA	1.24158e-07	0.773573	3.29733e-06
ARHGAP10	0.000437909	0.773458	0.00311043
ABI2	5.99006e-06	0.773325	8.71353e-05
PARP1	2.38703e-07	0.772375	5.80782e-06
FPGS	5.08562e-05	0.772373	0.000524598
METTL1	0.000149223	0.772034	0.00128472
ZNF582	0.000206966	0.772006	0.00168198
PLEKHA7	0.000421743	0.771949	0.00302024
USP13	3.95646e-08	0.771548	1.20611e-06
CASC3	3.71403e-05	0.771406	0.00040107
TFAP4	2.66185e-05	0.771256	0.00030071
MAP3K9	4.19075e-07	0.771153	9.40758e-06
DDX51	3.00941e-05	0.770504	0.00033538
AGBL2	0.000685965	0.770453	0.0044729
FANCF	4.19034e-05	0.770338	0.000443338
ATAD1	0.00145568	0.76939	0.00823619
PIK3R1	7.95936e-05	0.769309	0.000764186
POLR3GL	4.07888e-05	0.768421	0.000434185
CASP8AP2	2.23123e-07	0.768263	5.48839e-06
SGCB	3.03855e-05	0.767703	0.000337906
CNKSR1	0.000704446	0.767362	0.00457817
ALKBH8	2.27461e-06	0.766991	3.86981e-05
EXOC8	1.47918e-06	0.766902	2.67946e-05
PPP1R3B	0.000336199	0.766735	0.00251211
NXT1	0.00079025	0.766497	0.00504376
ZNF260	2.64535e-06	0.766484	4.39089e-05
ZNF569	5.53551e-09	0.766218	2.22971e-07
C12orf29	0.00170113	0.766173	0.00934369
MOCS2	2.40107e-06	0.766133	4.04106e-05
RPS4X	1.30501e-05	0.766101	0.000165841
ANKRD49	8.22919e-05	0.766047	0.00078576
ZSWIM5	1.47034e-06	0.766015	2.67271e-05
GLB1L2	0.000124092	0.76586	0.00109714
CDNF	8.0906e-06	0.765711	0.000111301
PAICS	1.66606e-05	0.765156	0.000203631
RTTN	7.53312e-06	0.765028	0.000104828
MIR155	0.000307385	0.764965	0.00233466
MIR155HG	0.000307385	0.764965	0.00233466
PLXNA1	2.75173e-09	0.764835	1.2284e-07
XPC	0.00132473	0.76463	0.0076173
NDNL2	2.61875e-06	0.764614	4.35596e-05
ZNF501	5.28311e-09	0.764226	2.14459e-07
SNTA1	0.00178602	0.764173	0.00972744
ZNF461	0.000697924	0.764149	0.00453767
ATP6V0A2	9.80881e-05	0.764141	0.000902314
CADM1	8.13701e-10	0.763935	4.15306e-08
C11orf61	0.00058611	0.763753	0.0039551
KDM6B	0.00114497	0.763676	0.00678023
RPL5	5.84142e-05	0.763673	0.000588612
HKR1	0.00109823	0.763657	0.00655548
ZNF23	2.99476e-06	0.763612	4.87278e-05
MB21D2	2.9932e-05	0.762781	0.000333811
FAM59B	1.50874e-06	0.762322	2.72669e-05
C10orf2	0.000105617	0.762222	0.000965529
CWF19L2	1.07335e-05	0.762197	0.000141797
NLGN2	1.50591e-07	0.762016	3.93925e-06
ZNF678	0.000207174	0.761908	0.00168198
FOXO3B	1.20475e-06	0.761895	2.25534e-05
ZNF286B	1.20475e-06	0.761895	2.25534e-05
ANKRD12	0.00165352	0.761756	0.00913255
VPS13A	0.00161782	0.761584	0.00897333
ZNF33A	0.000413271	0.76152	0.00296907
TMEM43	0.000183947	0.761479	0.00152581
CYP4V2	0.000167093	0.761431	0.0014183
MRPL9	0.000431742	0.760954	0.00308199
RALGPS1	0.00104815	0.760602	0.00631913
DGKH	0.00138827	0.76057	0.00790713
CNKSR2	1.363e-05	0.760429	0.000171678
ANKRD46	1.14004e-05	0.760359	0.000149234
CYTH1	1.89028e-05	0.760251	0.000226501
FSD1	1.715e-05	0.760236	0.000208881
PVRL3	2.71933e-09	0.760168	1.2174e-07
BBS2	0.000193692	0.759838	0.00159232
SLC7A5	0.000562851	0.759128	0.00382119
EEF1B2	0.000205883	0.759058	0.00167757
ZNF192	1.5646e-07	0.758952	4.05219e-06
TMEM30B	3.83596e-10	0.758334	2.16208e-08
UBE2Q2	9.0229e-05	0.757899	0.000847093
CCDC102A	1.44616e-05	0.757815	0.000179983
TRAF3IP3	0.00170423	0.757803	0.00935652
IARS	0.00018332	0.757743	0.00152142
KIAA1377	1.05593e-06	0.757699	2.03761e-05
NPAT	3.46002e-05	0.757539	0.000378069
OSBPL3	3.95737e-05	0.757442	0.000422974
RPS15A	6.67996e-06	0.757266	9.53263e-05
RPL9	2.30393e-05	0.757096	0.000265834
ABCA11P	0.000220606	0.756887	0.00176882
ZNF721	0.000220606	0.756887	0.00176882
NUP98	1.20285e-06	0.756823	2.25534e-05
SBDS	0.000167762	0.756468	0.00142167
HYOU1	0.000107956	0.756367	0.000982323
WNT1	5.66925e-06	0.756305	8.35668e-05
BRIX1	4.14431e-06	0.756165	6.37267e-05
GPR89A	3.25275e-06	0.756155	5.22206e-05
CRY2	7.1064e-08	0.755843	2.02087e-06
TBCC	2.06616e-05	0.755812	0.000243667
UBE3D	1.05513e-06	0.755559	2.03761e-05
ALDH1B1	1.00758e-08	0.755285	3.70604e-07
C16orf54	0.000113599	0.755205	0.00102239
GPR89C	1.67411e-05	0.754139	0.000204296
ZNF829	5.03435e-10	0.753891	2.72011e-08
CBY1	0.00017992	0.753813	0.00150067
C2orf44	1.14388e-07	0.753283	3.08493e-06
MANF	0.000553069	0.753214	0.00376457
ZNF699	2.15853e-06	0.753025	3.70855e-05
GPR89B	1.56088e-05	0.752366	0.000191973
PACS1	0.00118847	0.752047	0.0069798
CDC42BPG	0.00122103	0.751907	0.00713628
SLC7A1	3.26041e-09	0.751812	1.42305e-07
MORC2	1.13215e-06	0.751719	2.16074e-05
FNDC8	0.00108497	0.751638	0.00650114
CASP8	0.000989718	0.751331	0.00606725
KDM3A	0.00153834	0.751138	0.00860867
ECI2	2.76513e-06	0.750664	4.55621e-05
SALL2	2.45319e-12	0.750272	2.48766e-10
LOC386758	5.46026e-05	0.749573	0.000556286
ST6GAL1	1.77519e-06	0.749054	3.13237e-05
ZNF574	0.000602472	0.749039	0.00403597
CDK20	2.09679e-06	0.748875	3.61039e-05
TSPAN15	0.000722226	0.748401	0.00466619
NT5C1B	0.00106191	0.748374	0.00638001
NT5C1B-RDH14	0.00106191	0.748374	0.00638001
RDH14	0.00106191	0.748374	0.00638001
RFTN1	0.0015788	0.748358	0.00879426
CIRBP	5.25124e-05	0.748235	0.000538493
USP44	0.000113705	0.747986	0.00102276
YAE1D1	0.000492774	0.747864	0.00342255
CEP72	3.7957e-05	0.747756	0.000407641
ESYT2	0.000127929	0.747364	0.00112676
FMNL3	0.000150151	0.747339	0.00129057
SOAT2	0.00069341	0.747152	0.00451019
CEP120	2.87187e-06	0.746873	4.71692e-05
MBLAC2	1.20555e-07	0.746774	3.21255e-06
ZNF404	7.65869e-05	0.746439	0.000741682
AKAP5	1.99401e-08	0.746333	6.63356e-07
C3orf37	2.66788e-06	0.746208	4.4236e-05
NT5C3L	0.000874759	0.745938	0.00547607
AQP9	1.67005e-05	0.745916	0.000203959
FAM115A	3.8064e-07	0.745249	8.68158e-06
SRPRB	0.000115186	0.745169	0.00103371
DCAF4	6.79063e-06	0.744914	9.62918e-05
SLC4A4	2.48825e-05	0.744784	0.000283758
ELK4	5.0927e-07	0.744719	1.11761e-05
CEP290	1.19779e-07	0.74466	3.20277e-06
ABCE1	7.05302e-07	0.744607	1.45032e-05
SYNRG	1.51069e-07	0.744569	3.94516e-06
RNF216	2.71504e-05	0.744564	0.000306057
N6AMT1	3.35501e-05	0.744504	0.000368135
LOC389765	0.00135171	0.744434	0.00774119
GCC2	0.000451345	0.744286	0.00317848
SLC7A6	0.000299153	0.743809	0.00228448
RPS16	2.69598e-07	0.743612	6.43952e-06
TTC3	2.62163e-07	0.743317	6.30885e-06
PPP1R2	1.5406e-06	0.743248	2.76832e-05
C14orf28	5.29045e-06	0.743136	7.87238e-05
MGC70870	0.00102218	0.743037	0.00622152
LDOC1L	1.40253e-05	0.742905	0.000175669
RPL35	6.73676e-06	0.742355	9.5788e-05
NCOA1	3.87781e-05	0.741729	0.00041532
ZNF226	0.000333566	0.741726	0.00249721
PCDHGA1	0.00102957	0.741543	0.00622152
PCDHGA10	0.00102957	0.741543	0.00622152
PCDHGA11	0.00102957	0.741543	0.00622152
PCDHGA12	0.00102957	0.741543	0.00622152
PCDHGA2	0.00102957	0.741543	0.00622152
PCDHGA3	0.00102957	0.741543	0.00622152
PCDHGA4	0.00102957	0.741543	0.00622152
PCDHGA5	0.00102957	0.741543	0.00622152
PCDHGA6	0.00102957	0.741543	0.00622152
PCDHGA7	0.00102957	0.741543	0.00622152
PCDHGA8	0.00102957	0.741543	0.00622152
PCDHGA9	0.00102957	0.741543	0.00622152
PCDHGB1	0.00102957	0.741543	0.00622152
PCDHGB2	0.00102957	0.741543	0.00622152
PCDHGB3	0.00102957	0.741543	0.00622152
PCDHGB4	0.00102957	0.741543	0.00622152
PCDHGB5	0.00102957	0.741543	0.00622152
PCDHGB6	0.00102957	0.741543	0.00622152
PCDHGB7	0.00102957	0.741543	0.00622152
PCDHGC3	0.00102957	0.741543	0.00622152
PCDHGC4	0.00102957	0.741543	0.00622152
PCDHGC5	0.00102957	0.741543	0.00622152
RPS18	0.000299174	0.739803	0.00228448
RPL30	2.7946e-08	0.7397	8.82836e-07
ZSCAN12	1.24329e-05	0.739532	0.00015955
SYDE2	2.21642e-06	0.739504	3.79139e-05
ZNF33B	0.000209618	0.73948	0.00169566
MPP6	5.82822e-05	0.739334	0.000588298
RNF149	2.31049e-05	0.739318	0.000266199
SNORD89	2.31049e-05	0.739318	0.000266199
NOS3	0.000578622	0.738982	0.00391608
MPHOSPH8	4.30007e-05	0.738951	0.000454335
CENPC1	0.000265677	0.738673	0.00206595
ZNF331	4.01302e-06	0.738666	6.22574e-05
HDHD3	6.87597e-05	0.738207	0.000674637
TSPYL1	0.00042854	0.737983	0.00306472
THOC3	0.000245005	0.737963	0.0019243
ZFP82	1.17836e-06	0.737932	2.22421e-05
RPL21	9.12467e-06	0.737782	0.000123042
RPL21P28	9.12467e-06	0.737782	0.000123042
TUBGCP6	0.00110556	0.73776	0.00659173
C17orf28	7.87704e-08	0.737734	2.21192e-06
PPIL1	1.8666e-05	0.73762	0.000224465
ZNF365	1.90011e-08	0.73719	6.37535e-07
ZNF485	8.30458e-08	0.737063	2.31354e-06
ZXDA	3.55181e-09	0.737032	1.52058e-07
ZNF692	0.000272688	0.736773	0.00211
C14orf169	6.02806e-05	0.736666	0.000602917
NGRN	4.48724e-09	0.736078	1.865e-07
CDC37L1	3.58829e-06	0.735873	5.66971e-05
BAG3	0.000202631	0.735491	0.00165452
HOXC4	6.22811e-07	0.735315	1.31698e-05
HOXC5	6.22811e-07	0.735315	1.31698e-05
HOXC6	6.22811e-07	0.735315	1.31698e-05
IFT43	0.00107042	0.735272	0.0064213
ZNF337	2.53444e-05	0.735271	0.000288265
ITGA3	1.79372e-07	0.735097	4.55523e-06
ZFP37	8.29996e-12	0.734976	7.22511e-10
KLHL25	7.86525e-11	0.734865	5.26669e-09
SPTAN1	7.69508e-07	0.734152	1.55379e-05
DPY19L2P2	0.00150145	0.734116	0.00845051
KIAA0247	2.43129e-05	0.734045	0.000278072
NOP58	7.7601e-06	0.733973	0.000107509
LOC100131067	0.000798547	0.733653	0.00508843
DBH	0.00154251	0.733598	0.00862609
NDUFAF4	9.20237e-07	0.733313	1.81146e-05
TGFBR2	0.000316999	0.73325	0.00239492
RHEBL1	5.71938e-06	0.733097	8.39896e-05
C6orf170	3.06749e-05	0.732318	0.000340641
RAB40B	1.30832e-07	0.732079	3.45119e-06
TMEM220	0.000373359	0.732055	0.00274527
HLCS	6.77193e-08	0.731966	1.95054e-06
ATL2	6.62105e-06	0.731805	9.47445e-05
CCDC152	0.000305951	0.731769	0.00232716
C12orf66	1.2035e-07	0.731652	3.21255e-06
PPAT	4.6289e-06	0.731521	7.00776e-05
AGK	2.55467e-06	0.731456	4.2675e-05
TMEM244	0.000856146	0.730448	0.00538321
ZFP36L1	0.00178606	0.730425	0.00972744
EPB41	0.00179984	0.730415	0.00977455
LINC00246A	1.66777e-06	0.729759	2.96958e-05
TGFB3	2.33846e-06	0.729533	3.94842e-05
GSTM3	1.28445e-05	0.72938	0.000163626
RPL10A	3.86283e-06	0.729218	6.03862e-05
ZNF257	7.4233e-05	0.72877	0.000722458
JMY	5.82341e-07	0.728587	1.25512e-05
POLD2	1.83321e-06	0.727621	3.20587e-05
B3GNT1	2.56001e-08	0.727196	8.14118e-07
GSPT2	1.2735e-06	0.726813	2.36989e-05
WDR89	0.000171544	0.726799	0.00144512
SERPINH1	2.32261e-07	0.726582	5.68641e-06
ULK3	2.6241e-06	0.72656	4.36024e-05
PHLDB3	1.27625e-05	0.726467	0.000163112
FGD1	9.76585e-06	0.726362	0.000130787
FPR2	2.29987e-05	0.725223	0.000265561
C1orf109	6.8169e-05	0.724626	0.000670101
BET1L	2.03497e-06	0.724607	3.51166e-05
ZNF512B	0.000864372	0.724481	0.00542187
ZHX2	5.18115e-06	0.724376	7.75399e-05
ZNF570	2.38616e-07	0.724303	5.80782e-06
MIR3605	0.000135313	0.724221	0.00118016
PHC2	0.000135313	0.724221	0.00118016
MAP9	2.5268e-08	0.723616	8.09661e-07
EIF4A2	4.15907e-07	0.723158	9.34984e-06
C22orf29	1.28278e-06	0.722142	2.37868e-05
GNB1L	1.28278e-06	0.722142	2.37868e-05
RPS25	8.32526e-06	0.721652	0.000114128
CHMP7	5.79359e-05	0.721468	0.000585299
ZFP90	2.11119e-10	0.721397	1.27232e-08
ASF1A	1.51454e-07	0.721265	3.94865e-06
MBP	0.000300588	0.721145	0.00229193
KCNH2	7.18471e-06	0.720854	0.000100876
ZBTB9	2.61121e-05	0.720697	0.000295843
ZNF430	1.43926e-05	0.719899	0.000179266
ZDBF2	4.54812e-10	0.719889	2.50051e-08
RPL36	0.000143523	0.71986	0.00123973
CROT	8.85254e-07	0.719347	1.75361e-05
WNT7A	6.08185e-09	0.719092	2.43103e-07
ARHGEF9	1.3507e-07	0.718946	3.55698e-06
ZCCHC18	8.39339e-05	0.718842	0.000798034
ZNF273	0.000664452	0.71852	0.00437449
SLC15A4	0.000815741	0.718289	0.00517065
[truncated: 13,670 more rows]
