# Supplementary material for: Differentially Expressed Gene Transcripts Using RNA Sequencing from the Blood of Immunosuppressed Kidney Allograft Recipients
Source: PLoS One. 2015 May 6;10(5):e0125045. doi: 10.1371/journal.pone.0125045 (PMC4422721; doi:10.1371/journal.pone.0125045)
Supplement: S2 Table — Table shows gene ID, fold change expression compared to baseline, false discovery rate (FDR) and p-value. (XLSX) [file pone.0125045.s003.xlsx]

## Sheet: Sheet1
gene	pval	Fold Change	FDR		Fold change
IL7R	1.17861e-15	0.0564052	4.50429e-13		-17.7289
KLRC3	2.46772e-12	0.060214	2.48766e-10		-16.6074
CD3E	1.96586e-16	0.066727	1.28346e-13		-14.9864
CD3D	2.18363e-16	0.0694723	1.31597e-13		-14.3942
KLRC2	2.12602e-08	0.0700538	6.99843e-07		-14.2747
KLRB1	2.24486e-13	0.0725615	3.49864e-11		-13.7814
KLRC1	1.50814e-06	0.0739984	2.72669e-05		-13.5138
CD3G	1.45022e-17	0.0837752	1.74796e-14		-11.9367
LEF1	1.89891e-15	0.0854145	6.19874e-13		-11.7076
ITK	1.68303e-19	0.0923799	6.59286e-16		-10.8249
CD2	2.00346e-17	0.0944484	2.09281e-14		-10.5878
GZMH	1.10757e-09	0.101079	5.49194e-08		-9.89328
LOC100130231	2.41283e-13	0.103615	3.63525e-11		-9.65115
GZMA	1.04456e-12	0.104496	1.22144e-10		-9.56976
MAL	1.29229e-16	0.104952	9.6423e-14		-9.52813
ZAP70	2.00579e-15	0.106201	6.41401e-13		-9.41613
TCF7	1.60582e-11	0.107989	1.32429e-09		-9.26023
CD247	8.26915e-14	0.109038	1.43966e-11		-9.17108
GZMK	3.34279e-11	0.109569	2.51299e-09		-9.12669
LCK	2.64115e-16	0.112263	1.478e-13		-8.90765
TRAT1	2.6607e-17	0.113963	2.36797e-14		-8.77479
KLRC4	6.56514e-12	0.118951	5.9462e-10		-8.40683
KLRC4-KLRK1	6.56514e-12	0.118951	5.9462e-10		-8.40683
KLRK1	6.56514e-12	0.118951	5.9462e-10		-8.40683
PRF1	1.20812e-11	0.120543	1.02325e-09		-8.2958
FGFBP2	3.38837e-13	0.121222	4.87086e-11		-8.2493
CD6	2.58751e-19	0.125201	8.10874e-16		-7.98715
KLRD1	7.9142e-12	0.130676	6.96672e-10		-7.65252
CD8A	4.71112e-11	0.131212	3.36983e-09		-7.62126
GNLY	1.86312e-09	0.135065	8.66269e-08		-7.40384
AQP3	4.72596e-16	0.144275	2.3141e-13		-6.93122
GZMB	3.40251e-09	0.148034	1.46467e-07		-6.7552
IL2RB	3.61475e-11	0.148385	2.68434e-09		-6.73922
CD5	2.58647e-20	0.150111	4.04037e-16		-6.66174
BCL11B	3.9749e-18	0.154853	7.78534e-15		-6.45772
LOC439949	1.71348e-15	0.162069	5.96634e-13		-6.17023
APPL2	0.000574515	0.163002	0.0038933		-6.13489
CD8B	4.92406e-11	0.165757	3.49118e-09		-6.03292
CD40LG	7.73572e-20	0.165918	4.04037e-16		-6.02707
SAMD3	2.29065e-14	0.174085	4.60525e-12		-5.74432
THEMIS	4.09714e-16	0.176699	2.13994e-13		-5.65934
NELL2	3.41358e-12	0.178461	3.36399e-10		-5.60347
CD28	5.41276e-18	0.184201	9.42362e-15		-5.42884
PLEKHG5	2.35942e-15	0.186805	7.10955e-13		-5.35319
TNFRSF25	2.35942e-15	0.186805	7.10955e-13		-5.35319
STAT4	1.8449e-15	0.191798	6.17556e-13		-5.21382
GZMM	6.00509e-08	0.191936	1.77201e-06		-5.21007
SPOCK2	4.65566e-15	0.192976	1.19589e-12		-5.18198
CCR7	2.47493e-11	0.194263	1.90096e-09		-5.14766
KLRF1	0.000177171	0.194582	0.00148296		-5.13922
PLCG1	1.76185e-16	0.19868	1.20028e-13		-5.03322
LY9	2.42174e-08	0.198832	7.82398e-07		-5.02938
ARL4C	2.0511e-14	0.206281	4.28515e-12		-4.84777
SKAP1	5.44461e-06	0.206878	8.06348e-05		-4.83377
FCRL6	2.11359e-12	0.207798	2.20786e-10		-4.81236
SH2D1A	2.60172e-13	0.208677	3.84589e-11		-4.7921
DPP4	2.53449e-16	0.208685	1.47085e-13		-4.79191
CAMK4	2.27937e-14	0.210089	4.60525e-12		-4.75988
TBX21	2.29982e-13	0.210144	3.49864e-11		-4.75864
GPR56	3.27257e-09	0.210203	1.42438e-07		-4.75731
INPP4B	1.37546e-16	0.21615	9.79642e-14		-4.62642
KLRG1	0.000516971	0.218881	0.0035575		-4.56869
RASGRP1	3.25259e-15	0.222049	8.94121e-13		-4.5035
LOC100130872	3.17957e-10	0.22205	1.82493e-08		-4.50348
SPON2	3.17957e-10	0.22205	1.82493e-08		-4.50348
MYBL1	2.35786e-11	0.222258	1.82898e-09		-4.49927
S1PR1	2.04876e-12	0.222548	2.1545e-10		-4.49341
C14orf182	0.00122037	0.223763	0.00713628		-4.46901
GATA3	6.44445e-17	0.226174	5.31464e-14		-4.42138
CD7	0.000971192	0.227071	0.00597697		-4.4039
C2orf89	1.0051e-12	0.232232	1.18413e-10		-4.30605
ATP8B2	2.14701e-16	0.232545	1.31597e-13		-4.30025
RORA	4.10606e-07	0.235	9.2778e-06		-4.25532
CD96	9.80089e-15	0.237164	2.25838e-12		-4.21649
SLFN12L	3.93454e-11	0.23967	2.89438e-09		-4.1724
PTGDS	4.4314e-10	0.241123	2.45356e-08		-4.14726
CDR2	0.00073691	0.241665	0.00474181		-4.13795
UBASH3A	4.96901e-16	0.243069	2.35937e-13		-4.11405
FAM102A	2.93222e-15	0.243084	8.35361e-13		-4.11381
TIGIT	4.74156e-15	0.243233	1.19831e-12		-4.11128
FAM113B	9.44437e-11	0.243565	6.21651e-09		-4.10568
IL8	0.000169557	0.243586	0.001433		-4.10533
TGFBR3	1.48346e-15	0.245037	5.40567e-13		-4.08102
KIAA0748	5.33909e-15	0.246755	1.30716e-12		-4.05261
GPR171	0.000245286	0.247726	0.00192554		-4.03672
MDS2	8.45497e-15	0.248784	2.00729e-12		-4.01955
S1PR5	3.92326e-13	0.252149	5.48871e-11		-3.96591
CCR4	5.79928e-13	0.256553	7.44827e-11		-3.89783
RNF157	5.4271e-15	0.261588	1.30826e-12		-3.8228
NLRC3	9.07394e-16	0.263374	3.70225e-13		-3.79688
EOMES	2.29792e-11	0.266057	1.8003e-09		-3.75859
DBF4	7.00964e-11	0.267949	4.75472e-09		-3.73205
HOPX	4.07707e-09	0.268726	1.73126e-07		-3.72127
ICOS	7.16404e-20	0.271462	4.04037e-16		-3.68375
XCL2	1.33076e-06	0.272426	2.44451e-05		-3.67072
BCL2	1.31492e-12	0.277978	1.46124e-10		-3.59741
C6orf1	0.0009915	0.278123	0.0060758		-3.59554
ETS1	4.72478e-14	0.280055	8.81341e-12		-3.57073
ITM2A	1.85239e-15	0.284071	6.17556e-13		-3.52024
APBA2	3.97655e-13	0.284342	5.51403e-11		-3.51689
SH2D2A	3.29052e-14	0.291393	6.52647e-12		-3.43179
PRKCH	4.05761e-14	0.291498	7.75349e-12		-3.43055
LBH	1.28639e-14	0.291809	2.92084e-12		-3.4269
CCDC167	8.75771e-05	0.292499	0.000826654		-3.41881
ADTRP	2.59711e-13	0.292974	3.84589e-11		-3.41327
PLEKHB1	9.83114e-18	0.294303	1.4004e-14		-3.39786
FBLN5	5.3879e-10	0.294435	2.8912e-08		-3.39634
MATK	6.2829e-11	0.295561	4.33686e-09		-3.3834
PTGDR	2.14346e-12	0.296183	2.22423e-10		-3.37629
MYOM2	9.05921e-06	0.299886	0.000122687		-3.3346
PDZD4	1.07989e-11	0.301007	9.1961e-10		-3.32219
TBC1D4	1.33678e-18	0.301324	3.49101e-15		-3.31869
APBB1	3.04593e-15	0.30186	8.52263e-13		-3.31279
CA6	1.30349e-06	0.304341	2.41136e-05		-3.28579
FAM153B	8.00931e-09	0.305067	3.11409e-07		-3.27797
TC2N	3.85528e-14	0.30562	7.45783e-12		-3.27204
TRIB2	1.32839e-09	0.306083	6.44412e-08		-3.26708
CLIC3	1.3701e-09	0.306333	6.60555e-08		-3.26442
EPHX2	7.84056e-13	0.307444	9.52355e-11		-3.25263
C5orf39	5.76543e-05	0.307822	0.000582829		-3.24863
LOC100507387	2.349e-10	0.309345	1.40482e-08		-3.23264
LINC00426	1.11072e-12	0.311984	1.27072e-10		-3.20529
D4S234E	1.13059e-09	0.312948	5.5708e-08		-3.19542
OCIAD2	2.46967e-17	0.312975	2.36797e-14		-3.19515
IL5RA	2.84532e-05	0.31529	0.000319594		-3.17168
FASLG	1.29507e-11	0.317464	1.09099e-09		-3.14996
TXK	4.48365e-09	0.319734	1.865e-07		-3.1276
SIT1	3.68296e-11	0.321451	2.72209e-09		-3.1109
COL6A2	5.04765e-15	0.321934	1.25542e-12		-3.10622
CXCR3	1.80687e-12	0.321966	1.94086e-10		-3.10592
HLTF	3.26271e-06	0.32295	5.23269e-05		-3.09645
KLF12	3.83602e-16	0.324433	2.07264e-13		-3.0823
LRRN3	2.76017e-06	0.327071	4.55621e-05		-3.05744
LAX1	8.29494e-16	0.328258	3.51279e-13		-3.04639
CEP68	1.05021e-05	0.328851	0.000139337		-3.04089
TMEM204	5.62073e-13	0.329695	7.33927e-11		-3.03311
NCALD	4.82467e-13	0.330878	6.46038e-11		-3.02226
GPR183	1.15064e-12	0.331285	1.30648e-10		-3.01855
C14orf64	6.60822e-10	0.332371	3.48183e-08		-3.00869
HAPLN3	6.98052e-10	0.335371	3.65812e-08		-2.98177
GCNT4	1.6118e-14	0.335563	3.50769e-12		-2.98006
CCR3	0.000201134	0.339017	0.00164315		-2.9497
CTSW	0.000436872	0.341052	0.00310447		-2.93211
DENND2D	1.43616e-05	0.341652	0.000179129		-2.92696
LOC100132111	4.52091e-10	0.34479	2.4943e-08		-2.90032
ZNF831	4.40568e-16	0.347093	2.22686e-13		-2.88107
VSIG1	1.04737e-15	0.349287	4.10281e-13		-2.86297
OPTN	7.81398e-13	0.349589	9.52355e-11		-2.86051
SLAMF6	2.0962e-07	0.350597	5.18067e-06		-2.85228
GPR15	6.8031e-09	0.35198	2.69868e-07		-2.84107
ANO9	6.16212e-12	0.352114	5.74727e-10		-2.83999
ABCD2	3.33334e-15	0.352689	9.0052e-13		-2.83536
PLEKHF1	1.71983e-14	0.355569	3.64162e-12		-2.81239
TSPAN18	0.00014963	0.356682	0.0012868		-2.80362
PASK	3.52732e-05	0.35843	0.000384618		-2.78995
BNIP3	0.00135612	0.358815	0.00775514		-2.78695
NFATC2	7.11214e-07	0.361324	1.46055e-05		-2.7676
ACSL6	1.46936e-15	0.36273	5.40567e-13		-2.75687
CARD11	6.06267e-11	0.363213	4.20336e-09		-2.7532
BIN1	6.70214e-12	0.36347	6.0354e-10		-2.75126
LOC387895	3.37038e-09	0.363568	1.45483e-07		-2.75052
AMIGO1	1.82966e-17	0.363813	2.04778e-14		-2.74867
CD69	2.22913e-05	0.367325	0.000259689		-2.72238
SLFN5	9.56625e-08	0.36996	2.63433e-06		-2.703
GPR174	1.00783e-13	0.372026	1.67996e-11		-2.68799
DTX3	4.79715e-13	0.373034	6.46038e-11		-2.68072
CDC25B	6.47331e-16	0.373322	2.81751e-13		-2.67865
PTPN4	2.29602e-13	0.375215	3.49864e-11		-2.66514
CD160	3.97086e-05	0.377393	0.000423549		-2.64976
KRT72	8.73843e-09	0.378326	3.34774e-07		-2.64322
PRSS23	8.64698e-15	0.37891	2.02223e-12		-2.63915
HS3ST3B1	2.92082e-09	0.380131	1.28919e-07		-2.63067
ALOX15	0.000966152	0.381249	0.00595072		-2.62295
MAF	1.12822e-13	0.381837	1.86084e-11		-2.61892
SBK1	2.15194e-15	0.382472	6.74375e-13		-2.61457
DOCK9	9.48207e-11	0.383093	6.21651e-09		-2.61033
LAG3	2.20415e-08	0.383156	7.21019e-07		-2.6099
RCAN3	3.13312e-12	0.384784	3.10715e-10		-2.59886
TMIGD2	3.28404e-09	0.385805	1.42542e-07		-2.59198
SELM	7.09489e-14	0.386295	1.26329e-11		-2.5887
IKZF2	3.56747e-12	0.386662	3.47197e-10		-2.58624
CTLA4	6.47259e-16	0.386909	2.81751e-13		-2.58459
LOC100131176	9.27678e-09	0.387066	3.4858e-07		-2.58354
OXNAD1	7.35547e-08	0.387197	2.08038e-06		-2.58266
PPP2R2B	2.4767e-12	0.38797	2.48766e-10		-2.57752
RTKN2	7.11784e-12	0.388265	6.37311e-10		-2.57556
ZNF600	6.64544e-05	0.389152	0.00065737		-2.56969
NMUR1	1.97655e-08	0.38942	6.58947e-07		-2.56792
CXCR6	2.2797e-08	0.390469	7.4109e-07		-2.56102
LOC100507412	0.000728233	0.394468	0.00469769		-2.53506
KRT73	5.69501e-08	0.395755	1.69649e-06		-2.52681
A2M	0.000716995	0.397295	0.00463856		-2.51702
RLTPR	3.35424e-14	0.39739	6.56969e-12		-2.51642
CACNA1I	1.93546e-18	0.397575	4.3324e-15		-2.51525
STMN3	1.90966e-12	0.399002	2.02179e-10		-2.50625
SH2D1B	1.50004e-05	0.399064	0.000185656		-2.50586
SLC14A1	1.20387e-12	0.400321	1.35709e-10		-2.498
RHOH	2.53363e-09	0.400655	1.13752e-07		-2.49591
SH2D3A	2.20814e-06	0.40177	3.78134e-05		-2.48898
KIF21A	9.4975e-14	0.401889	1.63534e-11		-2.48825
SLC4A10	3.97364e-05	0.403196	0.000423557		-2.48018
NR3C2	7.71687e-17	0.403263	6.04578e-14		-2.47977
HOXB2	4.86518e-13	0.403442	6.46038e-11		-2.47867
ITGA6	9.88054e-06	0.404927	0.00013221		-2.46958
LOC728084	0.000589279	0.405363	0.00397136		-2.46692
FOS	0.000367547	0.405594	0.00271016		-2.46552
ABCB1	1.07866e-11	0.407396	9.1961e-10		-2.45461
IKZF3	1.28756e-10	0.411665	8.10232e-09		-2.42916
TARP	0.00152551	0.412516	0.00854909		-2.42415
TCEA3	1.44569e-12	0.413182	1.59525e-10		-2.42024
PTCH1	6.15475e-13	0.414403	7.84055e-11		-2.41311
KCNA3	3.77002e-15	0.414649	1.00123e-12		-2.41168
IGFBP3	4.17036e-11	0.41513	3.03932e-09		-2.40888
PBX4	1.89076e-05	0.4152	0.000226501		-2.40848
IL1RAP	3.90717e-07	0.416013	8.85983e-06		-2.40377
PI16	8.25309e-11	0.416207	5.47956e-09		-2.40265
IL2RA	1.33044e-11	0.418678	1.1148e-09		-2.38847
SLC38A1	1.09208e-12	0.420718	1.26754e-10		-2.37689
PTGDR2	0.000139242	0.421065	0.0012121		-2.37493
ABLIM1	4.12681e-09	0.421073	1.74765e-07		-2.37488
RUNX3	3.97261e-10	0.42127	2.2231e-08		-2.37377
RASGRF2	3.81771e-13	0.421395	5.38916e-11		-2.37307
TSEN54	3.53075e-12	0.422526	3.45771e-10		-2.36672
LTBP3	8.29076e-06	0.422651	0.000113755		-2.36602
DUSP1	1.60271e-05	0.423622	0.000196655		-2.3606
ARHGAP8	1.54146e-08	0.423722	5.41549e-07		-2.36004
PRR5	1.54146e-08	0.423722	5.41549e-07		-2.36004
PRR5-ARHGAP8	1.54146e-08	0.423722	5.41549e-07		-2.36004
NDUFAF2	0.000722955	0.425541	0.00466748		-2.34995
THEM4	6.17907e-10	0.426317	3.29319e-08		-2.34567
ZNF683	1.74923e-07	0.429585	4.46394e-06		-2.32783
USP53	2.88088e-10	0.43121	1.69548e-08		-2.31906
PHLDB2	1.1796e-06	0.433718	2.22421e-05		-2.30565
PLCXD2	1.1796e-06	0.433718	2.22421e-05		-2.30565
AUTS2	2.45437e-12	0.433924	2.48766e-10		-2.30455
HMGA1	0.000247189	0.434632	0.00193757		-2.3008
C12orf57	1.38518e-09	0.434938	6.65779e-08		-2.29918
DYRK2	1.70755e-14	0.437753	3.64162e-12		-2.28439
DHRS3	1.00315e-08	0.438575	3.69844e-07		-2.28011
FAM115C	6.82164e-07	0.438794	1.4195e-05		-2.27897
NAP1L2	1.28094e-17	0.439589	1.67258e-14		-2.27485
SCML4	3.68972e-07	0.442045	8.46476e-06		-2.26221
GPR114	4.39014e-07	0.442466	9.75733e-06		-2.26006
GDF11	1.40573e-08	0.446676	5.03598e-07		-2.23876
LOC79015	1.55496e-09	0.447114	7.40567e-08		-2.23657
RGS1	5.71456e-06	0.447572	8.39896e-05		-2.23428
ING1	0.00117625	0.448057	0.00692882		-2.23186
NMT2	4.32898e-11	0.449545	3.12584e-09		-2.22447
LOC100506776	8.37944e-07	0.450407	1.67471e-05		-2.22021
LOC100506334	7.87248e-08	0.451213	2.21192e-06		-2.21625
AXIN2	1.02027e-09	0.451633	5.10756e-08		-2.21419
GOLGA8B	1.93022e-07	0.452529	4.82369e-06		-2.2098
FLJ46446	2.51386e-06	0.453333	4.21279e-05		-2.20589
SMPD3	0.00131705	0.454225	0.00758988		-2.20155
PLXDC1	4.73166e-09	0.457231	1.95621e-07		-2.18708
WNT10B	0.000586078	0.458292	0.0039551		-2.18202
BCL9L	9.21488e-16	0.458822	3.70225e-13		-2.1795
GVINP1	2.60176e-07	0.460777	6.2912e-06		-2.17025
LGR6	3.01416e-10	0.461811	1.75572e-08		-2.16539
IFT80	0.000522035	0.463	0.00358447		-2.15983
SLFN13	0.000620218	0.463529	0.00413364		-2.15736
GCET2	5.05586e-11	0.463698	3.56848e-09		-2.15658
GOLGA8A	1.38267e-06	0.464431	2.52801e-05		-2.15317
FBXL16	5.86591e-12	0.465311	5.50377e-10		-2.1491
FBXO32	7.24571e-18	0.466029	1.13533e-14		-2.14579
FAIM3	7.06565e-06	0.467163	9.95608e-05		-2.14058
RIC3	1.30798e-05	0.467244	0.000166053		-2.14021
SUPT3H	2.88911e-10	0.467406	1.69548e-08		-2.13947
FAAH2	2.28481e-13	0.468295	3.49864e-11		-2.13541
IFNG	6.54293e-09	0.470345	2.60206e-07		-2.1261
TRAF1	7.19562e-07	0.470574	1.47191e-05		-2.12506
ZFYVE28	5.00665e-13	0.471565	6.59237e-11		-2.1206
JAKMIP1	3.91973e-08	0.471745	1.19957e-06		-2.11979
IPW	7.57839e-11	0.472444	5.09639e-09		-2.11665
C17orf69	3.58948e-06	0.475218	5.66971e-05		-2.1043
LDHB	1.59112e-13	0.476096	2.57023e-11		-2.10042
TSPAN5	1.00541e-13	0.476683	1.67996e-11		-2.09783
DTHD1	7.95052e-09	0.477301	3.09892e-07		-2.09511
CCR8	9.98451e-11	0.47732	6.43816e-09		-2.09503
FHIT	8.55636e-06	0.47755	0.000116989		-2.09402
CASS4	0.000143338	0.479034	0.00123881		-2.08753
ATF7IP2	0.000125303	0.479894	0.00110612		-2.08379
CXCL1	0.000595745	0.480088	0.00400301		-2.08295
MAGEH1	4.50538e-15	0.481156	1.17658e-12		-2.07833
LTK	4.99362e-05	0.481207	0.000517152		-2.07811
NPDC1	1.61036e-07	0.481602	4.14331e-06		-2.0764
BEX2	1.21517e-09	0.48352	5.95014e-08		-2.06817
SEMA4C	7.90508e-12	0.483633	6.96672e-10		-2.06768
SOCS2	2.56149e-08	0.485317	8.14118e-07		-2.06051
C6orf62	0.00181931	0.485934	0.00987416		-2.05789
FAM153C	3.14776e-06	0.486011	5.06388e-05		-2.05757
OLFM2	1.69882e-10	0.487211	1.04388e-08		-2.0525
LIMA1	1.01702e-10	0.490015	6.531e-09		-2.04076
TSPYL2	4.99209e-09	0.490289	2.04233e-07		-2.03961
DDIT4	6.02956e-05	0.491565	0.000602917		-2.03432
PLEKHA1	5.68524e-13	0.492019	7.36215e-11		-2.03244
HKDC1	6.6219e-10	0.492331	3.48183e-08		-2.03115
ENPP5	8.73116e-12	0.493822	7.55848e-10		-2.02502
ALS2CL	4.1433e-10	0.495581	2.31037e-08		-2.01783
RORC	3.9014e-07	0.495973	8.85958e-06		-2.01624
FOXP3	1.07479e-05	0.49643	0.000141797		-2.01438
ATP6V0E2	7.36412e-07	0.496436	1.49661e-05		-2.01436
AGFG2	1.19626e-09	0.49658	5.87591e-08		-2.01378
LOC374443	0.000808135	0.497279	0.0051349		-2.01094
CTSF	1.11104e-12	0.497368	1.27072e-10		-2.01058
LOC100506123	0.000322085	0.497662	0.00242749		-2.0094
ZNF626	0.000113283	0.49794	0.00102072		-2.00828
ZNF737	0.000677577	0.498499	0.00443482		-2.00602
ITPRIPL1	6.87599e-08	0.498744	1.97326e-06		-2.00503
CACNA2D2	1.44083e-10	0.500015	9.03052e-09		-1.99994
MIAT	4.14433e-06	0.50029	6.37267e-05		-1.99884
PRDM1	1.09348e-05	0.501015	0.00014386		-1.99595
PDGFD	1.08177e-08	0.501045	3.9511e-07		-1.99583
ITPR3	4.58471e-10	0.502869	2.51181e-08		-1.98859
SLC41A1	4.62106e-13	0.504421	6.29629e-11		-1.98247
LOC728743	1.88052e-08	0.504801	6.33897e-07		-1.98098
SLC25A23	1.57373e-13	0.504955	2.56862e-11		-1.98037
GPRASP1	1.39497e-05	0.506042	0.000174862		-1.97612
GPRIN3	2.09579e-07	0.506276	5.18067e-06		-1.97521
SLC2A4RG	8.57929e-10	0.507332	4.35045e-08		-1.9711
LOC729041	4.11539e-07	0.510521	9.27828e-06		-1.95878
PHF15	4.24472e-11	0.511669	3.07919e-09		-1.95439
HPCAL4	1.72492e-12	0.512715	1.87692e-10		-1.9504
LINC00299	0.000898554	0.513949	0.00559367		-1.94572
C12orf23	4.56977e-12	0.514802	4.33962e-10		-1.9425
ATHL1	3.36636e-05	0.515662	0.000369122		-1.93925
LOC100505865	1.73009e-10	0.516281	1.05894e-08		-1.93693
TSHZ2	1.00296e-13	0.516362	1.67996e-11		-1.93663
CEP78	9.9017e-07	0.518138	1.9335e-05		-1.92999
ITGB7	2.41271e-05	0.518826	0.000276351		-1.92743
DLG3	5.98834e-16	0.519808	2.75975e-13		-1.92379
CLEC2D	0.000978405	0.520611	0.00601437		-1.92082
FAM84B	2.83369e-13	0.520995	4.11121e-11		-1.9194
CYB561	0.000400093	0.521234	0.002901		-1.91852
CCDC73	0.000107484	0.521251	0.000979735		-1.91846
CYSLTR2	1.40595e-05	0.52145	0.000175817		-1.91773
ANKRD20A5P	2.97317e-11	0.521495	2.25056e-09		-1.91756
SLC25A42	9.84066e-07	0.52209	1.92501e-05		-1.91538
ZNF204P	8.29106e-11	0.522449	5.48154e-09		-1.91406
ADORA3	0.000507701	0.522954	0.00350603		-1.91221
ATG9B	2.06692e-08	0.524382	6.83259e-07		-1.90701
MPZL1	0.00171387	0.525042	0.00939962		-1.90461
CFH	6.45696e-07	0.525932	1.35406e-05		-1.90138
CCND2	1.64104e-08	0.526082	5.70143e-07		-1.90084
CROCCP2	0.000980958	0.527419	0.00602534		-1.89603
TMEM14A	9.72747e-10	0.529363	4.88525e-08		-1.88906
KLHL3	2.65165e-13	0.529814	3.88306e-11		-1.88746
KIR2DL3	6.41792e-05	0.530827	0.000636874		-1.88385
MAP4K1	9.78677e-09	0.531674	3.63386e-07		-1.88085
MAGEE1	2.72024e-17	0.531772	2.36797e-14		-1.8805
EPN2	4.21696e-06	0.531847	6.46532e-05		-1.88024
B3GAT1	2.54647e-08	0.532392	8.14118e-07		-1.87832
ANK3	2.24821e-13	0.533048	3.49864e-11		-1.876
INADL	4.85407e-10	0.533355	2.63178e-08		-1.87492
DOC2GP	0.0013343	0.534445	0.00766112		-1.8711
PCBP4	5.16723e-06	0.534856	7.74787e-05		-1.86966
LLGL2	1.30272e-07	0.534936	3.4422e-06		-1.86938
LOC154761	0.000366109	0.535948	0.00270083		-1.86585
SLC38A5	3.43217e-09	0.536653	1.47339e-07		-1.8634
RRAS2	0.000439708	0.537652	0.00311755		-1.85994
MID2	8.10514e-14	0.537917	1.42696e-11		-1.85902
SUSD4	2.85228e-07	0.539035	6.74094e-06		-1.85517
GPA33	4.36384e-10	0.539123	2.42472e-08		-1.85486
LDLRAP1	8.79754e-08	0.539465	2.43549e-06		-1.85369
GOLGA7B	1.77869e-11	0.540278	1.45918e-09		-1.8509
ACSM3	5.19424e-05	0.54181	0.000533695		-1.84566
NCAM1	0.000122795	0.542275	0.00108766		-1.84408
PRKACB	2.23707e-11	0.542814	1.76144e-09		-1.84225
PPP1R16B	8.17322e-12	0.543038	7.15454e-10		-1.84149
GIPR	4.32905e-09	0.54308	1.81369e-07		-1.84135
HOXB3	2.33126e-07	0.544494	5.69866e-06		-1.83657
ENO2	4.38132e-06	0.546009	6.67811e-05		-1.83147
C3orf26	3.04054e-07	0.546846	7.16425e-06		-1.82867
CRHR1	3.56736e-07	0.547714	8.23224e-06		-1.82577
MGC57346	3.56736e-07	0.547714	8.23224e-06		-1.82577
YES1	3.66882e-09	0.551195	1.56639e-07		-1.81424
C21orf15	2.91102e-05	0.552316	0.000325573		-1.81056
GPR19	0.00154536	0.552648	0.00863653		-1.80947
SAMD10	2.18188e-12	0.553429	2.24921e-10		-1.80692
KIR3DL1	0.000983074	0.55388	0.0060336		-1.80544
RALGDS	9.29913e-09	0.554292	3.48584e-07		-1.8041
KIAA1328	1.47405e-06	0.554665	2.67325e-05		-1.80289
CXCR1	1.55355e-08	0.555764	5.44578e-07		-1.79933
ZNF101	1.80844e-12	0.557295	1.94086e-10		-1.79438
JAKMIP2	7.24366e-07	0.558012	1.4798e-05		-1.79208
BCORP1	1.46324e-05	0.558781	0.000181821		-1.78961
FBXO44	9.06338e-07	0.559129	1.78859e-05		-1.7885
TOX	1.80247e-08	0.559244	6.12645e-07		-1.78813
LOC399815	2.80674e-08	0.560379	8.84884e-07		-1.78451
LOC144481	0.000900783	0.560611	0.00560316		-1.78377
ADAMTS10	2.59019e-06	0.562425	4.31304e-05		-1.77801
CXorf57	9.42707e-10	0.562632	4.7496e-08		-1.77736
MORC4	2.29248e-14	0.562789	4.60525e-12		-1.77687
BCAS4	0.000982615	0.5631	0.00603315		-1.77588
TTC22	6.56271e-08	0.563446	1.901e-06		-1.77479
SCARNA17	0.00139869	0.563712	0.00795499		-1.77396
ERBB2	4.76955e-07	0.564218	1.05259e-05		-1.77236
MIR4728	4.76955e-07	0.564218	1.05259e-05		-1.77236
C10orf128	0.000150337	0.564484	0.00129147		-1.77153
LOC100287616	5.10482e-07	0.565523	1.11871e-05		-1.76827
TMEM25	1.04914e-09	0.565606	5.23536e-08		-1.76802
C10orf35	4.07505e-12	0.565832	3.9173e-10		-1.76731
SH3YL1	3.77574e-07	0.566183	8.63679e-06		-1.76621
SLC9B2	2.60823e-08	0.56643	8.27294e-07		-1.76544
SP4	2.13829e-13	0.568314	3.41887e-11		-1.75959
CLYBL	7.60622e-05	0.568406	0.000738425		-1.7593
PEBP1	8.63753e-13	0.570654	1.04109e-10		-1.75238
LRIG1	1.05883e-06	0.57071	2.04069e-05		-1.7522
ZNF107	0.000859321	0.570818	0.00539667		-1.75187
ECHDC2	2.64944e-05	0.573409	0.000299957		-1.74396
KIAA1671	1.6068e-06	0.573657	2.86754e-05		-1.7432
ZNF30	1.64013e-12	0.574905	1.79715e-10		-1.73942
CXCR7	8.42737e-09	0.575374	3.24444e-07		-1.738
ALOX15P1	0.000767818	0.575701	0.0049126		-1.73701
ST6GALNAC6	0.000310338	0.575908	0.00235481		-1.73639
PIM1	7.66489e-07	0.576953	1.54969e-05		-1.73324
EVL	0.000409377	0.577553	0.00294921		-1.73144
MYO5B	5.6194e-08	0.577762	1.67715e-06		-1.73082
AES	1.88131e-11	0.578568	1.5195e-09		-1.7284
KLRAP1	8.99054e-05	0.578582	0.000845068		-1.72836
CHIC1	3.78868e-13	0.57859	5.38916e-11		-1.72834
EDAR	2.78245e-09	0.578595	1.23858e-07		-1.72832
ROBO3	2.53513e-05	0.57874	0.000288265		-1.72789
NPR2	3.29033e-05	0.578972	0.000362052		-1.7272
ST6GALNAC1	0.000214391	0.578995	0.00172714		-1.72713
LOC254896	7.95485e-06	0.579053	0.000109626		-1.72696
TNFRSF10C	7.95485e-06	0.579053	0.000109626		-1.72696
TSC22D3	0.000276475	0.579088	0.00213193		-1.72685
TTC39B	7.72507e-08	0.579126	2.18098e-06		-1.72674
HOOK1	6.55827e-11	0.579185	4.48741e-09		-1.72656
FAM153A	9.17653e-05	0.579687	0.000857148		-1.72507
KIAA1430	2.65324e-12	0.580116	2.648e-10		-1.72379
ZNF880	5.07567e-06	0.58037	7.61788e-05		-1.72304
NDRG2	8.04348e-07	0.580996	1.61374e-05		-1.72118
ID3	5.34651e-05	0.581888	0.000547188		-1.71854
BEX5	1.39237e-08	0.582118	5.00392e-07		-1.71786
NEFL	2.85707e-09	0.582126	1.2682e-07		-1.71784
NIPSNAP1	8.93128e-05	0.582152	0.000840505		-1.71777
TLE2	1.65277e-10	0.582305	1.01957e-08		-1.71731
RPS20	4.48218e-07	0.582463	9.94776e-06		-1.71685
MIR548AN	7.36663e-06	0.583255	0.00010306		-1.71452
SLC39A14	1.41195e-14	0.583261	3.11603e-12		-1.7145
RPS27	3.65799e-08	0.583455	1.13051e-06		-1.71393
NR1D1	5.22029e-06	0.583811	7.79759e-05		-1.71288
LIME1	6.37862e-06	0.583932	9.21167e-05		-1.71253
RGMB	1.11966e-10	0.584024	7.13172e-09		-1.71226
POLR1E	5.4181e-11	0.584086	3.807e-09		-1.71208
PRKDC	3.76467e-06	0.584732	5.9061e-05		-1.71018
ALDH5A1	9.59099e-11	0.584903	6.25022e-09		-1.70969
CBLB	3.13324e-09	0.585173	1.37906e-07		-1.7089
OBSCN	1.76892e-08	0.585628	6.02547e-07		-1.70757
OXCT1	8.09092e-11	0.585988	5.39475e-09		-1.70652
GALNT12	9.70608e-09	0.586388	3.62106e-07		-1.70536
SLC29A2	3.02113e-08	0.586875	9.46763e-07		-1.70394
AK5	8.14783e-05	0.587572	0.00077894		-1.70192
FCGBP	1.59819e-07	0.58785	4.11875e-06		-1.70112
NAP1L3	1.54643e-15	0.588383	5.50704e-13		-1.69957
FAM212B	0.000635842	0.588696	0.00422497		-1.69867
LOC389906	9.09849e-05	0.589599	0.000852148		-1.69607
SORBS3	1.88237e-06	0.589873	3.28451e-05		-1.69528
RPL23A	0.000718488	0.590503	0.00464438		-1.69347
LPAL2	1.76141e-06	0.590635	3.11508e-05		-1.69309
PDCD1	1.92992e-08	0.590762	6.46153e-07		-1.69273
LOC100652846	9.79711e-07	0.590882	1.91889e-05		-1.69239
LDOC1	9.75965e-11	0.591099	6.31917e-09		-1.69176
ZBTB38	2.26989e-09	0.591773	1.03392e-07		-1.68984
ZMYND11	7.77256e-13	0.592018	9.52355e-11		-1.68914
NOG	2.27898e-06	0.592099	3.87303e-05		-1.68891
TRAF5	2.75565e-07	0.592172	6.55181e-06		-1.6887
GIPC1	2.22466e-10	0.592674	1.33557e-08		-1.68727
FAM65B	6.92638e-05	0.5932	0.000678309		-1.68577
CAMK2N1	6.51946e-13	0.593273	8.23818e-11		-1.68556
FAM171A1	4.56859e-13	0.593459	6.2794e-11		-1.68504
MFGE8	0.000390681	0.593562	0.00284328		-1.68474
ALDH18A1	4.15071e-11	0.593803	3.03913e-09		-1.68406
ATP1A3	6.50834e-10	0.594218	3.44524e-08		-1.68288
ZGPAT	6.12225e-09	0.595222	2.44096e-07		-1.68005
AP3M2	3.18028e-09	0.59525	1.39585e-07		-1.67997
TRMT11	3.07356e-06	0.595293	4.9598e-05		-1.67984
LOC100506229	0.000209279	0.59636	0.0016938		-1.67684
ZNF827	3.68348e-10	0.597203	2.09118e-08		-1.67447
FAM169A	0.00151369	0.597813	0.00849861		-1.67276
KIAA1147	1.94438e-08	0.598356	6.49605e-07		-1.67124
PLEKHG4	9.22654e-09	0.598581	3.47525e-07		-1.67062
AGMAT	0.000408664	0.598833	0.00294542		-1.66992
GPR146	1.87951e-09	0.598934	8.71302e-08		-1.66963
LPIN1	5.13133e-12	0.599338	4.84354e-10		-1.66851
QTRT1	5.01194e-07	0.600039	1.10298e-05		-1.66656
PHF1	1.49143e-05	0.600074	0.000184739		-1.66646
ADAMTS1	6.25778e-06	0.600134	9.06222e-05		-1.6663
ZNF181	6.58165e-07	0.60072	1.37504e-05		-1.66467
SOX13	0.00160209	0.600803	0.00889754		-1.66444
TTC9	0.00129353	0.601165	0.00746257		-1.66344
IFFO2	2.41526e-11	0.601238	1.86427e-09		-1.66323
KIR2DS4	0.000396591	0.602794	0.00288227		-1.65894
FAHD2B	3.15481e-10	0.602976	1.82409e-08		-1.65844
IL12RB2	6.42551e-06	0.60311	9.2529e-05		-1.65807
IL13RA1	3.73985e-05	0.603535	0.000402557		-1.6569
SACS	2.55258e-15	0.604239	7.54648e-13		-1.65497
SPAG16	2.11787e-08	0.604414	6.98629e-07		-1.6545
ADC	1.78708e-05	0.605023	0.000216229		-1.65283
SIGIRR	7.74303e-07	0.605252	1.55945e-05		-1.6522
CBX7	8.20933e-07	0.605479	1.64281e-05		-1.65158
TXNIP	0.000110375	0.605809	0.00100085		-1.65068
GRAMD3	9.12693e-13	0.606183	1.08341e-10		-1.64967
PTPRM	2.0518e-05	0.606514	0.000242273		-1.64877
PPP3CC	2.3359e-11	0.606541	1.82095e-09		-1.64869
HCAR3	0.000671416	0.606969	0.00441108		-1.64753
KIR3DL2	0.00092385	0.607141	0.0057194		-1.64706
DLG5	1.31236e-06	0.60728	2.42019e-05		-1.64669
ATP2B4	1.3967e-06	0.607753	2.55068e-05		-1.64541
C12orf35	2.00228e-05	0.608664	0.0002375		-1.64294
HCAR2	0.00086256	0.608672	0.00541267		-1.64292
KIF5C	1.05582e-08	0.608971	3.86535e-07		-1.64211
TMEM156	0.000246077	0.609023	0.00192982		-1.64197
PPIH	0.00140522	0.609471	0.00798746		-1.64077
GNPNAT1	0.000924307	0.609868	0.00571997		-1.6397
CLIC5	2.90694e-10	0.610053	1.69959e-08		-1.6392
TAGAP	0.00012817	0.61018	0.00112826		-1.63886
BMPR1A	2.78122e-15	0.611063	8.07018e-13		-1.63649
RPS29	0.000112294	0.611122	0.00101239		-1.63634
ZNF507	1.24016e-05	0.61133	0.000159535		-1.63578
WDR54	1.04571e-07	0.611393	2.84465e-06		-1.63561
RPSAP9	0.000662209	0.611685	0.00436339		-1.63483
TKTL1	1.25022e-05	0.61211	0.000160178		-1.63369
HOXB4	3.72065e-05	0.61219	0.00040129		-1.63348
PLXNA3	1.25535e-08	0.612632	4.52187e-07		-1.6323
XPO6	3.31247e-07	0.613282	7.70543e-06		-1.63057
GPR82	0.000980753	0.614377	0.00602534		-1.62766
PCNXL2	3.76552e-06	0.615006	5.9061e-05		-1.626
ACER1	7.79322e-06	0.616497	0.000107873		-1.62207
MPRIP	1.1683e-07	0.616976	3.13998e-06		-1.62081
CCDC136	1.14152e-06	0.61753	2.16606e-05		-1.61935
HSF2	5.99255e-07	0.61785	1.281e-05		-1.61851
SEMA4F	7.37605e-10	0.617874	3.85251e-08		-1.61845
USP11	1.24256e-10	0.618028	7.85064e-09		-1.61805
LOC284454	0.00118454	0.618311	0.00696197		-1.61731
MIR24-2	0.00118454	0.618311	0.00696197		-1.61731
KIT	4.69554e-05	0.618818	0.000488866		-1.61598
NDFIP2	4.52603e-09	0.618912	1.87615e-07		-1.61574
ZFP36	0.000596414	0.619208	0.00400395		-1.61497
ZNF14	1.16243e-08	0.619456	4.226e-07		-1.61432
FBXO31	1.90962e-12	0.620179	2.02179e-10		-1.61244
ZNF773	2.23732e-05	0.620458	0.000260256		-1.61171
LOC728989	1.2016e-05	0.620476	0.00015586		-1.61166
LOC550112	3.13582e-05	0.620581	0.000347		-1.61139
MLLT6	5.64901e-05	0.621297	0.000572909		-1.60954
MCOLN2	0.000241562	0.621442	0.00190203		-1.60916
SLC25A4	8.06184e-10	0.621765	4.14115e-08		-1.60833
UTS2	0.0015642	0.621939	0.00872445		-1.60787
PAFAH2	7.10414e-13	0.622082	8.8345e-11		-1.60751
DANCR	1.27758e-07	0.622514	3.3815e-06		-1.60639
LIX1L	1.30456e-06	0.622715	2.41136e-05		-1.60587
C17orf48	3.88027e-07	0.623519	8.82438e-06		-1.6038
LOC92249	3.20178e-05	0.623816	0.000352804		-1.60304
MEX3C	1.28142e-09	0.624515	6.25498e-08		-1.60124
TAPBPL	2.63481e-07	0.624758	6.30885e-06		-1.60062
ANKH	5.24618e-10	0.624765	2.82483e-08		-1.6006
MSX2P1	3.95046e-10	0.625378	2.21863e-08		-1.59903
TTC12	4.11539e-06	0.62569	6.34061e-05		-1.59824
KIR2DS2	3.0654e-06	0.626444	4.95173e-05		-1.59631
LOC100507433	3.75317e-08	0.626686	1.15311e-06		-1.59569
ZNF540	3.75317e-08	0.626686	1.15311e-06		-1.59569
MDFIC	5.59596e-07	0.627017	1.21445e-05		-1.59485
NPTXR	1.25555e-12	0.627631	1.40523e-10		-1.59329
MSH2	3.05763e-08	0.628737	9.56287e-07		-1.59049
IGIP	0.00017118	0.630145	0.0014436		-1.58694
BACH2	0.0002739	0.630235	0.00211624		-1.58671
PDE3B	0.000259256	0.631039	0.00202305		-1.58469
NIPAL3	7.37865e-11	0.63122	4.98345e-09		-1.58423
SMYD5	3.35253e-10	0.631408	1.91718e-08		-1.58376
MTX3	1.91031e-11	0.631487	1.53501e-09		-1.58357
MRVI1	0.000223405	0.631911	0.00178436		-1.5825
LOC283174	6.02939e-08	0.632342	1.7725e-06		-1.58142
MIR4697	6.02939e-08	0.632342	1.7725e-06		-1.58142
MLLT3	1.80371e-07	0.632526	4.56355e-06		-1.58096
SLC25A38	6.57648e-08	0.633239	1.90123e-06		-1.57918
RPSA	3.84446e-07	0.633865	8.75566e-06		-1.57762
TRIM32	1.82162e-11	0.634005	1.48662e-09		-1.57727
SGK223	1.00938e-07	0.634206	2.76503e-06		-1.57677
KIF3A	3.35194e-11	0.63429	2.51299e-09		-1.57657
DUSP14	0.000185871	0.634575	0.00153689		-1.57586
GPX7	7.68416e-05	0.63459	0.0007434		-1.57582
ZBTB4	0.00114078	0.634892	0.00676143		-1.57507
UNG	1.28363e-05	0.635207	0.000163626		-1.57429
TBC1D19	4.25659e-09	0.635519	1.79292e-07		-1.57352
ASAH2B	9.04076e-05	0.635569	0.000847754		-1.57339
RLN2	0.00132986	0.63574	0.00764399		-1.57297
TNIK	0.000129528	0.635954	0.00113701		-1.57244
NEIL2	1.02456e-08	0.636781	3.75969e-07		-1.5704
ZNF329	2.03046e-09	0.637231	9.35742e-08		-1.56929
MFHAS1	3.64738e-06	0.637447	5.7438e-05		-1.56876
MAGED1	1.12397e-09	0.637663	5.55566e-08		-1.56823
AKR1B1	2.05807e-08	0.637864	6.81772e-07		-1.56773
KDSR	4.8604e-09	0.638138	1.99366e-07		-1.56706
DGKA	3.7403e-05	0.638182	0.000402557		-1.56695
RHPN1	9.63508e-05	0.638722	0.000890691		-1.56563
ADAT2	2.34313e-05	0.638729	0.000269366		-1.56561
LOC400685	5.60826e-14	0.639051	1.03383e-11		-1.56482
GAMT	1.00104e-08	0.639059	3.69844e-07		-1.5648
C11orf1	1.23206e-06	0.63918	2.30097e-05		-1.5645
ZNF483	9.61327e-11	0.639845	6.25022e-09		-1.56288
BOK	8.33243e-09	0.640014	3.21792e-07		-1.56247
LOC93622	1.20296e-06	0.640022	2.25534e-05		-1.56245
THSD1P1	7.60545e-09	0.640109	2.97181e-07		-1.56223
ATIC	5.26302e-09	0.640127	2.14198e-07		-1.56219
SPEF2	5.11281e-05	0.640427	0.000527057		-1.56146
RGS2	0.000221318	0.640798	0.00177202		-1.56055
PRPS1	2.73456e-11	0.641983	2.09014e-09		-1.55767
TPM2	3.39595e-05	0.642063	0.000371846		-1.55748
DHX16	0.000826005	0.64266	0.00522725		-1.55603
ZNF80	6.67403e-11	0.642673	4.54675e-09		-1.556
MTUS1	1.02489e-07	0.642869	2.80262e-06		-1.55553
DGKE	8.36798e-10	0.64314	4.25707e-08		-1.55487
SMAP2	0.000159424	0.643363	0.00136058		-1.55433
MYO1D	1.40266e-07	0.643452	3.67531e-06		-1.55412
ARRDC3	0.000745616	0.643601	0.00478814		-1.55376
AARSD1	0.000795937	0.643976	0.00507526		-1.55285
PPP1R3F	1.21792e-05	0.644252	0.000157456		-1.55219
BDAG1	5.75992e-08	0.644858	1.70287e-06		-1.55073
C9orf174	5.75992e-08	0.644858	1.70287e-06		-1.55073
LOC100499484	5.75992e-08	0.644858	1.70287e-06		-1.55073
FAM46C	0.000129842	0.644887	0.00113913		-1.55066
OTUD7B	1.30486e-14	0.645325	2.92084e-12		-1.54961
TAS2R40	0.000754981	0.645667	0.00483967		-1.54879
MSI2	1.88485e-06	0.647642	3.28517e-05		-1.54406
PNMA3	1.80117e-07	0.648221	4.56355e-06		-1.54268
C1orf21	6.48755e-05	0.648757	0.000642969		-1.54141
TREM1	8.56663e-05	0.648977	0.00081155		-1.54089
SFMBT1	5.48999e-11	0.649309	3.8403e-09		-1.5401
LOC100507206	3.90933e-06	0.649356	6.08899e-05		-1.53999
GLTSCR2	1.07508e-05	0.650407	0.000141797		-1.5375
CRYZ	2.75971e-07	0.650675	6.55181e-06		-1.53687
SLC16A10	1.16975e-08	0.651309	4.24277e-07		-1.53537
ZNF607	4.0517e-07	0.651359	9.17429e-06		-1.53525
CRTAM	1.13008e-05	0.651474	0.000148177		-1.53498
HAUS6	8.77488e-05	0.651518	0.000827776		-1.53488
ZNF138	0.000339427	0.651572	0.002529		-1.53475
MIF	0.000337713	0.651673	0.00252067		-1.53451
MEOX1	8.6317e-09	0.652178	3.31495e-07		-1.53332
ZNF286A	2.01008e-10	0.652287	1.21606e-08		-1.53307
ZNF550	8.77778e-09	0.652547	3.35461e-07		-1.53246
GGT7	4.04625e-06	0.65272	6.25253e-05		-1.53205
TTC39C	1.52481e-06	0.65356	2.7494e-05		-1.53008
ELOVL6	1.28831e-05	0.653629	0.000163985		-1.52992
KCTD7	1.54436e-07	0.654785	4.01304e-06		-1.52722
SORL1	9.9886e-06	0.654971	0.000133201		-1.52679
PTGER4	0.00039951	0.655145	0.00289945		-1.52638
LOC387723	0.000265217	0.655239	0.0020634		-1.52616
FAM179A	0.00143034	0.655584	0.00811443		-1.52536
FAM19A1	1.59253e-09	0.655849	7.53878e-08		-1.52474
RPL3	2.88146e-08	0.655941	9.0662e-07		-1.52453
CORO1B	0.000381518	0.657104	0.00279476		-1.52183
IFRD2	1.05257e-05	0.657462	0.000139532		-1.521
PHF17	6.07976e-06	0.657465	8.82071e-05		-1.52099
RLN1	0.00128332	0.657489	0.00742829		-1.52094
BCL2A1	0.000951688	0.657676	0.00587087		-1.52051
THNSL1	6.94468e-13	0.658017	8.70529e-11		-1.51972
PRSS30P	4.37983e-08	0.658436	1.32742e-06		-1.51875
C8orf80	4.37112e-07	0.658539	9.72885e-06		-1.51851
TLE3	0.000117268	0.658579	0.00104758		-1.51842
WDR67	0.00136677	0.658688	0.00779611		-1.51817
HABP4	0.000111915	0.658861	0.00101014		-1.51777
ZNF571	4.35653e-09	0.658878	1.82033e-07		-1.51773
EPHA4	0.00105891	0.659431	0.0063742		-1.51646
MYO6	1.98109e-06	0.659896	3.43381e-05		-1.51539
SNRPN	3.51904e-05	0.661023	0.000383983		-1.51281
SNURF	3.51904e-05	0.661023	0.000383983		-1.51281
LAT	0.00169623	0.66109	0.00932568		-1.51265
PRSS41	0.0016037	0.661795	0.0089013		-1.51104
TRIM59	6.21612e-05	0.661914	0.000619989		-1.51077
TARSL2	1.72319e-08	0.661995	5.90825e-07		-1.51059
SESN1	0.000361446	0.662092	0.00266801		-1.51036
CRY1	6.50928e-07	0.662853	1.36173e-05		-1.50863
MARS2	6.04767e-11	0.662941	4.20336e-09		-1.50843
ZNF287	6.83742e-14	0.663315	1.23144e-11		-1.50758
GTPBP3	2.53239e-05	0.663382	0.000288265		-1.50743
ITPKB	6.94054e-07	0.663964	1.43282e-05		-1.50611
LYAR	1.17323e-05	0.664573	0.000152812		-1.50472
SBDSP1	8.75697e-07	0.664621	1.73687e-05		-1.50462
KANK1	9.13745e-05	0.665149	0.000854774		-1.50342
TUBE1	2.54418e-06	0.665297	4.25451e-05		-1.50309
ZNF354C	3.72152e-10	0.665657	2.10514e-08		-1.50227
RCN2	2.38634e-06	0.665696	4.02059e-05		-1.50219
LOC100506990	0.000107681	0.665848	0.000980441		-1.50184
IDS	3.46922e-06	0.666002	5.51311e-05		-1.5015
CARNS1	1.54166e-05	0.666042	0.000190357		-1.50141
MDN1	7.17384e-07	0.666284	1.46937e-05		-1.50086
LPIN2	9.39625e-05	0.666637	0.000871698		-1.50007
PDGFRB	1.23422e-05	0.667249	0.000158917		-1.49869
ASNS	9.22017e-05	0.667597	0.000859945		-1.49791
IGSF8	2.72943e-07	0.667693	6.4996e-06		-1.49769
COL5A3	2.28706e-06	0.667954	3.87998e-05		-1.49711
ORMDL3	5.0658e-05	0.668061	0.000522898		-1.49687
CAPRIN2	0.000612859	0.668246	0.00409156		-1.49646
KLF2	0.000206847	0.668764	0.00168198		-1.4953
TLR3	5.53724e-08	0.669192	1.65578e-06		-1.49434
DACT1	0.000219642	0.669528	0.0017631		-1.49359
TDRKH	0.000676017	0.670155	0.00442831		-1.49219
CCL28	1.65147e-05	0.670319	0.000202005		-1.49183
PPP1R13B	3.71561e-07	0.67032	8.51169e-06		-1.49182
PJA1	2.42619e-09	0.670388	1.09556e-07		-1.49167
RPS12	1.16163e-06	0.670407	2.20092e-05		-1.49163
ZNF420	7.54816e-10	0.670572	3.90337e-08		-1.49126
TRIM47	1.61656e-07	0.670748	4.15243e-06		-1.49087
CDKN1B	4.65165e-07	0.670869	1.02947e-05		-1.4906
PKIA	1.73024e-07	0.670993	4.4227e-06		-1.49033
CHCHD6	2.69486e-06	0.671201	4.4542e-05		-1.48987
CEP70	5.02294e-07	0.671727	1.10385e-05		-1.4887
VAMP2	5.7979e-06	0.671737	8.48247e-05		-1.48868
WDR52	6.37826e-05	0.671756	0.000633339		-1.48863
RUNX2	0.000856556	0.6719	0.00538362		-1.48832
PFN2	0.000231668	0.671964	0.00184033		-1.48817
XBP1	0.000710847	0.672528	0.00460639		-1.48693
SRSF8	9.098e-09	0.672529	3.4351e-07		-1.48692
ASB2	0.000176342	0.672741	0.0014768		-1.48646
HEMK1	5.97192e-06	0.672888	8.69648e-05		-1.48613
ZNHIT6	2.13668e-06	0.673037	3.67504e-05		-1.4858
C21orf63	2.00343e-06	0.673043	3.46105e-05		-1.48579
ACVR1C	1.45759e-10	0.673281	9.09917e-09		-1.48526
ISM1	1.29664e-09	0.673433	6.30965e-08		-1.48493
KDELC2	6.28078e-06	0.673568	9.08712e-05		-1.48463
NPM1	2.27899e-05	0.673987	0.000264319		-1.48371
LEPROTL1	7.58957e-07	0.674621	1.53837e-05		-1.48231
SLAIN1	0.000238916	0.674685	0.00188584		-1.48217
KLF9	0.000286005	0.674836	0.00219785		-1.48184
CAD	1.54741e-11	0.674903	1.28287e-09		-1.48169
CNNM3	4.76379e-06	0.675278	7.19112e-05		-1.48087
LOC729234	0.000543971	0.675799	0.00371487		-1.47973
EIF5A2	2.47486e-09	0.67581	1.11433e-07		-1.4797
HIVEP2	0.000569542	0.675924	0.00386494		-1.47946
UBIAD1	2.0856e-11	0.676952	1.65047e-09		-1.47721
NUCKS1	0.000635872	0.677217	0.00422497		-1.47663
SARDH	1.89762e-07	0.677271	4.77268e-06		-1.47651
EDARADD	6.42924e-12	0.677272	5.9462e-10		-1.47651
MYC	0.000116462	0.677492	0.00104269		-1.47603
NDEL1	0.00119185	0.677609	0.00699442		-1.47578
CCDC76	0.00052876	0.678102	0.0036243		-1.47471
ZCCHC6	0.00105302	0.678378	0.00634607		-1.4741
ZNF599	1.31535e-06	0.678494	2.42187e-05		-1.47385
LOC390660	0.000435102	0.67912	0.00310032		-1.47249
CYP4F35P	5.74597e-06	0.679332	8.41471e-05		-1.47204
TAF4B	6.81053e-08	0.680249	1.95806e-06		-1.47005
ZNF32	7.41007e-10	0.68046	3.85742e-08		-1.46959
RAB11FIP5	1.06103e-06	0.680812	2.04241e-05		-1.46883
ZNF419	0.000150663	0.680846	0.00129355		-1.46876
CPD	4.58269e-06	0.680939	6.95123e-05		-1.46856
NR1D2	3.62407e-06	0.681236	5.71858e-05		-1.46792
GRPEL2	1.89505e-08	0.681935	6.37202e-07		-1.46642
MDGA1	0.000185088	0.682298	0.00153366		-1.46564
MAN1C1	0.000495513	0.682603	0.00343603		-1.46498
CAPN5	1.57589e-09	0.682838	7.48259e-08		-1.46448
DSC1	0.000130348	0.683114	0.00114272		-1.46389
MTA3	0.000207783	0.683562	0.00168518		-1.46292
ZNF781	2.02924e-05	0.683696	0.000240516		-1.46264
ANKS6	3.37677e-11	0.683829	2.51955e-09		-1.46235
SEMA4D	3.8852e-05	0.683871	0.000415828		-1.46226
USP28	1.12931e-06	0.683877	2.15794e-05		-1.46225
GIMAP7	7.65831e-05	0.684119	0.000741682		-1.46173
RAPGEF6	1.93579e-05	0.68421	0.000231012		-1.46154
AGAP1	4.72344e-10	0.684566	2.56985e-08		-1.46078
KPNA5	8.58236e-07	0.684796	1.70873e-05		-1.46029
ANKRD5	2.38315e-08	0.684823	7.71519e-07		-1.46023
ARSK	1.49032e-09	0.685024	7.14121e-08		-1.4598
ZC3H8	4.04352e-06	0.685063	6.25253e-05		-1.45972
C12orf65	8.9227e-09	0.68511	3.38522e-07		-1.45962
ZNF566	2.9283e-11	0.685969	2.22736e-09		-1.45779
LOC100240735	8.14133e-07	0.68597	1.63129e-05		-1.45779
CROCC	0.000254898	0.686542	0.00199201		-1.45657
ZNF85	0.000762574	0.686691	0.00488303		-1.45626
ADARB1	1.06655e-05	0.686981	0.000141147		-1.45564
DDX31	0.000406057	0.687251	0.00293153		-1.45507
DZIP3	5.03485e-05	0.688011	0.000520723		-1.45347
SLC35F2	1.37753e-07	0.68829	3.61548e-06		-1.45288
ZNF91	0.00122322	0.688723	0.00714371		-1.45196
CCBL1	0.000488974	0.68939	0.00339917		-1.45056
SLC4A7	4.46249e-06	0.689397	6.78204e-05		-1.45054
RGS9	0.000209022	0.68993	0.00169352		-1.44942
CHPF	3.70215e-09	0.690517	1.57633e-07		-1.44819
ZNF253	0.000159046	0.690669	0.00135808		-1.44787
RPS5	6.07722e-07	0.690702	1.29733e-05		-1.4478
PPAPDC2	4.86546e-08	0.691629	1.46892e-06		-1.44586
TMC8	3.56662e-05	0.69175	0.000388093		-1.44561
PBXIP1	0.00122054	0.691993	0.00713628		-1.4451
C11orf63	7.59907e-07	0.692151	1.53837e-05		-1.44477
LITAF	0.000134826	0.692231	0.00117759		-1.44461
ELOVL4	1.62461e-08	0.69282	5.66948e-07		-1.44338
SPIN3	7.75607e-08	0.693024	2.18579e-06		-1.44295
SPATA13	7.55155e-05	0.693172	0.000734027		-1.44264
SNPH	2.38361e-06	0.694188	4.02032e-05		-1.44053
SDR42E1	4.44207e-12	0.694523	4.24408e-10		-1.43984
FLT4	3.8534e-05	0.694807	0.000412989		-1.43925
ALKBH2	0.000888627	0.69495	0.00555179		-1.43895
MPP5	0.00074254	0.695223	0.00477034		-1.43839
CD81	6.00959e-05	0.695331	0.000602073		-1.43816
NAE1	2.35612e-09	0.695492	1.067e-07		-1.43783
GNPDA2	5.24333e-08	0.69556	1.57692e-06		-1.43769
ZNF573	4.03165e-06	0.695563	6.24229e-05		-1.43769
MTCP1	5.90099e-07	0.695587	1.26315e-05		-1.43763
MTCP1NB	5.90099e-07	0.695587	1.26315e-05		-1.43763
SNHG1	4.30139e-07	0.695688	9.60092e-06		-1.43743
SNORD31	4.30139e-07	0.695688	9.60092e-06		-1.43743
SLC1A7	0.000108543	0.695816	0.000985378		-1.43716
ZXDB	6.41864e-11	0.695819	4.41113e-09		-1.43716
SNX25	4.50589e-05	0.696278	0.000472158		-1.43621
ABHD14B	6.56353e-08	0.696404	1.901e-06		-1.43595
SLC30A4	3.21552e-08	0.696705	1.00167e-06		-1.43533
TMEM177	7.79919e-07	0.696837	1.56875e-05		-1.43506
PGAP3	2.01087e-09	0.697597	9.29447e-08		-1.43349
ZNF793	2.43504e-05	0.697597	0.000278298		-1.43349
ZNF681	3.31163e-09	0.698053	1.43342e-07		-1.43256
MTMR1	3.96689e-05	0.698323	0.000423549		-1.432
ZNF568	4.14471e-07	0.698543	9.33095e-06		-1.43155
LRFN3	1.08237e-07	0.698634	2.9342e-06		-1.43136
LOC254559	3.38212e-10	0.69886	1.92707e-08		-1.4309
RRN3P1	0.000328965	0.698944	0.00246865		-1.43073
ZNF248	1.05904e-05	0.699036	0.000140271		-1.43054
ERGIC1	0.000270617	0.699421	0.00209812		-1.42976
RPLP2	8.29875e-05	0.69973	0.000791919		-1.42912
PSIP1	1.8732e-05	0.699765	0.000224913		-1.42905
ZNF10	2.44197e-07	0.700192	5.92311e-06		-1.42818
PERP	8.87093e-09	0.700568	3.38196e-07		-1.42741
ZNF549	8.94995e-09	0.701145	3.38736e-07		-1.42624
ACADSB	2.74569e-10	0.701164	1.62461e-08		-1.4262
MAPK11	3.58417e-06	0.701226	5.66971e-05		-1.42607
IGF2R	0.000142303	0.701303	0.00123328		-1.42592
ACVR2B	2.10262e-05	0.701726	0.000247342		-1.42506
TUFT1	0.000167594	0.70174	0.00142101		-1.42503
RRP1B	7.63636e-12	0.701902	6.79853e-10		-1.4247
ACE	2.40488e-06	0.702146	4.04314e-05		-1.42421
TMEM194B	0.000359905	0.702218	0.00266007		-1.42406
CCR9	1.45544e-06	0.702371	2.65019e-05		-1.42375
ATP10A	0.00110157	0.70246	0.00657184		-1.42357
PIGW	0.00123059	0.702498	0.00717745		-1.42349
TMEM66	2.52532e-08	0.702519	8.09661e-07		-1.42345
DCHS1	2.80906e-06	0.702536	4.6186e-05		-1.42341
TRPC1	2.88346e-06	0.70262	4.73098e-05		-1.42324
RPS6	6.42313e-07	0.702649	1.34912e-05		-1.42319
LANCL1	8.90093e-09	0.702685	3.38516e-07		-1.42311
COQ10A	5.93947e-05	0.703226	0.000596192		-1.42202
PRDX2	7.5136e-06	0.703372	0.000104649		-1.42172
ZNF792	1.68842e-09	0.703774	7.92089e-08		-1.42091
MRFAP1L1	4.55961e-07	0.704266	1.01053e-05		-1.41992
B3GALT2	0.000193654	0.704504	0.00159232		-1.41944
HAUS5	1.08387e-06	0.704522	2.08126e-05		-1.4194
ZNF551	2.97242e-06	0.705206	4.84145e-05		-1.41803
ARHGAP5	2.76684e-07	0.706202	6.5588e-06		-1.41603
NUAK2	8.74512e-05	0.706623	0.000826461		-1.41518
FOXO1	0.000302878	0.706731	0.00230714		-1.41497
HSPA8	4.58958e-05	0.706785	0.000480068		-1.41486
SOD1	9.28128e-05	0.706926	0.000863098		-1.41457
SATB1	0.000113955	0.707202	0.00102419		-1.41402
CYTIP	0.000928444	0.707355	0.00574104		-1.41372
ASNSD1	5.38215e-05	0.707433	0.000550117		-1.41356
MCF2L	2.2366e-09	0.707609	1.02173e-07		-1.41321
FBL	2.91561e-06	0.707694	4.76875e-05		-1.41304
CDC14A	4.4694e-05	0.708165	0.000469377		-1.4121
MXD1	0.000177922	0.70891	0.00148766		-1.41062
LINS	3.09679e-07	0.708946	7.2749e-06		-1.41054
RPL13A	6.15124e-08	0.709131	1.7982e-06		-1.41018
RPL13AP5	6.15124e-08	0.709131	1.7982e-06		-1.41018
ABHD15	0.000283468	0.709253	0.00217942		-1.40993
ZFP62	1.63165e-08	0.709376	5.68141e-07		-1.40969
GCFC2	2.27011e-05	0.709695	0.000263679		-1.40906
PTPLAD1	4.29897e-08	0.710403	1.30797e-06		-1.40765
ZNF302	7.06896e-05	0.710973	0.000690116		-1.40652
TEF	3.04707e-06	0.711019	4.9425e-05		-1.40643
FEZ1	1.96503e-05	0.711109	0.000233612		-1.40625
MCL1	2.294e-05	0.711296	0.000265085		-1.40589
SLC22A17	1.75986e-05	0.711645	0.000213266		-1.4052
SFXN2	9.10321e-06	0.712262	0.000122964		-1.40398
C5orf63	0.000311041	0.712503	0.002359		-1.4035
ZNF506	6.13495e-05	0.712565	0.000612673		-1.40338
ASTE1	0.00167395	0.713221	0.00922259		-1.40209
METRN	1.00587e-05	0.713853	0.000133795		-1.40085
RSAD1	1.48068e-05	0.715053	0.000183841		-1.3985
ARHGAP25	3.0447e-05	0.715325	0.00033835		-1.39797
AAK1	1.37531e-05	0.715443	0.000172951		-1.39774
RPUSD2	6.46394e-07	0.71607	1.35406e-05		-1.39651
LMAN1	7.57336e-07	0.716133	1.53714e-05		-1.39639
RIC8B	5.74849e-05	0.716336	0.000581492		-1.39599
LEPREL4	7.2866e-09	0.716423	2.86869e-07		-1.39582
ZEB1	0.000175408	0.71662	0.00146977		-1.39544
MTERFD3	0.000492716	0.716774	0.00342255		-1.39514
MYBBP1A	6.16421e-08	0.71695	1.79864e-06		-1.3948
PRKCA	0.00105438	0.71783	0.0063494		-1.39309
FAM190B	2.2214e-06	0.717971	3.79576e-05		-1.39281
DDX24	1.42956e-11	0.718004	1.19148e-09		-1.39275
DIP2C	8.87356e-08	0.718089	2.4522e-06		-1.39259
ZNF274	1.73177e-06	0.718117	3.06958e-05		-1.39253
ALPK1	0.00166134	0.718202	0.00915958		-1.39237
SLC15A4	0.000815741	0.718289	0.00517065		-1.3922
ZNF273	0.000664452	0.71852	0.00437449		-1.39175
ZCCHC18	8.39339e-05	0.718842	0.000798034		-1.39113
ARHGEF9	1.3507e-07	0.718946	3.55698e-06		-1.39092
WNT7A	6.08185e-09	0.719092	2.43103e-07		-1.39064
CROT	8.85254e-07	0.719347	1.75361e-05		-1.39015
RPL36	0.000143523	0.71986	0.00123973		-1.38916
ZDBF2	4.54812e-10	0.719889	2.50051e-08		-1.3891
ZNF430	1.43926e-05	0.719899	0.000179266		-1.38908
ZBTB9	2.61121e-05	0.720697	0.000295843		-1.38755
KCNH2	7.18471e-06	0.720854	0.000100876		-1.38724
MBP	0.000300588	0.721145	0.00229193		-1.38668
ASF1A	1.51454e-07	0.721265	3.94865e-06		-1.38645
ZFP90	2.11119e-10	0.721397	1.27232e-08		-1.3862
CHMP7	5.79359e-05	0.721468	0.000585299		-1.38606
RPS25	8.32526e-06	0.721652	0.000114128		-1.38571
C22orf29	1.28278e-06	0.722142	2.37868e-05		-1.38477
GNB1L	1.28278e-06	0.722142	2.37868e-05		-1.38477
EIF4A2	4.15907e-07	0.723158	9.34984e-06		-1.38282
MAP9	2.5268e-08	0.723616	8.09661e-07		-1.38195
MIR3605	0.000135313	0.724221	0.00118016		-1.38079
PHC2	0.000135313	0.724221	0.00118016		-1.38079
ZNF570	2.38616e-07	0.724303	5.80782e-06		-1.38064
ZHX2	5.18115e-06	0.724376	7.75399e-05		-1.3805
ZNF512B	0.000864372	0.724481	0.00542187		-1.3803
BET1L	2.03497e-06	0.724607	3.51166e-05		-1.38006
C1orf109	6.8169e-05	0.724626	0.000670101		-1.38002
FPR2	2.29987e-05	0.725223	0.000265561		-1.37889
FGD1	9.76585e-06	0.726362	0.000130787		-1.37672
PHLDB3	1.27625e-05	0.726467	0.000163112		-1.37653
ULK3	2.6241e-06	0.72656	4.36024e-05		-1.37635
SERPINH1	2.32261e-07	0.726582	5.68641e-06		-1.37631
WDR89	0.000171544	0.726799	0.00144512		-1.3759
GSPT2	1.2735e-06	0.726813	2.36989e-05		-1.37587
B3GNT1	2.56001e-08	0.727196	8.14118e-07		-1.37515
POLD2	1.83321e-06	0.727621	3.20587e-05		-1.37434
JMY	5.82341e-07	0.728587	1.25512e-05		-1.37252
ZNF257	7.4233e-05	0.72877	0.000722458		-1.37217
RPL10A	3.86283e-06	0.729218	6.03862e-05		-1.37133
GSTM3	1.28445e-05	0.72938	0.000163626		-1.37103
TGFB3	2.33846e-06	0.729533	3.94842e-05		-1.37074
LINC00246A	1.66777e-06	0.729759	2.96958e-05		-1.37032
EPB41	0.00179984	0.730415	0.00977455		-1.36908
ZFP36L1	0.00178606	0.730425	0.00972744		-1.36907
TMEM244	0.000856146	0.730448	0.00538321		-1.36902
AGK	2.55467e-06	0.731456	4.2675e-05		-1.36714
PPAT	4.6289e-06	0.731521	7.00776e-05		-1.36701
C12orf66	1.2035e-07	0.731652	3.21255e-06		-1.36677
CCDC152	0.000305951	0.731769	0.00232716		-1.36655
ATL2	6.62105e-06	0.731805	9.47445e-05		-1.36648
HLCS	6.77193e-08	0.731966	1.95054e-06		-1.36618
TMEM220	0.000373359	0.732055	0.00274527		-1.36602
RAB40B	1.30832e-07	0.732079	3.45119e-06		-1.36597
C6orf170	3.06749e-05	0.732318	0.000340641		-1.36553
RHEBL1	5.71938e-06	0.733097	8.39896e-05		-1.36408
TGFBR2	0.000316999	0.73325	0.00239492		-1.36379
NDUFAF4	9.20237e-07	0.733313	1.81146e-05		-1.36367
DBH	0.00154251	0.733598	0.00862609		-1.36314
LOC100131067	0.000798547	0.733653	0.00508843		-1.36304
NOP58	7.7601e-06	0.733973	0.000107509		-1.36245
KIAA0247	2.43129e-05	0.734045	0.000278072		-1.36232
DPY19L2P2	0.00150145	0.734116	0.00845051		-1.36218
SPTAN1	7.69508e-07	0.734152	1.55379e-05		-1.36212
KLHL25	7.86525e-11	0.734865	5.26669e-09		-1.36079
ZFP37	8.29996e-12	0.734976	7.22511e-10		-1.36059
ITGA3	1.79372e-07	0.735097	4.55523e-06		-1.36036
ZNF337	2.53444e-05	0.735271	0.000288265		-1.36004
IFT43	0.00107042	0.735272	0.0064213		-1.36004
HOXC4	6.22811e-07	0.735315	1.31698e-05		-1.35996
HOXC5	6.22811e-07	0.735315	1.31698e-05		-1.35996
HOXC6	6.22811e-07	0.735315	1.31698e-05		-1.35996
BAG3	0.000202631	0.735491	0.00165452		-1.35964
CDC37L1	3.58829e-06	0.735873	5.66971e-05		-1.35893
NGRN	4.48724e-09	0.736078	1.865e-07		-1.35855
C14orf169	6.02806e-05	0.736666	0.000602917		-1.35747
ZNF692	0.000272688	0.736773	0.00211		-1.35727
ZXDA	3.55181e-09	0.737032	1.52058e-07		-1.35679
ZNF485	8.30458e-08	0.737063	2.31354e-06		-1.35674
ZNF365	1.90011e-08	0.73719	6.37535e-07		-1.3565
PPIL1	1.8666e-05	0.73762	0.000224465		-1.35571
C17orf28	7.87704e-08	0.737734	2.21192e-06		-1.3555
TUBGCP6	0.00110556	0.73776	0.00659173		-1.35545
RPL21	9.12467e-06	0.737782	0.000123042		-1.35541
RPL21P28	9.12467e-06	0.737782	0.000123042		-1.35541
ZFP82	1.17836e-06	0.737932	2.22421e-05		-1.35514
THOC3	0.000245005	0.737963	0.0019243		-1.35508
TSPYL1	0.00042854	0.737983	0.00306472		-1.35504
HDHD3	6.87597e-05	0.738207	0.000674637		-1.35463
ZNF331	4.01302e-06	0.738666	6.22574e-05		-1.35379
CENPC1	0.000265677	0.738673	0.00206595		-1.35378
MPHOSPH8	4.30007e-05	0.738951	0.000454335		-1.35327
NOS3	0.000578622	0.738982	0.00391608		-1.35321
RNF149	2.31049e-05	0.739318	0.000266199		-1.3526
SNORD89	2.31049e-05	0.739318	0.000266199		-1.3526
MPP6	5.82822e-05	0.739334	0.000588298		-1.35257
ZNF33B	0.000209618	0.73948	0.00169566		-1.3523
SYDE2	2.21642e-06	0.739504	3.79139e-05		-1.35226
ZSCAN12	1.24329e-05	0.739532	0.00015955		-1.35221
RPL30	2.7946e-08	0.7397	8.82836e-07		-1.3519
RPS18	0.000299174	0.739803	0.00228448		-1.35171
PCDHGA1	0.00102957	0.741543	0.00622152		-1.34854
PCDHGA10	0.00102957	0.741543	0.00622152		-1.34854
PCDHGA11	0.00102957	0.741543	0.00622152		-1.34854
PCDHGA12	0.00102957	0.741543	0.00622152		-1.34854
PCDHGA2	0.00102957	0.741543	0.00622152		-1.34854
PCDHGA3	0.00102957	0.741543	0.00622152		-1.34854
PCDHGA4	0.00102957	0.741543	0.00622152		-1.34854
PCDHGA5	0.00102957	0.741543	0.00622152		-1.34854
PCDHGA6	0.00102957	0.741543	0.00622152		-1.34854
PCDHGA7	0.00102957	0.741543	0.00622152		-1.34854
PCDHGA8	0.00102957	0.741543	0.00622152		-1.34854
PCDHGA9	0.00102957	0.741543	0.00622152		-1.34854
PCDHGB1	0.00102957	0.741543	0.00622152		-1.34854
PCDHGB2	0.00102957	0.741543	0.00622152		-1.34854
PCDHGB3	0.00102957	0.741543	0.00622152		-1.34854
PCDHGB4	0.00102957	0.741543	0.00622152		-1.34854
PCDHGB5	0.00102957	0.741543	0.00622152		-1.34854
PCDHGB6	0.00102957	0.741543	0.00622152		-1.34854
PCDHGB7	0.00102957	0.741543	0.00622152		-1.34854
PCDHGC3	0.00102957	0.741543	0.00622152		-1.34854
PCDHGC4	0.00102957	0.741543	0.00622152		-1.34854
PCDHGC5	0.00102957	0.741543	0.00622152		-1.34854
ZNF226	0.000333566	0.741726	0.00249721		-1.34821
NCOA1	3.87781e-05	0.741729	0.00041532		-1.3482
RPL35	6.73676e-06	0.742355	9.5788e-05		-1.34707
LDOC1L	1.40253e-05	0.742905	0.000175669		-1.34607
MGC70870	0.00102218	0.743037	0.00622152		-1.34583
C14orf28	5.29045e-06	0.743136	7.87238e-05		-1.34565
PPP1R2	1.5406e-06	0.743248	2.76832e-05		-1.34545
TTC3	2.62163e-07	0.743317	6.30885e-06		-1.34532
RPS16	2.69598e-07	0.743612	6.43952e-06		-1.34479
SLC7A6	0.000299153	0.743809	0.00228448		-1.34443
GCC2	0.000451345	0.744286	0.00317848		-1.34357
LOC389765	0.00135171	0.744434	0.00774119		-1.3433
N6AMT1	3.35501e-05	0.744504	0.000368135		-1.34318
RNF216	2.71504e-05	0.744564	0.000306057		-1.34307
SYNRG	1.51069e-07	0.744569	3.94516e-06		-1.34306
ABCE1	7.05302e-07	0.744607	1.45032e-05		-1.34299
CEP290	1.19779e-07	0.74466	3.20277e-06		-1.3429
ELK4	5.0927e-07	0.744719	1.11761e-05		-1.34279
SLC4A4	2.48825e-05	0.744784	0.000283758		-1.34267
DCAF4	6.79063e-06	0.744914	9.62918e-05		-1.34244
SRPRB	0.000115186	0.745169	0.00103371		-1.34198
FAM115A	3.8064e-07	0.745249	8.68158e-06		-1.34183
AQP9	1.67005e-05	0.745916	0.000203959		-1.34063
NT5C3L	0.000874759	0.745938	0.00547607		-1.34059
C3orf37	2.66788e-06	0.746208	4.4236e-05		-1.34011
AKAP5	1.99401e-08	0.746333	6.63356e-07		-1.33988
ZNF404	7.65869e-05	0.746439	0.000741682		-1.33969
MBLAC2	1.20555e-07	0.746774	3.21255e-06		-1.33909
CEP120	2.87187e-06	0.746873	4.71692e-05		-1.33892
SOAT2	0.00069341	0.747152	0.00451019		-1.33842
FMNL3	0.000150151	0.747339	0.00129057		-1.33808
ESYT2	0.000127929	0.747364	0.00112676		-1.33804
CEP72	3.7957e-05	0.747756	0.000407641		-1.33734
YAE1D1	0.000492774	0.747864	0.00342255		-1.33714
USP44	0.000113705	0.747986	0.00102276		-1.33692
CIRBP	5.25124e-05	0.748235	0.000538493		-1.33648
RFTN1	0.0015788	0.748358	0.00879426		-1.33626
NT5C1B	0.00106191	0.748374	0.00638001		-1.33623
NT5C1B-RDH14	0.00106191	0.748374	0.00638001		-1.33623
RDH14	0.00106191	0.748374	0.00638001		-1.33623
TSPAN15	0.000722226	0.748401	0.00466619		-1.33618
CDK20	2.09679e-06	0.748875	3.61039e-05		-1.33534
ZNF574	0.000602472	0.749039	0.00403597		-1.33504
ST6GAL1	1.77519e-06	0.749054	3.13237e-05		-1.33502
LOC386758	5.46026e-05	0.749573	0.000556286		-1.33409
SALL2	2.45319e-12	0.750272	2.48766e-10		-1.33285
ECI2	2.76513e-06	0.750664	4.55621e-05		-1.33215
KDM3A	0.00153834	0.751138	0.00860867		-1.33131
CASP8	0.000989718	0.751331	0.00606725		-1.33097
FNDC8	0.00108497	0.751638	0.00650114		-1.33043
MORC2	1.13215e-06	0.751719	2.16074e-05		-1.33028
SLC7A1	3.26041e-09	0.751812	1.42305e-07		-1.33012
CDC42BPG	0.00122103	0.751907	0.00713628		-1.32995
PACS1	0.00118847	0.752047	0.0069798		-1.3297
GPR89B	1.56088e-05	0.752366	0.000191973		-1.32914
ZNF699	2.15853e-06	0.753025	3.70855e-05		-1.32798
MANF	0.000553069	0.753214	0.00376457		-1.32764
C2orf44	1.14388e-07	0.753283	3.08493e-06		-1.32752
CBY1	0.00017992	0.753813	0.00150067		-1.32659
ZNF829	5.03435e-10	0.753891	2.72011e-08		-1.32645
GPR89C	1.67411e-05	0.754139	0.000204296		-1.32602
C16orf54	0.000113599	0.755205	0.00102239		-1.32414
ALDH1B1	1.00758e-08	0.755285	3.70604e-07		-1.324
UBE3D	1.05513e-06	0.755559	2.03761e-05		-1.32352
TBCC	2.06616e-05	0.755812	0.000243667		-1.32308
CRY2	7.1064e-08	0.755843	2.02087e-06		-1.32303
GPR89A	3.25275e-06	0.756155	5.22206e-05		-1.32248
BRIX1	4.14431e-06	0.756165	6.37267e-05		-1.32246
WNT1	5.66925e-06	0.756305	8.35668e-05		-1.32222
HYOU1	0.000107956	0.756367	0.000982323		-1.32211
SBDS	0.000167762	0.756468	0.00142167		-1.32193
NUP98	1.20285e-06	0.756823	2.25534e-05		-1.32131
ABCA11P	0.000220606	0.756887	0.00176882		-1.3212
ZNF721	0.000220606	0.756887	0.00176882		-1.3212
RPL9	2.30393e-05	0.757096	0.000265834		-1.32084
RPS15A	6.67996e-06	0.757266	9.53263e-05		-1.32054
OSBPL3	3.95737e-05	0.757442	0.000422974		-1.32023
NPAT	3.46002e-05	0.757539	0.000378069		-1.32006
KIAA1377	1.05593e-06	0.757699	2.03761e-05		-1.31978
IARS	0.00018332	0.757743	0.00152142		-1.31971
TRAF3IP3	0.00170423	0.757803	0.00935652		-1.3196
CCDC102A	1.44616e-05	0.757815	0.000179983		-1.31958
UBE2Q2	9.0229e-05	0.757899	0.000847093		-1.31944
TMEM30B	3.83596e-10	0.758334	2.16208e-08		-1.31868
ZNF192	1.5646e-07	0.758952	4.05219e-06		-1.31761
EEF1B2	0.000205883	0.759058	0.00167757		-1.31742
SLC7A5	0.000562851	0.759128	0.00382119		-1.3173
BBS2	0.000193692	0.759838	0.00159232		-1.31607
PVRL3	2.71933e-09	0.760168	1.2174e-07		-1.3155
FSD1	1.715e-05	0.760236	0.000208881		-1.31538
CYTH1	1.89028e-05	0.760251	0.000226501		-1.31535
ANKRD46	1.14004e-05	0.760359	0.000149234		-1.31517
CNKSR2	1.363e-05	0.760429	0.000171678		-1.31505
DGKH	0.00138827	0.76057	0.00790713		-1.3148
RALGPS1	0.00104815	0.760602	0.00631913		-1.31475
MRPL9	0.000431742	0.760954	0.00308199		-1.31414
CYP4V2	0.000167093	0.761431	0.0014183		-1.31332
TMEM43	0.000183947	0.761479	0.00152581		-1.31323
ZNF33A	0.000413271	0.76152	0.00296907		-1.31316
VPS13A	0.00161782	0.761584	0.00897333		-1.31305
ANKRD12	0.00165352	0.761756	0.00913255		-1.31276
FOXO3B	1.20475e-06	0.761895	2.25534e-05		-1.31252
ZNF286B	1.20475e-06	0.761895	2.25534e-05		-1.31252
ZNF678	0.000207174	0.761908	0.00168198		-1.31249
NLGN2	1.50591e-07	0.762016	3.93925e-06		-1.31231
CWF19L2	1.07335e-05	0.762197	0.000141797		-1.312
C10orf2	0.000105617	0.762222	0.000965529		-1.31195
FAM59B	1.50874e-06	0.762322	2.72669e-05		-1.31178
MB21D2	2.9932e-05	0.762781	0.000333811		-1.31099
ZNF23	2.99476e-06	0.763612	4.87278e-05		-1.30957
HKR1	0.00109823	0.763657	0.00655548		-1.30949
RPL5	5.84142e-05	0.763673	0.000588612		-1.30946
KDM6B	0.00114497	0.763676	0.00678023		-1.30946
C11orf61	0.00058611	0.763753	0.0039551		-1.30932
CADM1	8.13701e-10	0.763935	4.15306e-08		-1.30901
ATP6V0A2	9.80881e-05	0.764141	0.000902314		-1.30866
ZNF461	0.000697924	0.764149	0.00453767		-1.30864
SNTA1	0.00178602	0.764173	0.00972744		-1.30861
ZNF501	5.28311e-09	0.764226	2.14459e-07		-1.30851
NDNL2	2.61875e-06	0.764614	4.35596e-05		-1.30785
XPC	0.00132473	0.76463	0.0076173		-1.30782
PLXNA1	2.75173e-09	0.764835	1.2284e-07		-1.30747
MIR155	0.000307385	0.764965	0.00233466		-1.30725
MIR155HG	0.000307385	0.764965	0.00233466		-1.30725
RTTN	7.53312e-06	0.765028	0.000104828		-1.30714
PAICS	1.66606e-05	0.765156	0.000203631		-1.30692
CDNF	8.0906e-06	0.765711	0.000111301		-1.30598
GLB1L2	0.000124092	0.76586	0.00109714		-1.30572
ZSWIM5	1.47034e-06	0.766015	2.67271e-05		-1.30546
ANKRD49	8.22919e-05	0.766047	0.00078576		-1.3054
RPS4X	1.30501e-05	0.766101	0.000165841		-1.30531
MOCS2	2.40107e-06	0.766133	4.04106e-05		-1.30526
C12orf29	0.00170113	0.766173	0.00934369		-1.30519
ZNF569	5.53551e-09	0.766218	2.22971e-07		-1.30511
ZNF260	2.64535e-06	0.766484	4.39089e-05		-1.30466
NXT1	0.00079025	0.766497	0.00504376		-1.30464
PPP1R3B	0.000336199	0.766735	0.00251211		-1.30423
EXOC8	1.47918e-06	0.766902	2.67946e-05		-1.30395
ALKBH8	2.27461e-06	0.766991	3.86981e-05		-1.3038
CNKSR1	0.000704446	0.767362	0.00457817		-1.30317
SGCB	3.03855e-05	0.767703	0.000337906		-1.30259
CASP8AP2	2.23123e-07	0.768263	5.48839e-06		-1.30164
POLR3GL	4.07888e-05	0.768421	0.000434185		-1.30137
PIK3R1	7.95936e-05	0.769309	0.000764186		-1.29987
ATAD1	0.00145568	0.76939	0.00823619		-1.29973
FANCF	4.19034e-05	0.770338	0.000443338		-1.29813
AGBL2	0.000685965	0.770453	0.0044729		-1.29794
DDX51	3.00941e-05	0.770504	0.00033538		-1.29785
MAP3K9	4.19075e-07	0.771153	9.40758e-06		-1.29676
TFAP4	2.66185e-05	0.771256	0.00030071		-1.29659
CASC3	3.71403e-05	0.771406	0.00040107		-1.29634
USP13	3.95646e-08	0.771548	1.20611e-06		-1.2961
PLEKHA7	0.000421743	0.771949	0.00302024		-1.29542
ZNF582	0.000206966	0.772006	0.00168198		-1.29533
METTL1	0.000149223	0.772034	0.00128472		-1.29528
FPGS	5.08562e-05	0.772373	0.000524598		-1.29471
PARP1	2.38703e-07	0.772375	5.80782e-06		-1.29471
ABI2	5.99006e-06	0.773325	8.71353e-05		-1.29312
ARHGAP10	0.000437909	0.773458	0.00311043		-1.29289
PURA	1.24158e-07	0.773573	3.29733e-06		-1.2927
AKAP1	0.000102066	0.773817	0.000936892		-1.29229
ZNF177	0.000110784	0.77382	0.00100281		-1.29229
ZNF559	0.000110784	0.77382	0.00100281		-1.29229
ZNF559-ZNF177	0.000110784	0.77382	0.00100281		-1.29229
ZNF136	0.000173135	0.774168	0.00145306		-1.29171
HSP90AB1	7.3867e-05	0.774843	0.000719343		-1.29058
TUBGCP5	0.000398181	0.775736	0.00289115		-1.2891
CCDC25	1.68187e-08	0.776208	5.79193e-07		-1.28832
HERC2P7	0.00176289	0.776477	0.00962772		-1.28787
ACOT4	5.40036e-06	0.776727	8.01309e-05		-1.28745
EEF1G	1.79319e-06	0.77708	3.14995e-05		-1.28687
MIR3654	1.79319e-06	0.77708	3.14995e-05		-1.28687
PHLPP2	1.58157e-07	0.777165	4.08265e-06		-1.28673
ZNF766	3.26583e-05	0.777296	0.000359609		-1.28651
CCDC99	0.000674882	0.777586	0.00442457		-1.28603
BCKDHB	0.00167944	0.777691	0.00924312		-1.28586
ZNF529	0.000435459	0.777779	0.00310146		-1.28571
EPB41L4A-AS1	0.000597548	0.777798	0.00400893		-1.28568
ST3GAL1	0.00110782	0.777895	0.00660016		-1.28552
ZFP30	0.000522834	0.778609	0.00358838		-1.28434
ZBTB42	0.000197419	0.77873	0.00161787		-1.28414
ZBTB5	8.09783e-08	0.778843	2.2658e-06		-1.28396
TSHZ1	0.000117509	0.7796	0.00104855		-1.28271
ZNF527	3.87554e-12	0.779752	3.74851e-10		-1.28246
ZNF275	1.30502e-06	0.779765	2.41136e-05		-1.28244
RPS3A	0.000769007	0.780152	0.00491819		-1.2818
LOC388152	1.88118e-08	0.780387	6.33897e-07		-1.28142
TMEM99	0.000209164	0.780519	0.00169375		-1.2812
ZNF345	0.000636078	0.780855	0.00422497		-1.28065
NIPA1	8.67415e-05	0.781197	0.000820744		-1.28009
LRRC14	1.13042e-07	0.781492	3.05389e-06		-1.2796
CDC42SE2	0.00132259	0.781546	0.00761161		-1.27952
RPL41	9.04635e-05	0.782005	0.000847771		-1.27876
IMP3	1.70932e-06	0.782266	3.03322e-05		-1.27834
TMEM200A	0.000269677	0.782354	0.00209239		-1.27819
ZFPM1	1.99659e-05	0.782563	0.000237004		-1.27785
SLC46A3	0.000304223	0.782769	0.00231514		-1.27752
TMEM106B	8.38552e-05	0.783045	0.00079777		-1.27707
ABCA3	0.000586615	0.783171	0.00395681		-1.27686
AHI1	0.000620862	0.783208	0.00413618		-1.2768
RPS8	0.000890673	0.78329	0.00555793		-1.27667
MTFP1	0.000561613	0.783479	0.00381609		-1.27636
RFESD	0.000919782	0.7838	0.00570549		-1.27584
PAQR8	0.0017175	0.784162	0.00941623		-1.27525
YTHDC1	0.000319478	0.784284	0.00241132		-1.27505
LOC100270804	0.0015008	0.784851	0.0084499		-1.27413
OTUD3	3.32814e-06	0.784929	5.32429e-05		-1.274
NAA40	0.000587867	0.784976	0.00396355		-1.27392
PIP4K2C	1.00587e-05	0.785019	0.000133795		-1.27385
PIK3R3	0.000180789	0.785293	0.00150553		-1.27341
SIGMAR1	0.000111334	0.78572	0.00100547		-1.27272
RPL18A	0.00017136	0.785939	0.00144434		-1.27236
BUB3	1.7661e-07	0.786692	4.49899e-06		-1.27115
CELSR2	7.98345e-05	0.786866	0.00076603		-1.27086
LRRC8A	1.94722e-06	0.787141	3.37884e-05		-1.27042
DCAF16	9.68976e-05	0.787217	0.000894162		-1.2703
EXOSC6	0.000172946	0.787568	0.0014524		-1.26973
DCP1B	1.12295e-05	0.787883	0.000147366		-1.26922
HMOX2	0.00174217	0.788037	0.00953479		-1.26898
RPLP0	0.00101358	0.788259	0.00618691		-1.26862
C15orf41	7.35938e-06	0.788276	0.000103051		-1.26859
TET1	3.20178e-07	0.788318	7.49905e-06		-1.26852
LOC100507501	0.000940883	0.788524	0.00581337		-1.26819
CDKN2AIP	6.02768e-06	0.789016	8.75326e-05		-1.2674
ZFP28	0.0016709	0.789518	0.00920904		-1.2666
RRN3	1.20739e-08	0.789765	4.35911e-07		-1.2662
COL6A1	1.88172e-07	0.789936	4.74029e-06		-1.26593
TRIM61	0.000318023	0.790283	0.0024015		-1.26537
GNRHR2	5.37094e-07	0.790641	1.17048e-05		-1.2648
C6orf174	1.60563e-10	0.791575	9.94409e-09		-1.2633
KIAA0408	1.60563e-10	0.791575	9.94409e-09		-1.2633
TDP1	0.00034557	0.791586	0.00256622		-1.26329
RPS2	9.67222e-05	0.792376	0.00089307		-1.26203
ZNF184	7.14757e-07	0.793132	1.46591e-05		-1.26082
CYP2U1	0.00014174	0.793187	0.00122975		-1.26074
EDA	1.00208e-05	0.79338	0.000133517		-1.26043
LSM5	0.000634615	0.793969	0.00422241		-1.2595
C1orf172	4.37847e-06	0.794083	6.67811e-05		-1.25931
CNOT6L	0.000119969	0.794694	0.00106686		-1.25835
EBF4	2.04935e-07	0.794964	5.08895e-06		-1.25792
ST8SIA1	1.43701e-05	0.794978	0.000179129		-1.2579
PDP2	6.31408e-05	0.795245	0.000627364		-1.25747
ZFYVE27	0.000597668	0.795301	0.00400893		-1.25739
PITHD1	1.49144e-05	0.795392	0.000184739		-1.25724
STARD9	0.000497143	0.795468	0.00344374		-1.25712
LINC00526	0.000448602	0.796057	0.00316628		-1.25619
FBXO25	2.80667e-05	0.796641	0.000315705		-1.25527
NAA30	3.15356e-05	0.796669	0.000348225		-1.25523
ARPC5L	0.00101861	0.796771	0.0062152		-1.25507
ZNF239	1.74781e-05	0.797261	0.000212133		-1.25429
ZNF74	2.2837e-05	0.797437	0.000264661		-1.25402
HMGN4	0.000544108	0.797589	0.00371487		-1.25378
ZNF383	1.76978e-05	0.79759	0.000214301		-1.25378
DPH2	8.11165e-05	0.797786	0.000775955		-1.25347
RPL35A	0.00103152	0.79781	0.00622846		-1.25343
ZBTB46	0.000415471	0.798195	0.00298214		-1.25283
SPATA5	1.18284e-06	0.798447	2.22764e-05		-1.25243
MCF2L-AS1	1.26672e-06	0.798541	2.36008e-05		-1.25228
ZNF266	0.00080526	0.798672	0.00512079		-1.25208
WDR35	0.000124145	0.799147	0.00109714		-1.25133
MLF1	8.59992e-07	0.799429	1.71005e-05		-1.25089
C11orf84	0.000849511	0.799463	0.00535007		-1.25084
TRIM65	0.000207666	0.799468	0.0016851		-1.25083
CANT1	0.00157439	0.800324	0.00877281		-1.24949
FAM184A	0.000841513	0.800671	0.00531038		-1.24895
GPATCH4	0.000123395	0.800901	0.00109236		-1.24859
NOL11	5.25012e-06	0.801305	7.83467e-05		-1.24796
PHEX	6.91886e-06	0.801446	9.76681e-05		-1.24774
CCDC120	0.000203348	0.801562	0.00165951		-1.24756
ISCU	0.000341534	0.801964	0.00254228		-1.24694
TSEN15	1.20623e-05	0.802221	0.000156331		-1.24654
SLC46A1	9.25959e-05	0.802362	0.000862595		-1.24632
USP46	0.000290721	0.802587	0.00222754		-1.24597
SBF1	0.00178035	0.802945	0.00970979		-1.24542
CDC42SE1	0.00033723	0.803011	0.00251862		-1.24531
ADAMTSL5	6.604e-06	0.803087	9.45869e-05		-1.24519
RPS17L	0.0013623	0.803251	0.00778479		-1.24494
IPO5	0.00135001	0.803423	0.00773432		-1.24467
MSL2	0.000657177	0.80367	0.00434119		-1.24429
C9orf114	0.00085555	0.803788	0.00538162		-1.24411
RPS17	0.00146311	0.803922	0.00826442		-1.2439
ORC5	3.76639e-05	0.80405	0.000404771		-1.2437
TMEM171	0.00019462	0.804322	0.00159911		-1.24328
LYRM7	1.6901e-05	0.804407	0.000206087		-1.24315
BAHD1	0.00021001	0.804739	0.00169796		-1.24264
PUS7	0.000401643	0.804778	0.00290954		-1.24258
STK39	0.00074018	0.805038	0.00475713		-1.24218
CHD6	7.68593e-05	0.805106	0.0007434		-1.24207
ZFP1	6.66907e-05	0.805112	0.000658875		-1.24206
ZNF280B	8.08725e-10	0.805117	4.14115e-08		-1.24206
IP6K1	0.00120738	0.805278	0.00707228		-1.24181
NUP35	0.00031513	0.805314	0.0023854		-1.24175
SPEG	9.94175e-06	0.805496	0.000132846		-1.24147
RBBP5	5.83932e-05	0.805562	0.000588612		-1.24137
RPL4	0.000594794	0.806291	0.00400164		-1.24025
TNKS1BP1	0.000507339	0.806524	0.00350507		-1.23989
RNF165	0.000658596	0.806776	0.00434507		-1.2395
DNMT3A	0.00114885	0.806978	0.00679089		-1.23919
LMTK3	0.00019721	0.807139	0.001617		-1.23894
CDK4	5.87728e-05	0.807814	0.000591465		-1.23791
OGFOD1	7.35371e-06	0.807913	0.000103051		-1.23776
GLT25D2	1.57844e-05	0.80807	0.000193829		-1.23752
DCUN1D4	0.000152017	0.808095	0.00130446		-1.23748
GPRC5B	7.47052e-06	0.808127	0.000104142		-1.23743
ATN1	0.000303983	0.808279	0.00231444		-1.2372
ZNF519	0.00127715	0.808384	0.00740351		-1.23704
AGSK1	6.78541e-06	0.808495	9.62918e-05		-1.23687
LOC727849	6.78541e-06	0.808495	9.62918e-05		-1.23687
THUMPD1	8.09066e-05	0.808748	0.000774893		-1.23648
GNA13	0.000165946	0.809278	0.00140933		-1.23567
SRGAP3	0.00117261	0.809365	0.00691159		-1.23554
CACNA1H	1.19093e-05	0.809548	0.000154861		-1.23526
MTR	0.000121548	0.809631	0.00107723		-1.23513
C5orf42	0.000273868	0.809888	0.00211624		-1.23474
ZZZ3	4.33318e-05	0.810079	0.000456909		-1.23445
KLHL28	0.000436162	0.810106	0.00310187		-1.23441
EFHD1	1.08567e-06	0.810169	2.08217e-05		-1.23431
UTP20	3.74286e-06	0.810903	5.88233e-05		-1.23319
PTENP1	9.19416e-05	0.810951	0.00085803		-1.23312
COG1	0.000131005	0.811087	0.00114741		-1.23291
ZNF131	5.18121e-06	0.81139	7.75399e-05		-1.23245
CHST10	1.79578e-05	0.811622	0.000217115		-1.2321
ZNF558	5.65836e-05	0.811702	0.000573485		-1.23198
KAT6B	1.3367e-06	0.812107	2.45255e-05		-1.23136
TOMM70A	8.32582e-05	0.812167	0.000793536		-1.23127
EEF1D	0.00043856	0.812338	0.00311364		-1.23102
DDX6	0.00026853	0.812534	0.00208606		-1.23072
DDX55	5.92758e-05	0.812541	0.000595761		-1.23071
RPL11	4.38022e-05	0.813058	0.000461247		-1.22992
IRAK1BP1	0.000516862	0.813547	0.0035575		-1.22919
NAP1L4	0.00087513	0.813815	0.0054762		-1.22878
NOLC1	0.000791357	0.814049	0.00504877		-1.22843
AMDHD1	0.000299897	0.814104	0.00228889		-1.22834
UMPS	0.000230939	0.814323	0.00183778		-1.22801
ZFP161	9.22082e-06	0.814535	0.000124018		-1.22769
FBXO21	4.62693e-06	0.814843	7.00776e-05		-1.22723
ADAM22	0.00134765	0.815043	0.00772731		-1.22693
ZMYM1	0.000126167	0.815616	0.00111285		-1.22607
SH3PXD2A	0.000250785	0.815725	0.00196281		-1.2259
CCDC141	0.000644294	0.815734	0.0042723		-1.22589
RPS14	0.00125311	0.816209	0.00728569		-1.22518
CLDND1	0.000431697	0.816899	0.00308199		-1.22414
PRPF39	0.000230868	0.816906	0.00183778		-1.22413
RPL19	0.00109731	0.816991	0.00655247		-1.224
ZNF805	0.000918755	0.817186	0.00570363		-1.22371
TMEM161A	0.000731245	0.817188	0.0047109		-1.22371
C10orf118	0.00135603	0.817238	0.00775514		-1.22363
MIR2110	0.00135603	0.817238	0.00775514		-1.22363
AMOT	0.000679414	0.817328	0.00444313		-1.2235
ZNF208	0.000168468	0.817406	0.00142688		-1.22338
CYP2E1	5.54799e-05	0.817438	0.000563392		-1.22333
WDR20	2.65786e-05	0.817469	0.000300477		-1.22329
DGKK	0.00022253	0.817949	0.00178081		-1.22257
NUFIP2	0.000120405	0.817982	0.00106952		-1.22252
GOT2	4.13668e-05	0.818265	0.000438846		-1.2221
LOC202781	0.000370716	0.818609	0.00272968		-1.22158
HSPA13	0.000657893	0.819014	0.00434409		-1.22098
KLHL11	3.14035e-05	0.819251	0.000347011		-1.22063
LINC00092	2.13928e-05	0.819387	0.000251089		-1.22042
EXOSC2	0.00135739	0.819519	0.00775958		-1.22023
SLC25A17	6.9797e-05	0.819933	0.000683104		-1.21961
RPL18	0.000873223	0.820193	0.00547082		-1.21923
STXBP1	0.00164813	0.820443	0.00912208		-1.21885
SERGEF	0.00100847	0.820574	0.00616052		-1.21866
ZFP3	0.000179877	0.820622	0.00150067		-1.21859
POLR1B	3.34597e-06	0.82089	5.34435e-05		-1.21819
FYCO1	0.000222886	0.820991	0.00178274		-1.21804
FPR1	0.000109769	0.82112	0.00099593		-1.21785
HS3ST3A1	3.81861e-06	0.821139	5.98339e-05		-1.21782
UFSP2	0.00135293	0.821144	0.00774537		-1.21781
MRTO4	0.000104641	0.821569	0.000957718		-1.21718
G3BP1	8.34713e-06	0.82227	0.000114328		-1.21615
SLC13A3	0.000163724	0.822468	0.00139272		-1.21585
TP53RK	0.000163724	0.822468	0.00139272		-1.21585
WDR82	0.000811859	0.822601	0.00515439		-1.21566
PIP4K2B	5.29929e-07	0.822771	1.15647e-05		-1.2154
SRM	0.00152973	0.823122	0.00856968		-1.21489
ZNF391	0.000818885	0.823152	0.00518848		-1.21484
NOL9	0.000907701	0.823233	0.00564228		-1.21472
TAF7	0.00133091	0.823267	0.00764726		-1.21467
ZNF662	0.000187462	0.823415	0.00154652		-1.21445
KCNA2	0.000340846	0.823477	0.00253836		-1.21436
ACTR6	0.000241281	0.82351	0.00190077		-1.21431
RPL12	0.000751238	0.823554	0.00482029		-1.21425
HTR6	0.00137793	0.82383	0.00785692		-1.21384
SF3A1	0.000172903	0.823895	0.0014524		-1.21375
ZNF823	0.00049711	0.824252	0.00344374		-1.21322
GRWD1	9.81264e-05	0.824307	0.000902314		-1.21314
C14orf132	0.000351329	0.824537	0.00260406		-1.2128
WNT10A	0.000481813	0.824571	0.00336132		-1.21275
MKL2	0.000512962	0.824664	0.00353457		-1.21261
ZBTB41	9.00958e-05	0.825238	0.00084635		-1.21177
ZNF696	2.29405e-05	0.825992	0.000265085		-1.21067
POMGNT1	0.000848858	0.826264	0.00534811		-1.21027
GLOD4	6.81068e-06	0.826654	9.64888e-05		-1.2097
CNO	0.000459352	0.826891	0.00322837		-1.20935
PCDH1	7.85937e-07	0.826933	1.57883e-05		-1.20929
LOC100287482	0.000543497	0.827025	0.00371394		-1.20915
FAU	0.0015251	0.82814	0.00854909		-1.20753
CYB561D1	0.00132276	0.828337	0.00761161		-1.20724
ZBTB49	0.00159449	0.82834	0.00887023		-1.20723
MSL3P1	0.000609389	0.828342	0.00407186		-1.20723
BFSP1	0.000165394	0.828452	0.0014054		-1.20707
SMARCC1	0.000312776	0.828489	0.00236987		-1.20702
MRPL39	0.000468077	0.828709	0.0032757		-1.2067
SAMD12	4.46757e-06	0.828756	6.78317e-05		-1.20663
ZNF624	0.000121286	0.828882	0.00107612		-1.20644
KRT5	0.000663026	0.828927	0.00436694		-1.20638
TMEM67	3.31806e-05	0.829436	0.000364847		-1.20564
REEP6	9.66718e-05	0.829525	0.00089307		-1.20551
DIDO1	0.000347549	0.829588	0.0025797		-1.20542
METTL2A	0.000325574	0.829611	0.00244555		-1.20538
RPGRIP1L	2.57346e-06	0.83009	4.29194e-05		-1.20469
HTATSF1	0.000919676	0.830153	0.00570549		-1.2046
TUBB4A	0.000678588	0.830663	0.00443958		-1.20386
MIR1292	0.000446428	0.830665	0.00315662		-1.20385
NOP56	0.000446428	0.830665	0.00315662		-1.20385
SNORD86	0.000446428	0.830665	0.00315662		-1.20385
ZNF473	3.09161e-05	0.830838	0.000342834		-1.2036
RALGAPA1	0.000182123	0.831125	0.00151469		-1.20319
SORCS3	2.41332e-06	0.831245	4.05298e-05		-1.20302
NAT10	4.65234e-05	0.831768	0.000485336		-1.20226
TWISTNB	0.000266785	0.832041	0.00207354		-1.20186
DCAF17	0.000472637	0.832683	0.00330614		-1.20094
RG9MTD1	0.000691362	0.832723	0.0045006		-1.20088
NUP210	0.000142304	0.833938	0.00123328		-1.19913
GREM2	3.98616e-06	0.833972	6.19021e-05		-1.19908
ZBTB10	2.75415e-05	0.834166	0.000310243		-1.1988
TMEM109	0.00165547	0.834191	0.00914007		-1.19877
C9orf5	0.000199586	0.834484	0.00163392		-1.19834
SLC5A5	2.06671e-05	0.834597	0.000243667		-1.19818
USP51	5.31076e-08	0.834862	1.59414e-06		-1.1978
MTERF	0.000412826	0.835434	0.00296723		-1.19698
CIRH1A	0.000788299	0.835552	0.00503336		-1.19681
MRPS2	0.00153371	0.835853	0.00858888		-1.19638
METTL15	0.000135347	0.836242	0.00118016		-1.19583
C16orf58	0.00109354	0.836464	0.00653499		-1.19551
ZNF883	3.32497e-05	0.836539	0.000365225		-1.1954
FOXK1	5.46e-05	0.836652	0.000556286		-1.19524
ZNF583	0.000552651	0.836801	0.00376336		-1.19503
TSPAN6	1.05994e-07	0.837546	2.87838e-06		-1.19396
TFR2	0.00121853	0.837842	0.00713231		-1.19354
WFS1	5.05131e-06	0.838053	7.58859e-05		-1.19324
HLF	1.63879e-05	0.838234	0.000200768		-1.19298
DGCR6L	0.000372006	0.838652	0.00273748		-1.19239
SMARCD1	0.000287474	0.838826	0.00220589		-1.19214
ZNF92	0.00142708	0.839122	0.00809886		-1.19172
ZNF84	0.000391279	0.839426	0.00284631		-1.19129
DNAI2	1.09219e-05	0.839473	0.00014386		-1.19122
CASD1	0.00174566	0.839585	0.00955053		-1.19106
C9orf78	3.64344e-05	0.839587	0.000394262		-1.19106
HECA	0.00053764	0.839991	0.00367883		-1.19049
IRF3	0.00114424	0.840677	0.00677849		-1.18952
ELP3	0.000312334	0.840722	0.00236767		-1.18945
FAM40A	0.000420934	0.840748	0.00301583		-1.18942
C9orf68	1.95559e-05	0.840785	0.000232666		-1.18936
ZNF567	0.000813659	0.841261	0.00516371		-1.18869
BTRC	5.27119e-06	0.841624	7.85864e-05		-1.18818
ASXL1	5.83079e-05	0.841764	0.000588298		-1.18798
LOC349196	0.000579076	0.842217	0.00391608		-1.18734
NUBPL	0.000229627	0.842259	0.0018292		-1.18728
MRPL50	0.00165192	0.843007	0.0091302		-1.18623
FAM66B	0.00127698	0.843104	0.00740351		-1.18609
TSR2	3.5921e-05	0.843252	0.000389783		-1.18589
ELP2	0.0014394	0.843349	0.00816287		-1.18575
ZNF646	0.00100039	0.844042	0.00611594		-1.18478
MIR3134	0.000170728	0.844714	0.00144057		-1.18383
PTBP3	0.000170728	0.844714	0.00144057		-1.18383
LOC100506710	0.00105408	0.844946	0.0063494		-1.18351
ZBTB39	1.81196e-05	0.84517	0.000218902		-1.18319
CALY	1.73604e-05	0.845682	0.000211032		-1.18248
WBP11	0.00034487	0.846046	0.00256224		-1.18197
ZNF227	0.000448499	0.846368	0.00316628		-1.18152
AARS2	0.000709598	0.846387	0.00460211		-1.18149
KLHL32	6.71975e-08	0.846403	1.93907e-06		-1.18147
DDX18	0.000235556	0.846678	0.0018641		-1.18109
PRKRIR	0.000132298	0.847507	0.00115809		-1.17993
MIR4657	0.000443416	0.847574	0.00313958		-1.17984
PURB	0.000443416	0.847574	0.00313958		-1.17984
SUPT16H	0.000389955	0.848237	0.00283932		-1.17892
NCL	0.000575007	0.848391	0.0038936		-1.1787
KRI1	0.000607763	0.848565	0.00406273		-1.17846
PRMT1	0.000572623	0.849274	0.00388417		-1.17748
RNF4	4.91291e-05	0.849361	0.00050913		-1.17736
SOX8	5.39998e-06	0.849659	8.01309e-05		-1.17694
PLAT	0.0017559	0.85003	0.00960323		-1.17643
GPAM	0.000646458	0.850032	0.00428476		-1.17643
IRF2BP1	0.0015947	0.850115	0.00887023		-1.17631
SGSM1	2.79693e-06	0.850182	4.60348e-05		-1.17622
EPC1	0.000819865	0.850399	0.00519049		-1.17592
RINT1	0.00016857	0.850961	0.00142697		-1.17514
HNRNPA0	0.00172527	0.851771	0.00945219		-1.17402
KIAA1143	0.000165351	0.8521	0.0014054		-1.17357
WDR43	0.0011401	0.852847	0.00676143		-1.17254
LOC283481	7.02449e-05	0.853197	0.00068663		-1.17206
ADAMTS17	0.000242327	0.853617	0.00190709		-1.17149
ZNF236	0.000218052	0.854798	0.00175303		-1.16987
MLL5	0.00113629	0.855761	0.00674157		-1.16855
ATXN7L3B	8.33389e-05	0.855911	0.000793822		-1.16835
MST1P9	5.87097e-05	0.855963	0.00059121		-1.16828
PRDM11	1.70888e-06	0.856049	3.03322e-05		-1.16816
PGBD4	0.00153588	0.856593	0.00859796		-1.16742
ZC3H14	0.00132404	0.856708	0.00761617		-1.16726
DSEL	0.00113211	0.857934	0.00672187		-1.16559
HUWE1	0.000220894	0.858408	0.00176952		-1.16495
NTN4	9.53414e-05	0.858604	0.000882922		-1.16468
RPL36AL	0.00163084	0.859213	0.00903645		-1.16386
CIB2	0.000850178	0.859317	0.00535212		-1.16371
FAM161A	4.4404e-05	0.860341	0.000466644		-1.16233
RGS17	0.000406601	0.860426	0.00293326		-1.16221
ZNF786	0.00154255	0.860747	0.00862609		-1.16178
HOMER1	2.15986e-05	0.860888	0.000253315		-1.16159
RBM27	0.000396853	0.861036	0.00288284		-1.16139
TRIM68	0.000540668	0.861252	0.00369783		-1.1611
GUSBP5	0.00110181	0.861549	0.00657184		-1.1607
ProSAPiP1	2.90678e-06	0.861682	4.75929e-05		-1.16052
USP37	0.000579369	0.86185	0.00391636		-1.16029
ZC3H12B	0.000920409	0.862731	0.00570712		-1.15911
KLHL20	0.000551201	0.863046	0.00375512		-1.15869
COPS7B	0.00175687	0.863825	0.00960517		-1.15764
DUSP8	0.000682653	0.86435	0.00446059		-1.15694
SIRT4	0.00128419	0.864689	0.00742874		-1.15648
CTH	0.00124487	0.865736	0.00724589		-1.15509
ZNF416	0.00145372	0.866717	0.00822915		-1.15378
SCAF8	0.000213933	0.867154	0.00172556		-1.1532
LOC440461	4.08989e-05	0.867199	0.000435061		-1.15314
ZNF202	0.00044916	0.867917	0.00316656		-1.15218
SERINC1	0.000368088	0.86945	0.00271288		-1.15015
ETNK2	6.28243e-05	0.86984	0.000624616		-1.14964
FOXJ3	0.00152349	0.870095	0.00854389		-1.1493
TMEM209	0.00184194	0.870594	0.00998665		-1.14864
TRAPPC10	0.00177261	0.87332	0.00967098		-1.14506
C6orf89	0.000134228	0.874281	0.00117301		-1.1438
TRAF3IP1	0.0016882	0.874994	0.00928649		-1.14287
DUSP4	0.000429755	0.875058	0.0030706		-1.14278
ZNF623	0.00109275	0.87773	0.00653271		-1.1393
MRC2	5.48483e-05	0.880086	0.000558064		-1.13625
SIKE1	0.000836097	0.881166	0.00527833		-1.13486
RHOXF1	0.00154718	0.881638	0.00863653		-1.13425
FGFBP3	0.000146473	0.883394	0.00126381		-1.132
KCNA6	7.27858e-05	0.88395	0.000709695		-1.13129
FAM199X	0.000826934	0.885895	0.00523102		-1.1288
GSPT1	0.00116747	0.886929	0.00689005		-1.12749
PIK3R4	0.0013793	0.888447	0.00786188		-1.12556
BIVM	0.00041192	0.889302	0.00296208		-1.12448
BIVM-ERCC5	0.00041192	0.889302	0.00296208		-1.12448
ERCC5	0.00041192	0.889302	0.00296208		-1.12448
RIMS3	0.00145118	0.889609	0.00822074		-1.12409
TMEM237	0.000402474	0.890568	0.00291153		-1.12288
PDCD11	0.00175993	0.891587	0.00961517		-1.1216
LINGO2	0.00165275	0.89258	0.00913152		-1.12035
FZD3	0.000446922	0.892914	0.00315731		-1.11993
ZFP2	0.00021493	0.893149	0.00173059		-1.11963
STAP2	0.0011234	0.894512	0.00667773		-1.11793
MAGED4	0.0010671	0.894921	0.0064063		-1.11742
MAGED4B	0.0010671	0.894921	0.0064063		-1.11742
FAM110C	0.000375192	0.896662	0.00275616		-1.11525
MORN4	0.000391771	0.901525	0.00284856		-1.10923
FUT2	0.000275145	0.903	0.00212272		-1.10742
RNF41	0.000800781	1.10073	0.00510058		-0.908486
ARF1	0.00122072	1.10534	0.00713628		-0.904703
PPP1CA	0.00150381	1.11668	0.00846078		-0.895516
LARP4B	0.00136285	1.12345	0.0077851		-0.890112
KCNQ1OT1	0.000593217	1.12486	0.00399275		-0.888999
GLYR1	0.000885907	1.12866	0.005537		-0.886008
ADIPOR2	0.000637339	1.13364	0.00423155		-0.882116
TRAPPC11	0.00173801	1.13399	0.00951533		-0.881839
PSMD2	0.000521677	1.13646	0.00358358		-0.879923
SRSF9	0.00120053	1.13694	0.00703744		-0.879554
RGMA	0.00145073	1.14138	0.00822074		-0.876136
O3FAR1	0.00145199	1.14357	0.00822233		-0.874457
DOCK2	0.00178244	1.14592	0.00971446		-0.872663
GGT8P	0.000301212	1.14759	0.00229557		-0.871394
WDR17	0.0018282	1.14789	0.00991901		-0.871165
RBP4	0.00146256	1.1484	0.00826429		-0.870776
OS9	0.00165193	1.15532	0.0091302		-0.865563
CAPN11	0.00118548	1.15687	0.00696486		-0.864401
PGGT1B	0.000420704	1.15698	0.00301556		-0.864317
MPP3	0.000355169	1.15733	0.00262879		-0.864059
GNA14	0.00065127	1.15985	0.00431126		-0.862179
CSNK2B	0.00108809	1.16018	0.0065123		-0.861939
LY6G5B	0.00108809	1.16018	0.0065123		-0.861939
DEDD	0.0014643	1.16192	0.00826816		-0.860645
HS1BP3	0.00128259	1.16279	0.00742829		-0.859999
NCOA3	0.000857491	1.16279	0.00538734		-0.859998
ZSWIM6	0.00168851	1.16282	0.00928649		-0.859979
ATF4	0.0012312	1.16462	0.00717745		-0.858653
ZNRF2P1	0.00124108	1.16583	0.00722649		-0.857761
TMEM104	0.000501531	1.16693	0.0034726		-0.856948
SMG9	0.00119912	1.16873	0.00703179		-0.855629
NCOR1	0.00054479	1.17267	0.00371791		-0.852754
VPS25	0.000896664	1.17417	0.00558641		-0.851663
CALM3	0.001494	1.17544	0.00841765		-0.850742
ATP5A1	0.00170816	1.17582	0.00937154		-0.850474
PTPRE	0.00179244	1.17606	0.00974861		-0.850294
CES1P2	4.19833e-05	1.17697	0.000443884		-0.849641
LUZP6	0.00054345	1.17768	0.00371394		-0.849126
LOC100506497	0.000633821	1.17798	0.00421892		-0.848912
APOOL	0.000206913	1.178	0.00168198		-0.8489
GNL2	9.28151e-05	1.17896	0.000863098		-0.848207
PLXNB1	0.000187453	1.17911	0.00154652		-0.848099
ARF4	0.000338631	1.17971	0.00252547		-0.847663
SDHD	0.000484957	1.18003	0.00337875		-0.847439
PSD3	0.000188076	1.18032	0.00155022		-0.847226
ATP6AP2	0.000897688	1.18156	0.00559057		-0.846339
ARL2	0.000995743	1.18328	0.00609464		-0.84511
ARL2-SNX15	0.000995743	1.18328	0.00609464		-0.84511
SNX15	0.000995743	1.18328	0.00609464		-0.84511
ETF1	0.000278687	1.1837	0.00214793		-0.844806
USP12	0.000108455	1.18379	0.000985145		-0.844745
TMEM131	0.00118281	1.1865	0.0069596		-0.842813
AP2M1	9.75644e-05	1.18713	0.000898728		-0.842366
PARK7	0.000237345	1.18725	0.00187637		-0.842285
HADHB	0.000907791	1.18749	0.00564228		-0.842114
CDYL	0.000674678	1.18801	0.00442457		-0.841741
SYK	0.000685944	1.18836	0.0044729		-0.841496
MAF1	0.00165669	1.18837	0.00914361		-0.841485
ASNA1	0.000158002	1.19006	0.00135138		-0.840293
ATP5B	2.0983e-05	1.19104	0.000247019		-0.839602
MMP2	0.000313566	1.19198	0.0023747		-0.838943
UBA3	0.000225375	1.19228	0.00179898		-0.838728
FAM114A1	0.00165036	1.1923	0.0091302		-0.838716
XRCC2	0.00150867	1.19397	0.00848503		-0.837539
RIBC2	0.00128303	1.19408	0.00742829		-0.837463
PTPN9	0.00159974	1.19436	0.00888947		-0.837269
GLIPR2	0.000383671	1.19463	0.00280399		-0.837077
PHF16	0.000239025	1.19477	0.00188584		-0.836978
EIF4G1	7.81055e-05	1.19505	0.000752203		-0.836788
EXOC4	3.10874e-06	1.19549	5.01141e-05		-0.836479
DDAH1	8.96233e-07	1.19564	1.77312e-05		-0.836372
FCN2	0.0015646	1.19616	0.00872445		-0.836006
RAB6A	7.72282e-05	1.1972	0.000746047		-0.835284
RXRA	0.00127932	1.19776	0.00741336		-0.834892
GPR1	5.66585e-05	1.20034	0.000573874		-0.833097
FAM20B	0.000428453	1.20083	0.00306472		-0.832755
EIF3M	0.000436271	1.20127	0.00310187		-0.83245
SAPCD2	0.000971558	1.20147	0.00597697		-0.832314
CEP170P1	0.00123128	1.20147	0.00717745		-0.832311
ACCSL	0.0013478	1.20254	0.00772731		-0.831575
FBXL19-AS1	1.13839e-05	1.20269	0.000149142		-0.831467
VPS18	0.00103067	1.2028	0.00622571		-0.831394
C11orf24	0.00138876	1.20281	0.00790713		-0.831386
NACC1	0.00102561	1.20312	0.00622152		-0.831169
VAC14	0.000183292	1.20349	0.00152142		-0.830919
CPSF2	2.36579e-05	1.20438	0.000271771		-0.830304
FOXC1	0.000731483	1.20447	0.0047109		-0.83024
ACTB	0.000595837	1.20468	0.00400301		-0.830099
YEATS2	0.000708071	1.20592	0.00459702		-0.829239
SNX17	0.000356691	1.20659	0.00263881		-0.828782
PTP4A2	0.00147776	1.20706	0.00833512		-0.828462
SMTN	0.0012496	1.20718	0.00726802		-0.828379
TWF2	0.000777829	1.20731	0.00497258		-0.828291
NFIA	0.000383929	1.20817	0.00280426		-0.827696
ANXA8	0.000607202	1.2084	0.00406071		-0.827538
ANXA8L1	0.000607202	1.2084	0.00406071		-0.827538
C4orf34	0.000231538	1.20992	0.00184033		-0.826501
SEPN1	0.00139223	1.21035	0.00792402		-0.826205
GDAP1	0.000675359	1.21141	0.00442585		-0.825482
ALAD	0.000140667	1.21169	0.00122179		-0.82529
ACVRL1	0.00118096	1.21214	0.00695134		-0.82499
LOC646762	0.000128518	1.21228	0.00113005		-0.824891
ZNRF2P2	0.000128518	1.21228	0.00113005		-0.824891
USP6NL	0.000160076	1.21234	0.00136539		-0.824853
SBF2	0.00117062	1.21256	0.00690343		-0.824703
SLC2A13	0.00111287	1.21266	0.00662267		-0.824633
PYGB	0.000459459	1.21283	0.00322837		-0.824516
HCCS	0.000626453	1.21435	0.00417165		-0.823483
ABHD8	0.00110883	1.21466	0.00660153		-0.823276
C15orf42	0.000959385	1.21473	0.00591369		-0.823227
TICAM2	0.000805003	1.21552	0.00512079		-0.822694
TMED7	0.000805003	1.21552	0.00512079		-0.822694
TMED7-TICAM2	0.000805003	1.21552	0.00512079		-0.822694
HSPA4L	0.000271752	1.21577	0.00210484		-0.822523
FLII	8.81931e-06	1.21593	0.000120165		-0.822418
PSMD4	0.000884385	1.21604	0.0055297		-0.822342
DCAF6	3.64887e-05	1.21662	0.000394577		-0.821948
NPTN	0.000111058	1.21765	0.00100413		-0.821257
AP3S1	0.00128515	1.2181	0.00743064		-0.820948
EIF4E2	0.00048228	1.2182	0.00336308		-0.82088
NARS	0.000414632	1.21851	0.00297749		-0.820671
NCSTN	5.45246e-05	1.21875	0.000556214		-0.820511
KIAA1211	0.000269745	1.2189	0.00209239		-0.82041
CCNYL1	3.5371e-06	1.21967	5.60393e-05		-0.819893
MIR4775	3.5371e-06	1.21967	5.60393e-05		-0.819893
MYH9	0.000998323	1.22018	0.00610805		-0.819548
BNIP2	0.000465866	1.22039	0.0032646		-0.819412
PDLIM5	0.000339047	1.22055	0.00252737		-0.819305
QTRTD1	0.000579013	1.22056	0.00391608		-0.819295
CCT8	0.000506595	1.22146	0.00350147		-0.818695
ANAPC11	0.00063521	1.22257	0.00422458		-0.817951
DOCK1	9.74611e-05	1.22262	0.000898304		-0.817919
NDUFS5	0.00023173	1.22571	0.00184033		-0.815851
TMEM17	0.000126627	1.22658	0.00111593		-0.815275
MEMO1	0.000384067	1.2268	0.00280426		-0.815132
DNAJC5B	0.000574714	1.22741	0.0038933		-0.814721
PRLR	0.000167184	1.22805	0.00141831		-0.8143
NDUFV3	0.00037792	1.22817	0.0027723		-0.81422
CYBASC3	0.000984679	1.22822	0.00604109		-0.814187
BAX	0.000509738	1.22893	0.00351544		-0.813717
KRT7	2.21406e-05	1.22936	0.000258892		-0.813434
CES2	7.05307e-07	1.22959	1.45032e-05		-0.813282
ZBTB7B	0.000486694	1.22976	0.00338783		-0.813166
ACTG1	0.000555624	1.22995	0.00377704		-0.813039
NOMO1	0.000158155	1.23003	0.00135196		-0.812987
WWC2	0.00157338	1.2311	0.00877032		-0.812283
TLN1	2.99193e-05	1.23133	0.000333811		-0.812131
KDELR1	0.000405257	1.2315	0.00292895		-0.81202
POLK	0.000265041	1.23172	0.00206305		-0.811871
STK11IP	6.66095e-05	1.23226	0.000658488		-0.811515
EVI5	0.000103514	1.23231	0.000947958		-0.811483
MYD88	0.000692104	1.23249	0.00450356		-0.811364
FAM126A	0.000274953	1.23253	0.00212229		-0.811343
TRAPPC1	1.99075e-05	1.23341	0.00023649		-0.810762
YPEL2	0.000537656	1.23343	0.00367883		-0.810749
TMEM86A	0.000281772	1.23372	0.00216744		-0.810557
GPT2	5.8804e-06	1.23436	8.57915e-05		-0.810135
ARHGEF11	0.000253976	1.23463	0.0019868		-0.809961
SLC4A1AP	0.00129059	1.23524	0.00745243		-0.809561
TPI1	3.00805e-06	1.23578	4.88932e-05		-0.809203
DDX49	0.000116519	1.23652	0.00104269		-0.808722
LPAR4	0.00151743	1.23659	0.00851295		-0.808678
LEP	0.000829107	1.23667	0.00524069		-0.80862
PPFIA1	0.000616231	1.23752	0.00410882		-0.808065
FKBP9L	4.67484e-05	1.23783	0.000487035		-0.807864
NOMO2	0.000235826	1.23792	0.0018653		-0.807805
LRRC59	1.94458e-05	1.23816	0.000231708		-0.807653
GLB1	0.000323781	1.23917	0.0024364		-0.806991
TMPPE	0.000323781	1.23917	0.0024364		-0.806991
ABCD3	0.000727008	1.23957	0.00469172		-0.806729
CA13	0.000787512	1.23968	0.00503038		-0.806662
RAB12	0.000832996	1.24028	0.00526087		-0.80627
GAS2L3	7.6347e-06	1.24084	0.000105979		-0.805906
TOR1A	0.000466345	1.24134	0.0032665		-0.805579
TMSB4X	0.00179208	1.24134	0.00974861		-0.805579
PHKA2	0.000432863	1.2414	0.00308718		-0.80554
DIAPH3	0.000943449	1.24144	0.00582693		-0.805515
SNX12	0.000368363	1.24174	0.00271363		-0.805323
SUCLG1	0.000640359	1.24207	0.0042498		-0.805106
ASH2L	0.00021719	1.24249	0.001747		-0.804834
PPM1L	0.00144592	1.24258	0.00819689		-0.804778
VAMP7	1.53758e-06	1.24311	2.76606e-05		-0.804435
FAM96A	8.55981e-05	1.24319	0.000811396		-0.804384
PTDSS1	5.99742e-05	1.24373	0.000601238		-0.80403
COX5A	0.000379019	1.244	0.00277881		-0.803857
FKBP15	0.00117703	1.24438	0.00693081		-0.80361
EFTUD2	7.03733e-05	1.24447	0.000687456		-0.803553
PRDX3	0.000139888	1.24504	0.00121637		-0.803189
HTR7P1	0.000146563	1.24523	0.00126389		-0.803063
SND1	0.000180507	1.24527	0.00150445		-0.803038
HSD17B10	0.000183083	1.24566	0.00152107		-0.802786
STRN3	7.43225e-05	1.24613	0.00072288		-0.802485
ATP11A	2.9011e-05	1.24641	0.000324695		-0.802303
PDE3A	0.00019988	1.24719	0.00163547		-0.801804
BAG4	5.18609e-05	1.24981	0.000533208		-0.800121
MCAT	0.000289014	1.25039	0.00221554		-0.799748
FH	0.000187529	1.25062	0.00154652		-0.799605
CEBPG	0.000811303	1.25078	0.00515294		-0.799503
ARMCX3	0.000383078	1.25096	0.00280226		-0.799389
BNIP3L	0.000495592	1.25162	0.00343603		-0.798965
ITGAV	9.29316e-05	1.25172	0.000863668		-0.798898
CAPN1	0.000889853	1.25195	0.00555502		-0.798754
PLXNB3	7.79618e-05	1.25202	0.000751281		-0.798709
FGR	5.63692e-05	1.25225	0.000572053		-0.798564
MST4	0.000223141	1.25228	0.00178388		-0.798543
MKL1	4.50351e-05	1.25255	0.000472158		-0.798371
NPLOC4	2.40332e-05	1.2528	0.000275678		-0.798213
C6orf211	0.000755185	1.25386	0.00483967		-0.797536
SOCS6	0.000550766	1.25399	0.00375512		-0.797456
GNA12	0.000240916	1.25482	0.00189897		-0.796926
LRRC41	2.18502e-06	1.2549	3.74996e-05		-0.796877
SLC25A3	0.00119713	1.25534	0.00702277		-0.796599
CDC42BPB	0.000737192	1.25539	0.00474181		-0.796562
EXO1	0.000962328	1.25546	0.0059295		-0.796519
MCM10	0.00165193	1.25562	0.0091302		-0.79642
NUBP1	0.000681538	1.25566	0.00445516		-0.796395
ADRA2A	0.000439306	1.25607	0.00311705		-0.796133
ALOX5	0.00116259	1.25625	0.00686381		-0.796023
ARL8A	0.000686497	1.25652	0.00447451		-0.795848
CD109	6.44835e-06	1.25673	9.26116e-05		-0.795714
GPX4	0.00129082	1.2569	0.00745243		-0.795607
PDXDC1	0.000192903	1.25776	0.00158833		-0.795063
MTMR14	2.61338e-07	1.25787	6.29986e-06		-0.794996
DOT1L	0.000162173	1.25792	0.00138103		-0.794964
TPD52L2	0.000706965	1.25829	0.00459263		-0.79473
ZCCHC17	0.00102294	1.25864	0.00622152		-0.79451
BMP2K	0.000372125	1.26081	0.00273748		-0.793139
IL4I1	0.000436309	1.26145	0.00310187		-0.792741
NUP62	0.000436309	1.26145	0.00310187		-0.792741
ARHGAP29	0.000375789	1.26218	0.00275925		-0.792278
ATRN	0.000584288	1.26229	0.00394791		-0.792214
MAPKAPK3	0.00151239	1.26232	0.00849861		-0.792191
STIL	0.00179858	1.26242	0.00977185		-0.792127
ATP5C1	2.12515e-05	1.26255	0.000249618		-0.792049
QSER1	0.000515296	1.26268	0.00354909		-0.791966
NAV1	0.00112861	1.26347	0.00670618		-0.791469
CHCHD5	0.000169531	1.2637	0.001433		-0.79133
LOC80054	2.91764e-05	1.26481	0.00032608		-0.790634
KCNQ1	0.00178122	1.26498	0.0097112		-0.790529
DES	1.2343e-05	1.26625	0.000158917		-0.789735
PRICKLE1	0.0011604	1.26706	0.00685349		-0.789227
COL4A3BP	4.80853e-09	1.26734	1.98276e-07		-0.789052
SPC25	0.00164457	1.26866	0.00910554		-0.788232
RENBP	0.00158726	1.26869	0.00883506		-0.788216
PPARGC1A	0.000712333	1.26928	0.00461412		-0.78785
E2F7	0.00023221	1.27011	0.00184135		-0.787335
ASAH1	0.00125701	1.27066	0.00730027		-0.786991
ITGB2	2.86465e-05	1.27069	0.000321075		-0.786974
AHCY	0.000710842	1.27162	0.00460639		-0.786395
C2orf18	0.000134032	1.27163	0.00117261		-0.78639
PRKACA	0.000124301	1.27188	0.0010979		-0.786237
ADI1	0.000193165	1.27217	0.00158965		-0.78606
NCRNA00185	0.000399942	1.27274	0.002901		-0.785704
GPAA1	0.00113161	1.27366	0.00672145		-0.785139
LOC401321	0.000889039	1.27503	0.00555215		-0.784294
FAM127A	0.000114947	1.27547	0.00103215		-0.784026
ATG9A	0.000610972	1.27555	0.0040807		-0.783973
COMMD5	0.000233954	1.27561	0.0018533		-0.783942
ANTXRL	0.00100773	1.27623	0.00615836		-0.783557
GAA	0.0006908	1.27624	0.00449882		-0.783552
NEU1	0.000146249	1.27666	0.00126258		-0.783295
HBXIP	0.000508193	1.27716	0.00350788		-0.782988
MYO1G	0.000664883	1.27768	0.00437549		-0.782668
ZFYVE26	0.000916243	1.27955	0.00569029		-0.781524
ARHGAP17	0.000379162	1.27969	0.00277881		-0.781439
APIP	0.000613591	1.27971	0.0040947		-0.78143
CSGALNACT2	0.00139586	1.27974	0.00794178		-0.781406
EPDR1	7.70783e-05	1.28057	0.000745058		-0.780901
LRRC8D	2.27498e-05	1.28293	0.000264049		-0.779467
IDE	0.000169355	1.28475	0.00143284		-0.77836
CALU	1.84735e-05	1.28592	0.000222663		-0.777654
NRIP1	0.000486052	1.28624	0.00338487		-0.777463
PTPLAD2	0.000325916	1.28811	0.00244695		-0.776333
CEP152	0.000969572	1.28858	0.00596944		-0.776048
NKIRAS2	0.00078352	1.28892	0.00500692		-0.775845
ECHDC1	0.000685109	1.29099	0.00447104		-0.774601
RHOA	0.000343747	1.29113	0.00255632		-0.774518
NDUFS4	0.000495525	1.29119	0.00343603		-0.77448
KCNMB4	0.000508599	1.2912	0.00350913		-0.774471
AKIP1	2.04424e-05	1.29309	0.000241745		-0.773343
RILPL2	0.000950416	1.2931	0.00586764		-0.773338
ORAI3	7.92686e-05	1.29407	0.000762467		-0.772757
ESCO2	0.00163327	1.29416	0.00904621		-0.772703
GNAS	0.000232073	1.29457	0.00184119		-0.772457
MPP1	0.000750739	1.29473	0.00481906		-0.772362
KIAA0196	3.9463e-06	1.29548	6.14047e-05		-0.771912
ATP6V1F	5.20105e-06	1.29643	7.77627e-05		-0.771347
PRSS50	0.000238392	1.2976	0.00188275		-0.770655
ITFG1	1.10334e-05	1.29803	0.000145036		-0.770396
TMEM167A	2.69613e-05	1.29906	0.000304363		-0.769787
NDUFB9	0.000671174	1.29943	0.00441108		-0.769571
PRDX6	1.83477e-05	1.29976	0.000221487		-0.769375
DNAJC10	8.16303e-06	1.30052	0.000112199		-0.768923
RAB31	4.28503e-06	1.30056	6.55685e-05		-0.768899
CHP	6.7285e-06	1.30166	9.57574e-05		-0.768251
SH3BGRL	0.00125626	1.30328	0.00729861		-0.767294
CDC42BPA	4.29781e-06	1.30329	6.56999e-05		-0.767288
SCP2	0.000171656	1.30363	0.00144528		-0.767088
PRRG2	0.000483618	1.30386	0.00337092		-0.766951
LRP12	0.000759547	1.3041	0.00486563		-0.76681
PPP4R1L	0.00165846	1.3046	0.00915012		-0.766518
NR6A1	0.00183956	1.30584	0.00997717		-0.76579
SNX30	8.36969e-05	1.30592	0.000796748		-0.765746
MIS18BP1	0.000187187	1.30601	0.00154614		-0.76569
DNM1L	8.62767e-05	1.30612	0.00081684		-0.765627
TOM1	0.000668022	1.30618	0.0043942		-0.765589
POFUT1	6.83148e-07	1.3065	1.41966e-05		-0.765406
NUTF2	2.52279e-05	1.30665	0.000287487		-0.765317
PTBP2	0.000316577	1.3068	0.00239288		-0.76523
SLC25A13	1.7687e-07	1.30714	4.49899e-06		-0.765031
DNAJC7	2.8861e-05	1.30738	0.000323247		-0.764887
CDK14	0.000891545	1.30775	0.00556115		-0.764672
DAAM1	0.000184865	1.30792	0.00153262		-0.764573
G6PD	2.57399e-05	1.30857	0.00029226		-0.764191
ACOT8	1.57953e-07	1.31062	4.08265e-06		-0.762998
CTTNBP2NL	9.51163e-05	1.31105	0.000881359		-0.762747
RHOQ	0.00106159	1.31182	0.00638001		-0.7623
SPOCK1	9.17749e-06	1.31214	0.000123541		-0.762116
GALNT7	5.53115e-06	1.31246	8.16847e-05		-0.761925
XXYLT1	0.000464231	1.31303	0.00325752		-0.761599
CEP170	0.000494123	1.31309	0.0034304		-0.761563
KIAA0513	1.93073e-05	1.31339	0.000230584		-0.761386
H6PD	0.00114667	1.31354	0.00678518		-0.761302
CCDC149	0.00154558	1.31434	0.00863653		-0.760841
AK4	3.38442e-06	1.31568	5.39476e-05		-0.760062
TOLLIP	1.21695e-05	1.31647	0.000157456		-0.75961
SNTB1	0.00167889	1.31654	0.00924312		-0.759566
MYL6	6.67628e-05	1.31679	0.000659172		-0.759424
ALDOA	4.93166e-08	1.31681	1.48604e-06		-0.759409
RPS6KA4	0.000108039	1.31692	0.000982506		-0.759348
MPG	0.000452698	1.31741	0.00318658		-0.759062
ACTR3B	0.000174519	1.31742	0.00146388		-0.759058
ATP6V1D	1.51315e-05	1.31748	0.000187132		-0.759026
KCNK5	0.00095599	1.31759	0.00589508		-0.758959
OPRL1	0.00136579	1.31766	0.00779334		-0.758919
LAMTOR2	6.82919e-05	1.31865	0.000670888		-0.758352
TOR3A	1.40557e-05	1.3188	0.000175817		-0.758263
YWHAG	0.000207082	1.31894	0.00168198		-0.758185
SAV1	0.00179829	1.3193	0.00977185		-0.757978
LOC151534	4.31537e-05	1.31952	0.000455644		-0.757853
SUMF1	0.00109138	1.31987	0.00652704		-0.757652
NACC2	0.000107686	1.32004	0.000980441		-0.757551
CMAS	0.00014282	1.321	0.00123638		-0.757003
WRB	0.00110889	1.32102	0.00660153		-0.756988
KIAA1033	5.01573e-05	1.32163	0.000519098		-0.756643
AMOTL1	2.6019e-05	1.32189	0.000295215		-0.756495
UQCRFS1	4.72374e-05	1.32255	0.00049115		-0.756115
PROM1	0.0012561	1.32448	0.00729861		-0.755016
FABP5	0.00123906	1.32454	0.00721743		-0.754978
MYO1E	0.000573163	1.32466	0.00388615		-0.75491
ZFP106	1.38588e-05	1.32485	0.000173862		-0.754804
PRCP	4.41171e-06	1.32492	6.71789e-05		-0.754761
NUDT19	0.000585648	1.32562	0.0039551		-0.754361
COPA	1.36693e-07	1.32622	3.59368e-06		-0.754021
C10orf47	0.000158425	1.32676	0.00135353		-0.753716
LOC647979	1.27754e-06	1.32678	2.37458e-05		-0.753706
ARPC1B	4.64869e-05	1.32716	0.000485279		-0.753488
PPFIBP2	0.000463574	1.32749	0.00325436		-0.753302
PLIN3	0.000205544	1.32809	0.00167569		-0.752963
C20orf194	0.000274723	1.32898	0.00212155		-0.752455
PSMB6	5.13804e-05	1.32912	0.000528962		-0.75238
CCDC22	2.76024e-05	1.32926	0.000310705		-0.7523
FAR1	5.63766e-07	1.3302	1.21843e-05		-0.751767
MTHFR	7.40618e-06	1.33127	0.000103481		-0.751165
ZNF532	0.000316484	1.33155	0.00239288		-0.751005
BCL2L13	1.27517e-05	1.33173	0.000163108		-0.750904
NBPF10	0.000335807	1.33195	0.00251062		-0.750777
NOTCH2NL	0.000335807	1.33195	0.00251062		-0.750777
SLC15A3	0.000115476	1.33211	0.00103512		-0.750688
HADHA	1.18555e-05	1.33271	0.000154289		-0.750349
AGPAT2	0.000214347	1.33371	0.00172714		-0.74979
ACVR1B	0.00117288	1.33463	0.00691159		-0.749269
LOC100861402	5.69939e-06	1.33498	8.39322e-05		-0.749076
NEGR1	7.90394e-05	1.33602	0.00076073		-0.748491
KIF4A	0.000402369	1.33654	0.00291153		-0.748203
C1orf106	9.17114e-05	1.3373	0.000857148		-0.747774
PFN1	0.000595297	1.33736	0.00400301		-0.74774
MRPL23	1.55444e-05	1.33743	0.000191482		-0.747704
EBI3	0.000319921	1.33809	0.0024135		-0.747336
POLQ	0.000286989	1.3389	0.00220373		-0.746882
SPIRE1	2.39084e-05	1.3389	0.000274447		-0.746881
HHEX	0.00026305	1.33901	0.00204959		-0.746823
KCTD6	0.00128572	1.33933	0.00743116		-0.746641
FHOD1	4.11835e-05	1.33989	0.000437198		-0.74633
OGDH	1.96383e-07	1.34032	4.89988e-06		-0.746092
TMPO	5.42791e-06	1.34385	8.04635e-05		-0.744133
VTA1	0.000112005	1.34387	0.00101036		-0.744118
LYL1	0.00114661	1.34483	0.00678518		-0.743587
ALCAM	0.000195856	1.34614	0.00160758		-0.742867
DEPDC1	0.000161205	1.34747	0.00137353		-0.742133
SERPINE1	0.00115607	1.34762	0.00683049		-0.742051
PPM1H	0.000231441	1.34862	0.00184033		-0.741498
CKAP2	7.60559e-06	1.34943	0.000105743		-0.741055
HK1	1.80573e-07	1.34974	4.56355e-06		-0.740883
RAPH1	2.16456e-05	1.35003	0.000253676		-0.740722
UACA	6.64469e-07	1.35079	1.38452e-05		-0.740307
ZNF770	0.00176345	1.35108	0.00962772		-0.740148
SNX2	1.94236e-05	1.35113	0.00023162		-0.740121
SLC9A1	3.12871e-05	1.35146	0.000346457		-0.739943
SNF8	2.23647e-05	1.35278	0.000260256		-0.739217
C15orf63	1.31747e-05	1.35438	0.000166078		-0.738344
SERF2	1.31747e-05	1.35438	0.000166078		-0.738344
SERF2-C15ORF63	1.31747e-05	1.35438	0.000166078		-0.738344
PIK3CB	3.56255e-05	1.35522	0.000387919		-0.737886
FKBP1A	6.19983e-07	1.35573	1.31633e-05		-0.737607
FKBP1A-SDCBP2	6.19983e-07	1.35573	1.31633e-05		-0.737607
SDCBP2	6.19983e-07	1.35573	1.31633e-05		-0.737607
P4HB	2.32789e-05	1.35595	0.000268007		-0.737491
FAM102B	2.68439e-06	1.35651	4.44158e-05		-0.737188
TPCN2	0.000291671	1.35668	0.00223372		-0.737094
FZD2	0.000562626	1.35674	0.00382119		-0.73706
FIG4	1.48508e-05	1.35711	0.000184242		-0.736861
TKT	7.4115e-06	1.35716	0.000103481		-0.736831
RCAN1	9.62193e-05	1.35774	0.00089		-0.73652
SLC35D2	9.07032e-06	1.3582	0.000122731		-0.736268
ATP6V0A1	1.38343e-05	1.35911	0.000173693		-0.735776
ATP6V0D1	6.04938e-09	1.35932	2.42424e-07		-0.73566
SPG21	2.41249e-05	1.36027	0.000276351		-0.735148
ANO5	6.13301e-06	1.36063	8.88974e-05		-0.734955
ANKRD9	0.000270824	1.361	0.00209869		-0.734755
ZDHHC7	2.45022e-08	1.36205	7.88346e-07		-0.734187
INSR	3.7212e-05	1.36304	0.00040129		-0.733656
FAM109B	3.07853e-07	1.36322	7.24287e-06		-0.733557
SWAP70	0.000129157	1.36345	0.00113447		-0.733433
MYO10	0.00106849	1.36375	0.00641217		-0.73327
AZI2	0.000388334	1.36485	0.00282883		-0.732681
HDHD1	1.77352e-06	1.36505	3.13237e-05		-0.732574
[truncated: 13,670 more rows]
