# Supplementary material for: Differentially Expressed Gene Transcripts Using RNA Sequencing from the Blood of Immunosuppressed Kidney Allograft Recipients
Source: PLoS One. 2015 May 6;10(5):e0125045. doi: 10.1371/journal.pone.0125045 (PMC4422721; doi:10.1371/journal.pone.0125045)
Supplement: S3 Table — Table shows gene ID, fold change expression compared to baseline, false discovery rate (FDR) and p-value. (XLSX) [file pone.0125045.s004.xlsx]

## Sheet: Sheet1
gene	pval	Fold Change	FDR
TOMM40L	0.000583896	10.6428	0.0035945
TMEM205	0.000285599	6.47901	0.00200585
OSBPL9	2.02029e-05	6.37518	0.000221836
UBXN11	0.000153311	5.36035	0.00119573
MMP8	2.15723e-05	4.69246	0.00023506
NREP	1.97204e-08	4.59792	6.61668e-07
CD177	0.000308119	4.20328	0.00213247
OLFM4	1.10117e-05	3.94833	0.000135646
HP	5.22107e-06	3.86723	7.25901e-05
CRISP3	1.34333e-05	3.803	0.00015958
LOXL3	1.02409e-05	3.77193	0.000127151
BPI	5.67435e-07	3.7005	1.10724e-05
SYVN1	0.000124594	3.68112	0.00100788
MNF1	1.41267e-06	3.6678	2.41124e-05
LTF	0.000128897	3.62544	0.00103786
BMP6	2.09491e-08	3.44431	6.95448e-07
DDX11L1	7.15513e-06	3.34918	9.43718e-05
LCN2	3.04609e-05	3.27627	0.000313389
CLEC12B	0.000337162	3.27325	0.00230698
SCARNA9	0.00104244	3.24289	0.00580438
TREML1	0.00145231	3.12257	0.00761079
TARM1	0.000217317	3.11539	0.00160212
AZU1	0.000102472	3.1052	0.00084909
OR2W3	0.00157235	3.08832	0.00813374
CEACAM8	2.95145e-05	3.02227	0.000305256
MPO	4.25703e-06	2.93758	6.11895e-05
SUCNR1	4.93946e-08	2.83108	1.41234e-06
CAMP	4.11246e-06	2.81142	5.97202e-05
NEXN	0.000115418	2.75659	0.000942182
COL17A1	2.97734e-05	2.73949	0.000307527
MIR936	2.97734e-05	2.73949	0.000307527
ELANE	0.000108402	2.72914	0.000891629
SPARC	1.22483e-08	2.6983	4.50515e-07
HIST1H2AI	0.000107347	2.66252	0.000885272
OLR1	1.45942e-05	2.62756	0.000170273
DPRXP4	0.00120905	2.59642	0.00655276
DDX11L9	0.00177169	2.5595	0.00898112
SERPINB10	1.1208e-05	2.52418	0.000137417
TDRD9	7.55041e-07	2.49921	1.40508e-05
CTTN	3.41721e-10	2.49477	2.23101e-08
PDZK1IP1	4.59204e-08	2.46093	1.33493e-06
PF4V1	2.78655e-08	2.42605	8.82071e-07
PRTN3	7.60039e-05	2.42445	0.000663826
TBC1D8	0.00115324	2.41228	0.00630499
C1QA	1.24169e-05	2.3934	0.000149661
MYEOV	8.58275e-08	2.38902	2.2873e-06
CXCL5	8.95387e-05	2.38723	0.000760012
ANKRD34B	6.66118e-07	2.3764	1.26667e-05
SNCA	1.27821e-05	2.36356	0.000153735
LOXHD1	4.88771e-09	2.34374	2.12148e-07
FCRL1	2.24525e-05	2.34092	0.000243129
TCN1	7.80939e-05	2.33037	0.00067943
C1QC	0.000257106	2.28826	0.00183368
CXCR2P1	0.000979579	2.27357	0.00552521
KCNH3	7.68101e-05	2.27189	0.000669376
TNNC2	7.96727e-06	2.27179	0.000103344
SIAE	0.00135364	2.26123	0.00719722
CLU	3.50699e-07	2.25922	7.48652e-06
SH3BGRL2	3.49399e-09	2.25186	1.58716e-07
C9orf139	0.000225369	2.24453	0.00164783
TPTEP1	3.20517e-08	2.23623	9.78983e-07
MYL9	1.4913e-06	2.23606	2.51802e-05
CDKN1A	6.55018e-12	2.21273	7.4373e-10
SDPR	1.65191e-08	2.21236	5.67088e-07
TFPI	4.45653e-06	2.19539	6.32512e-05
TUBB1	1.11614e-07	2.19064	2.85763e-06
PGLYRP1	2.72547e-05	2.18322	0.000286998
GNG11	3.28599e-07	2.17007	7.05319e-06
PRUNE2	9.11887e-06	2.16905	0.000116328
MIR4485	9.9192e-05	2.1669	0.000826284
MTRNR2L8	9.9192e-05	2.1669	0.000826284
ITGB3	5.30247e-07	2.16347	1.04247e-05
TMEM38A	2.89177e-09	2.14155	1.39823e-07
ABCA13	5.09009e-06	2.12997	7.10844e-05
ITGA2B	7.58923e-06	2.12614	9.92618e-05
C1QB	0.000445019	2.11752	0.00288021
MS4A4A	6.86476e-06	2.11331	9.1466e-05
SMOX	5.66246e-09	2.10895	2.39797e-07
C2orf88	1.81006e-08	2.1	6.11248e-07
SLC24A4	1.59809e-05	2.092	0.00018291
PRKAR2B	1.17911e-07	2.08984	2.98473e-06
RNASE1	2.09688e-07	2.07342	4.88201e-06
DDX11L10	2.34498e-05	2.07064	0.00025236
SLC2A5	5.46149e-06	2.06973	7.52649e-05
F13A1	1.92051e-07	2.06691	4.51161e-06
MMD	2.76264e-08	2.06271	8.76271e-07
HGD	7.61235e-06	2.05743	9.94812e-05
FSTL3	1.39072e-07	2.04196	3.41742e-06
TMEM40	5.8618e-07	2.03916	1.13254e-05
MFAP3L	4.18274e-09	2.03339	1.8514e-07
MMP9	0.00045117	2.0307	0.00291521
RAB13	7.63638e-06	2.01929	9.9712e-05
CTDSPL	1.88842e-08	2.01658	6.34973e-07
LOC388387	9.17946e-05	2.00009	0.000777475
SLC28A3	2.55574e-08	1.98951	8.20666e-07
ABCC3	1.26739e-09	1.9878	6.75465e-08
BEND2	1.72708e-07	1.98756	4.10648e-06
CYP1B1	0.000105717	1.98069	0.000873669
PGRMC1	5.01519e-08	1.97972	1.42878e-06
GMPR	8.04201e-08	1.97903	2.16054e-06
MYLK	3.11251e-06	1.97044	4.68491e-05
GP1BB	1.42505e-06	1.96955	2.42181e-05
2010-09-04	1.42505e-06	1.96955	2.42181e-05
SEPT5-GP1BB	1.42505e-06	1.96955	2.42181e-05
MAFG	9.385e-05	1.96931	0.000790185
MGST1	1.85592e-07	1.96879	4.3862e-06
STAB1	3.02829e-09	1.9681	1.43736e-07
FAM198B	4.7661e-08	1.96694	1.37532e-06
LOC100506035	6.15173e-06	1.96364	8.31678e-05
DLG4	7.41771e-05	1.9633	0.000651868
TYMS	1.6028e-05	1.95992	0.000183316
ASAP2	6.86558e-07	1.95765	1.29767e-05
LTBP1	8.13322e-09	1.95347	3.24273e-07
NRGN	5.29504e-06	1.95136	7.3488e-05
NRG1	1.30575e-05	1.95028	0.000155943
SPOCD1	1.80856e-07	1.94754	4.28718e-06
MS4A3	0.00128563	1.93902	0.00689623
TCN2	4.09086e-05	1.93826	0.000396656
ELOVL7	3.41234e-08	1.9382	1.0322e-06
PDGFC	2.00806e-07	1.93459	4.69617e-06
ERG	1.13169e-06	1.93408	1.97907e-05
MYO7B	3.13426e-05	1.93099	0.000320148
CES1	1.12399e-05	1.92824	0.000137699
S100A12	0.000221128	1.92747	0.00162364
C21orf7	2.90036e-05	1.92596	0.000300965
PTX3	1.43963e-07	1.92256	3.53013e-06
SMPDL3A	9.80082e-07	1.92223	1.75321e-05
C17orf109	0.000523159	1.92045	0.00328684
LOC100288637	0.000136111	1.91759	0.0010815
GP9	4.08632e-05	1.90418	0.000396462
ATP8B4	6.83318e-07	1.90416	1.29467e-05
C19orf59	0.00092332	1.89954	0.00525899
CALD1	9.05497e-08	1.89202	2.39666e-06
CMTM5	1.98407e-06	1.88796	3.18855e-05
DUSP13	4.53343e-05	1.87017	0.000432608
CMYA5	0.000842561	1.86847	0.00486623
PTGS1	2.01469e-08	1.86666	6.71662e-07
FAM47E	1.21606e-05	1.86435	0.000147595
FAM47E-STBD1	1.21606e-05	1.86435	0.000147595
STBD1	1.21606e-05	1.86435	0.000147595
TUBB6	0.000448008	1.86037	0.00289597
RHOBTB1	1.8171e-08	1.85975	6.12306e-07
C3AR1	0.00020486	1.85941	0.00151914
PDE5A	1.21081e-06	1.85736	2.10335e-05
ARHGAP6	7.41703e-09	1.85468	3.02061e-07
HOMER3	1.34434e-06	1.85351	2.31478e-05
CD36	1.01423e-09	1.85191	5.63544e-08
RSU1	4.33048e-06	1.84715	6.18544e-05
ABLIM3	1.04323e-06	1.8393	1.84706e-05
PF4	4.11783e-05	1.83537	0.000398778
PPBP	4.11783e-05	1.83537	0.000398778
VCAN	7.27685e-08	1.83404	1.96927e-06
ITGB5	4.07713e-07	1.83308	8.45033e-06
HK3	1.21216e-08	1.83301	4.50081e-07
MAFB	5.01543e-07	1.83152	9.96029e-06
LY6G6F	0.000138229	1.82794	0.00109389
MYOF	4.93808e-06	1.8242	6.93322e-05
TSC22D1	0.000188542	1.81719	0.00142032
FRMD3	2.57417e-05	1.81313	0.000273085
WASF1	1.37163e-10	1.80984	1.00902e-08
TUBA8	6.18734e-05	1.80532	0.000561375
GYG1	0.000115041	1.79895	0.000940311
LRP1	3.30049e-09	1.79562	1.53074e-07
GNAZ	1.01183e-05	1.79458	0.000126611
GADD45A	0.000160267	1.7907	0.00123889
CTSD	2.85905e-09	1.78907	1.3954e-07
PROS1	8.27356e-06	1.7882	0.000106611
IGF2BP3	2.5156e-06	1.7853	3.87963e-05
GP6	8.76289e-07	1.77871	1.59472e-05
CLEC12A	0.00140233	1.77701	0.00738094
ACRBP	6.7195e-05	1.77453	0.000601645
P2RY12	0.00090973	1.77089	0.00519481
TSPAN33	1.46448e-07	1.76877	3.5743e-06
SLC2A6	3.96853e-07	1.76672	8.28002e-06
DYTN	0.000343019	1.76275	0.0023399
ADAM15	2.70696e-06	1.76217	4.126e-05
GRB14	2.79761e-08	1.76153	8.83785e-07
ANXA4	1.98793e-08	1.76059	6.64154e-07
GUCY1B3	1.39148e-07	1.75556	3.41742e-06
PADI4	5.47655e-06	1.75215	7.5406e-05
OSCAR	4.62539e-08	1.74879	1.34214e-06
EGF	4.34706e-08	1.74774	1.27316e-06
LYZ	1.88177e-10	1.74578	1.29322e-08
C2	0.000991259	1.74241	0.0055811
BRSK1	9.36268e-05	1.74229	0.00078873
F5	1.01065e-05	1.73495	0.000126586
OXTR	1.45346e-06	1.72728	2.45943e-05
PPARG	0.000278152	1.72664	0.00196234
SIL1	1.50905e-05	1.72396	0.000174118
LILRA5	0.00180406	1.72356	0.00910688
TMEM150B	2.14e-07	1.72184	4.96031e-06
TEX22	0.000730192	1.71801	0.00434703
PTPRO	2.60332e-06	1.71333	3.99524e-05
MERTK	1.41078e-06	1.70772	2.41064e-05
PLXNB2	4.38222e-07	1.70717	8.94075e-06
TSPAN9	3.79335e-08	1.70659	1.13269e-06
ARMC3	9.74831e-08	1.70647	2.54577e-06
RIN2	1.05819e-07	1.70536	2.74062e-06
SULT1A1	0.00153092	1.70468	0.00795885
ENC1	0.000214633	1.7042	0.00158487
VPREB3	0.000380154	1.70365	0.00255102
STOM	0.00018487	1.70347	0.00139774
LMNA	1.52329e-07	1.70313	3.70481e-06
SLC37A2	1.20372e-09	1.70077	6.4593e-08
MSR1	6.21127e-05	1.7005	0.000562569
KIAA0895L	2.17749e-06	1.70029	3.44638e-05
HLA-DMB	0.000481823	1.6976	0.00307899
LRRC32	0.000761162	1.69581	0.00448539
C12orf39	6.48061e-05	1.68892	0.000582968
MS4A14	1.44423e-05	1.68679	0.000169256
MS4A7	1.44423e-05	1.68679	0.000169256
TBC1D2	7.33452e-11	1.68624	5.71764e-09
CYBB	3.66685e-07	1.68339	7.73297e-06
ARHGAP18	4.3675e-10	1.68156	2.69426e-08
LYPD2	0.000668218	1.68015	0.00402859
WHAMMP2	8.49408e-06	1.67982	0.000109285
SH3RF1	6.70526e-09	1.67096	2.78686e-07
LOC100507472	1.22996e-05	1.67029	0.000148936
PCSK6	1.22996e-05	1.67029	0.000148936
PEAR1	3.6084e-07	1.66993	7.64988e-06
MGLL	5.49246e-05	1.66766	0.000509239
VEPH1	4.49687e-05	1.66631	0.000430316
FRMD4B	1.51416e-06	1.66323	2.54229e-05
SNAPC3	0.000329307	1.65946	0.00226014
PLAC8	0.0010178	1.65881	0.00570789
CD300E	0.00025913	1.65873	0.00184643
CA2	8.6754e-05	1.65496	0.000739983
TRPM2	3.77619e-05	1.65392	0.000372253
ROGDI	3.30199e-09	1.65123	1.53074e-07
SLC6A12	3.03681e-07	1.65114	6.62726e-06
TIMP1	4.90729e-05	1.65017	0.000463766
AOAH	1.1491e-08	1.64977	4.32817e-07
NLRC4	5.39216e-07	1.6479	1.0548e-05
CD180	4.20939e-07	1.6456	8.65577e-06
MMRN1	2.04027e-06	1.64537	3.2555e-05
NRP1	1.41259e-08	1.64533	4.95165e-07
TSPAN4	8.04109e-07	1.64525	1.47882e-05
EPB41L3	4.9281e-06	1.64461	6.92542e-05
TMEM158	1.46687e-05	1.64373	0.000170394
CD151	3.48074e-08	1.6405	1.04884e-06
GGTA1P	9.30614e-05	1.63941	0.000785234
NT5M	2.88723e-05	1.63929	0.0003
C10orf11	2.84294e-05	1.63851	0.000296183
SLC26A6	2.82774e-05	1.63703	0.000294797
TAGLN	0.000810666	1.63688	0.00471504
L1TD1	2.05584e-08	1.63684	6.83927e-07
CYB5R2	1.07096e-06	1.63666	1.89187e-05
RUSC1-AS1	0.00110267	1.63531	0.0060837
APP	1.81474e-12	1.63495	2.56172e-10
HIST1H2BH	0.00076281	1.63403	0.00449341
CATSPER1	5.39197e-05	1.63331	0.000501703
S100A8	1.83985e-05	1.62988	0.000204783
TSPO	1.23311e-05	1.62961	0.000149201
ADAP2	3.28667e-05	1.626	0.000333326
WHAMMP3	0.000427051	1.6256	0.00279277
MEIS1	0.000227435	1.62532	0.00165676
TFEC	2.60028e-05	1.62343	0.000275668
HPSE	3.67716e-07	1.62018	7.74429e-06
GBA	7.22478e-08	1.61795	1.95857e-06
EPHB2	5.36134e-07	1.61737	1.05008e-05
C20orf27	2.84331e-08	1.61622	8.91038e-07
TNS3	9.98196e-09	1.61337	3.86191e-07
BCAT1	0.000410095	1.60931	0.00270154
TNFSF4	1.05372e-06	1.60749	1.86351e-05
GUCY1A3	2.94026e-07	1.6058	6.47063e-06
C7orf41	2.33608e-06	1.6038	3.64582e-05
NID1	1.78618e-05	1.60322	0.000199769
SLC9A7P1	3.31676e-09	1.60317	1.53305e-07
PKM2	1.03775e-09	1.60314	5.74575e-08
BTBD3	4.65608e-12	1.602	5.52698e-10
PARD3	7.93735e-07	1.60119	1.46146e-05
CARD9	8.43576e-07	1.59713	1.54596e-05
ZNF385D	1.24115e-05	1.59693	0.000149661
DAB2	1.76624e-06	1.59382	2.90097e-05
FCN1	4.0198e-07	1.59346	8.36471e-06
SOX4	9.63223e-09	1.59312	3.7451e-07
EMP1	1.53444e-05	1.59203	0.000176658
KL	5.66233e-05	1.59101	0.000523131
LIPA	0.00124413	1.58883	0.00670827
CD68	0.00021451	1.58863	0.0015847
KIAA0930	2.40007e-07	1.58845	5.44236e-06
FBN2	1.06519e-10	1.58682	7.98585e-09
BMX	0.00124055	1.58616	0.00669131
LAMC1	1.3093e-08	1.58568	4.65474e-07
SEMA3C	5.76302e-09	1.58294	2.43398e-07
PRAM1	1.50054e-06	1.58265	2.52545e-05
TACSTD2	0.000133986	1.58141	0.00106896
TTN	0.000237086	1.58138	0.00170879
EIF4A1	3.54511e-05	1.57747	0.000354489
SENP3	3.54511e-05	1.57747	0.000354489
SENP3-EIF4A1	3.54511e-05	1.57747	0.000354489
MARCO	0.000438738	1.57732	0.00284898
VIL1	0.000152878	1.57718	0.00119414
OPLAH	0.000204715	1.57699	0.00151879
STARD4	0.000647986	1.5762	0.0039217
STON2	1.09577e-06	1.57567	1.92917e-05
COMMD9	3.40053e-05	1.57469	0.000342655
COQ2	0.000834354	1.57448	0.00482773
SERPINB2	0.000733969	1.5718	0.00436123
LGALS1	6.24082e-06	1.57148	8.42995e-05
IQSEC2	0.000142256	1.57129	0.00111848
CLTCL1	3.6902e-05	1.57115	0.000365729
TMTC2	4.40249e-08	1.57057	1.28699e-06
HEMGN	5.80949e-05	1.57023	0.000533581
DRAM1	2.87462e-09	1.56822	1.3954e-07
GRN	1.41217e-09	1.56663	7.40043e-08
SPDYC	0.000135561	1.56628	0.00107768
CARD6	2.36486e-09	1.5661	1.16893e-07
ARHGAP24	2.81481e-05	1.56477	0.000293839
NGFRAP1	0.00018404	1.56186	0.0013931
SCARB1	1.80941e-05	1.55899	0.000202078
RGS6	6.43252e-06	1.5588	8.64357e-05
CBWD5	0.000254019	1.55853	0.00181497
SIDT2	0.000409342	1.55655	0.00269949
DHRS9	0.00181619	1.55644	0.00915631
ADAM9	7.12871e-07	1.55546	1.33933e-05
SPHK1	3.63327e-09	1.55533	1.63122e-07
LIMS1	3.90819e-08	1.55494	1.16421e-06
DUSP5P	1.28363e-05	1.55414	0.000153805
RHOU	1.28363e-05	1.55414	0.000153805
ACER3	2.15314e-07	1.55281	4.9692e-06
C11orf75	5.3344e-06	1.55277	7.39688e-05
KCTD12	1.51209e-10	1.55271	1.08683e-08
EAF2	3.82079e-05	1.55253	0.000375112
BLVRA	3.74753e-06	1.55217	5.49298e-05
CREG1	3.40902e-08	1.55188	1.0322e-06
CPNE5	0.000105088	1.55175	0.000868934
CD14	1.43522e-06	1.55135	2.4351e-05
ALDH1A1	4.50525e-05	1.55064	0.000430706
P2RY1	1.06499e-10	1.55063	7.98585e-09
PDLIM1	1.9325e-05	1.54938	0.000213844
SMAD1	5.7284e-07	1.54916	1.11501e-05
LOC284837	6.29136e-05	1.54889	0.000568508
LOC730102	1.53876e-10	1.54679	1.09099e-08
FGF13	0.00159282	1.5443	0.0082315
CTSA	1.17891e-07	1.54429	2.98473e-06
GCNT1	5.07731e-07	1.54414	1.0045e-05
VWA5A	0.000199137	1.542	0.00148373
EGFL7	4.98055e-06	1.54135	6.97411e-05
RRAS	1.48998e-05	1.5411	0.000172719
FAM20C	6.45317e-06	1.53985	8.64967e-05
KIAA1598	2.74241e-05	1.53753	0.000288201
ARHGEF10L	2.9851e-06	1.53739	4.51047e-05
CYFIP1	2.79699e-06	1.53683	4.24588e-05
WNT5B	0.000679817	1.5365	0.00409075
LPAR1	2.77313e-06	1.53638	4.21866e-05
FGD6	3.47952e-08	1.53476	1.04884e-06
KCNMB1	4.8197e-06	1.53407	6.79135e-05
CAV2	4.02471e-06	1.53385	5.86634e-05
GAS2L1	1.32138e-05	1.5329	0.000157211
CALCRL	8.14595e-11	1.53277	6.28763e-09
CDYL2	2.82843e-11	1.53222	2.54705e-09
FXYD2	1.11869e-06	1.53065	1.96071e-05
FXYD6	1.11869e-06	1.53065	1.96071e-05
FXYD6-FXYD2	1.11869e-06	1.53065	1.96071e-05
TMSB4Y	2.32377e-06	1.52938	3.63669e-05
CCDC88A	5.76289e-08	1.52931	1.61248e-06
SYTL4	4.51448e-07	1.5264	9.16287e-06
HNMT	8.61989e-05	1.52637	0.000737527
FGD2	2.67514e-06	1.52609	4.08944e-05
DGKG	1.07659e-09	1.5256	5.87774e-08
RXFP2	0.000497933	1.52465	0.00316003
CD93	7.86471e-06	1.52264	0.000102267
MAP2K6	0.00047098	1.52235	0.00302079
SLC27A2	0.00162429	1.52232	0.00836307
TTYH3	6.47184e-09	1.52186	2.697e-07
C5orf62	9.56889e-07	1.52101	1.71747e-05
RAB27B	8.85618e-05	1.52011	0.000752943
LTA4H	6.57116e-05	1.51945	0.000589711
SCO2	0.0010378	1.51837	0.00578284
TYMP	0.0010378	1.51837	0.00578284
ARHGEF17	6.68406e-07	1.51836	1.26795e-05
HGF	0.000780658	1.51819	0.00458476
SLITRK4	3.76457e-10	1.51804	2.38316e-08
PARVB	1.31779e-05	1.518	0.000157022
RNF141	0.000980536	1.51784	0.00552862
NAT8B	0.000230004	1.51575	0.00167158
C9orf47	4.26996e-06	1.51541	6.12132e-05
S1PR3	4.26996e-06	1.51541	6.12132e-05
CD72	0.00100873	1.51228	0.00566718
C8orf42	1.82685e-06	1.50999	2.98176e-05
FSTL1	0.00102297	1.50875	0.00572462
MIR198	0.00102297	1.50875	0.00572462
PLB1	0.00105783	1.50629	0.00586939
S100Z	5.25824e-05	1.50592	0.000492771
PTPRN	8.83644e-05	1.50493	0.000751673
ACP2	1.33972e-07	1.50353	3.31629e-06
TESC	7.00997e-05	1.50331	0.000621614
PLOD1	3.91878e-05	1.50318	0.000383292
ASGR2	0.00121351	1.50214	0.00657031
HIST1H2BK	0.000338841	1.50207	0.00231443
RASSF4	0.000452481	1.50192	0.00291886
JAM3	0.000107072	1.5011	0.000883468
MICU1	5.01115e-13	1.5004	9.02525e-11
P2RX1	3.1327e-07	1.50011	6.7612e-06
ZNF788	5.40066e-08	1.49923	1.52474e-06
AFF2	0.000776201	1.49879	0.00456029
CPVL	0.000220454	1.49869	0.00161945
ME1	2.15767e-08	1.49852	7.14769e-07
LOC151475	0.00106807	1.49806	0.00591993
CCDC90A	3.4696e-06	1.49757	5.15799e-05
C9orf72	3.11695e-05	1.49744	0.000319073
WASF3	2.83354e-07	1.49735	6.271e-06
PRRT4	0.00178414	1.49651	0.00902087
SLC22A16	6.94432e-05	1.49627	0.000616698
TPM1	3.94541e-06	1.49576	5.76148e-05
TNS1	9.55192e-07	1.49563	1.71639e-05
CNTLN	4.25543e-08	1.49384	1.25335e-06
PIK3AP1	2.44334e-05	1.49363	0.000261151
PBX1	2.00173e-05	1.49159	0.000220106
APCDD1	0.000710175	1.49135	0.00424885
FAM129B	4.65572e-06	1.49125	6.57211e-05
LGALS12	0.000376518	1.48927	0.00253096
TJP2	1.78436e-06	1.48794	2.92765e-05
INHBA	0.000598449	1.48775	0.00368018
PDGFA	6.17165e-07	1.48766	1.18655e-05
MS4A6A	1.03653e-05	1.48723	0.000128219
CD86	0.00133215	1.486	0.00710225
SCPEP1	5.78153e-08	1.48516	1.61481e-06
ITSN1	8.43989e-08	1.4834	2.25674e-06
GSTO1	4.58905e-07	1.48289	9.27818e-06
AIG1	4.48163e-07	1.48287	9.10799e-06
FUCA1	0.000185205	1.4822	0.00139921
ANO6	1.53176e-08	1.48165	5.30998e-07
PLEKHG1	0.00123654	1.48125	0.00667425
PTK2	3.29067e-09	1.48107	1.53074e-07
FMO5	1.06126e-08	1.47947	4.02636e-07
CCR2	0.00181883	1.47915	0.00916375
ZFHX3	1.33803e-08	1.47911	4.72197e-07
YWHAH	2.17117e-08	1.47853	7.17722e-07
CSTA	1.60676e-09	1.47705	8.25454e-08
ZG16B	4.01887e-06	1.47702	5.86328e-05
RUSC2	1.43598e-06	1.47481	2.4351e-05
CTSZ	2.68253e-07	1.47403	5.99608e-06
PLA2G4A	2.09339e-09	1.47292	1.04195e-07
IFI30	1.47567e-06	1.47287	2.49432e-05
MSRB3	1.9582e-05	1.47216	0.000216078
SETD7	7.06048e-09	1.47189	2.91133e-07
CABP5	0.000246144	1.47162	0.00176676
CDKN2B	6.20035e-07	1.4708	1.1906e-05
FLJ23867	6.87425e-05	1.46809	0.000612004
QSOX1	6.87425e-05	1.46809	0.000612004
HRASLS	0.000287859	1.46801	0.00201811
ENDOD1	4.23802e-05	1.468	0.000408147
MEF2C	7.15407e-07	1.46733	1.34248e-05
CEBPA	4.03019e-05	1.46597	0.000391743
PLA2G12A	6.2355e-05	1.46388	0.000564437
IL15	0.000395343	1.46349	0.00262713
LILRA3	6.99342e-06	1.46242	9.24725e-05
LILRA4	6.99342e-06	1.46242	9.24725e-05
LILRA6	6.99342e-06	1.46242	9.24725e-05
LILRB2	6.99342e-06	1.46242	9.24725e-05
LILRB3	6.99342e-06	1.46242	9.24725e-05
LILRB5	6.99342e-06	1.46242	9.24725e-05
HDAC9	1.80575e-06	1.46175	2.95246e-05
KCNC3	0.00122854	1.4613	0.00663334
MMP17	1.67879e-05	1.46004	0.000190479
ARHGAP21	2.78895e-07	1.4583	6.18982e-06
NAIP	0.00112335	1.45748	0.00617172
SLC46A2	2.67566e-05	1.45728	0.000282513
KMO	7.72454e-07	1.45715	1.42731e-05
NAGA	9.37218e-07	1.45624	1.68796e-05
WDR11	5.38604e-11	1.45545	4.44178e-09
ZEB2	3.54297e-06	1.45534	5.24219e-05
ZEB2-AS1	3.54297e-06	1.45534	5.24219e-05
DHFR	4.88141e-05	1.45501	0.000461599
DNM3	0.000647881	1.45469	0.0039217
MEIS3P1	4.88013e-06	1.45456	6.86417e-05
ANG	0.00011031	1.45454	0.000904567
RNASE4	0.00011031	1.45454	0.000904567
SESTD1	1.23414e-07	1.45381	3.09405e-06
LOC152225	0.000617349	1.45364	0.00376912
FADS1	0.000374708	1.45202	0.00252312
PTGIR	0.000398786	1.4516	0.00264211
FHL2	6.90223e-06	1.45151	9.17311e-05
ALDH3B1	1.52921e-08	1.45129	5.30998e-07
EIF4EBP1	1.96553e-06	1.4502	3.16525e-05
TMEM170B	2.20137e-06	1.44955	3.48066e-05
MIR4741	6.99792e-09	1.4492	2.89315e-07
RBBP8	6.99792e-09	1.4492	2.89315e-07
ITPRIPL2	2.23853e-06	1.44879	3.53228e-05
MAGI2-AS3	9.24451e-06	1.44877	0.000117289
SIGLEC5	1.91745e-05	1.44816	0.000212496
SGMS2	0.000117764	1.44782	0.000959067
EPB49	0.000774442	1.44781	0.00455337
BLVRB	7.44433e-07	1.44672	1.38863e-05
CLDN5	4.78266e-05	1.44669	0.000453904
TPM4	0.00111818	1.44531	0.00614982
ALDH4A1	2.45446e-07	1.44391	5.53367e-06
MIR4695	2.45446e-07	1.44391	5.53367e-06
GNA15	2.50677e-06	1.44383	3.87399e-05
P2RX7	8.35241e-05	1.44382	0.000718298
GM2A	8.03039e-06	1.4435	0.000103904
SLC25A35	0.000361922	1.44304	0.00244811
C1orf198	2.61052e-05	1.44303	0.000276567
SRC	3.61748e-05	1.44238	0.000360574
VCL	2.21617e-08	1.44153	7.2952e-07
FAM72A	1.77145e-05	1.44131	0.000198831
LOC100505549	4.16123e-05	1.44122	0.000402235
LY86	9.22122e-05	1.44077	0.000780169
B3GALNT1	0.00198409	1.44046	0.00987257
FBXO9	0.00163885	1.4401	0.00841387
OAF	3.2819e-05	1.43994	0.000333058
SLC25A40	4.21289e-05	1.43888	0.000406119
CDKN3	0.000291104	1.43839	0.00203176
IGF2BP2	8.81136e-06	1.43594	0.000112706
STARD8	1.00961e-08	1.43527	3.86905e-07
GAPDH	5.9651e-07	1.43502	1.15043e-05
HMOX1	0.00118398	1.43491	0.00644605
E2F2	0.000681832	1.43452	0.0041012
CENPW	8.23885e-05	1.43439	0.000710481
HIST2H2BE	0.000599089	1.43416	0.00368198
CLCN7	2.12613e-07	1.43331	4.93547e-06
MIR548N	0.000758487	1.43303	0.00447299
OSBPL6	0.000758487	1.43303	0.00447299
MCTP1	1.22735e-07	1.43273	3.08195e-06
LIMS3	1.29131e-08	1.43219	4.65474e-07
LIMS3-LOC440895	1.29131e-08	1.43219	4.65474e-07
LIMS3L	1.29131e-08	1.43219	4.65474e-07
LOC440895	1.29131e-08	1.43219	4.65474e-07
MITF	1.7839e-08	1.43077	6.03714e-07
TCF4	1.62125e-07	1.42992	3.90115e-06
ZNF185	2.90001e-05	1.42926	0.000300965
PLXND1	4.57957e-05	1.42841	0.000436479
SLC44A1	5.01021e-09	1.42718	2.16865e-07
ARSD	1.19341e-08	1.42662	4.46291e-07
GBE1	1.58346e-07	1.42538	3.82889e-06
ESRRA	0.00103731	1.42497	0.00578284
GPNMB	1.3794e-06	1.42448	2.36415e-05
TBC1D10B	9.04865e-05	1.42436	0.000767226
STEAP3	1.24529e-07	1.42417	3.11699e-06
ELOVL3	0.000101724	1.42325	0.000843789
PSRC1	3.36883e-06	1.42263	5.03204e-05
CKAP4	0.000894635	1.42226	0.00512542
TCF7L2	1.38207e-06	1.42203	2.36415e-05
HAVCR2	0.000866723	1.42194	0.00498374
TTC7B	7.16342e-05	1.42183	0.000633072
PLOD2	4.14982e-06	1.42156	5.99848e-05
UGGT2	1.83351e-06	1.42099	2.98256e-05
CECR1	6.75488e-05	1.42086	0.000603777
SIGLEC14	0.00131436	1.42064	0.00702173
C12orf59	0.00078325	1.41848	0.00459152
NLK	1.32166e-08	1.41821	4.67474e-07
RASGEF1B	0.000792703	1.4172	0.00462947
DIAPH2	7.10808e-08	1.41431	1.93027e-06
VPS54	3.78965e-05	1.41429	0.000372829
KIF11	0.00069459	1.41396	0.00416514
BEND7	0.000905307	1.41312	0.00517333
TGFBI	0.000398431	1.41304	0.00264087
ITGA9	0.000468999	1.41181	0.0030126
STXBP2	8.60405e-06	1.41103	0.000110235
PLD1	1.80701e-06	1.41015	2.95246e-05
C10orf125	1.02004e-05	1.40986	0.00012685
TP53I11	0.000503176	1.40986	0.00318427
SERPINB8	3.58464e-06	1.40965	5.28389e-05
C9orf167	1.00927e-07	1.40896	2.62261e-06
ETFA	1.29365e-08	1.40795	4.65474e-07
TMEM45A	0.00113785	1.40706	0.00623393
CST3	1.66596e-05	1.40701	0.000189571
ATG7	3.3275e-06	1.40685	4.98457e-05
METTL7A	5.07848e-06	1.40635	7.09855e-05
MTF1	1.04145e-06	1.4053	1.84597e-05
S100A9	3.44904e-05	1.40457	0.000346208
NAPSB	0.000810618	1.40444	0.00471504
CENPE	0.000170746	1.40393	0.00130572
LOC100506585	0.000389384	1.40232	0.00260403
LDLRAD3	7.09724e-07	1.40229	1.33501e-05
CAMTA1	7.65893e-07	1.40211	1.41853e-05
MTRNR2L2	0.000897128	1.4021	0.00513473
OST4	2.30223e-05	1.40205	0.000248613
FERMT3	7.25884e-10	1.40095	4.21019e-08
PDE6G	0.000138061	1.40069	0.00109312
RAB27A	0.000582665	1.39953	0.00358875
SLC1A4	5.23299e-05	1.39927	0.000491581
CPNE8	1.49364e-05	1.39918	0.000172878
ANXA2	0.00023706	1.39855	0.00170879
CDK5	4.55279e-07	1.39816	9.22867e-06
C14orf2	5.65518e-05	1.39786	0.000522779
UBE2E2	0.000118728	1.39776	0.000965911
BIK	0.00176354	1.3977	0.00895138
SLFN14	0.00054422	1.39753	0.00340008
GPR133	2.948e-05	1.39714	0.000305101
AP1S2	8.52822e-05	1.39691	0.00073024
S100A6	0.000436814	1.39645	0.00284002
CERS6	0.000809878	1.39618	0.00471396
ASRGL1	1.14703e-05	1.39568	0.000140084
IDH1	7.78029e-07	1.39553	1.43592e-05
RAB34	4.54482e-06	1.39481	6.43877e-05
PRDX5	6.08709e-08	1.39377	1.68812e-06
FCER1G	0.000286112	1.39367	0.00200676
TMEM92	0.00171074	1.3932	0.00871728
CCRL2	0.000248401	1.3932	0.00177888
EIF4G3	0.000489323	1.39297	0.00312182
LAIR1	0.00142904	1.39183	0.00750387
SPTSSA	6.29797e-06	1.39145	8.47791e-05
C19orf38	4.0683e-05	1.39118	0.000394958
TBC1D9	6.09325e-05	1.39094	0.00055501
MRAS	7.88631e-05	1.39041	0.000684981
PPP1R14A	2.79712e-05	1.38932	0.000292413
RAB39A	0.000129832	1.38927	0.00104486
IRAK3	0.000730561	1.38903	0.00434757
LGALS3	3.94669e-05	1.38853	0.00038511
ZNF385A	0.00125943	1.38842	0.00677444
ALDH2	0.00129076	1.3872	0.00691689
VWF	2.86722e-05	1.38719	0.000298316
SIGLEC11	0.000135062	1.38694	0.00107481
PDXK	8.49506e-06	1.38682	0.000109285
EPS8	6.04773e-05	1.38679	0.000551582
AGTRAP	6.77335e-08	1.38482	1.85221e-06
AGXT2L2	0.000214311	1.38395	0.00158398
NIPSNAP3A	0.00140085	1.38367	0.00737562
TRPV4	1.59661e-07	1.38353	3.85475e-06
FAM72B	6.82855e-06	1.38342	9.10609e-05
ADRBK2	5.54045e-06	1.38332	7.60804e-05
PGAM1	6.10505e-11	1.38293	4.93093e-09
GTPBP2	1.14583e-05	1.38266	0.000140047
SLC30A1	4.05618e-07	1.38243	8.41805e-06
NCEH1	9.74744e-06	1.38192	0.000122578
RNF135	2.51495e-05	1.38185	0.000268256
FADS2	7.36717e-05	1.38063	0.000648154
RAB32	3.94451e-05	1.38058	0.00038511
SERPINE1	5.43427e-06	1.37997	7.50879e-05
MYO1E	4.39678e-07	1.3799	8.95879e-06
FBP1	6.8453e-05	1.3794	0.000610119
SERINC2	0.00103925	1.37929	0.00578886
DNM1	1.36025e-05	1.37892	0.000161044
RNF208	2.19933e-05	1.37888	0.000238575
SNX21	3.35256e-07	1.37843	7.17641e-06
WBP5	2.72904e-05	1.37715	0.000287182
KLHL18	5.49759e-11	1.37696	4.48655e-09
PCMT1	4.83195e-06	1.37604	6.80251e-05
SDC4	5.9806e-06	1.37534	8.11342e-05
ANXA1	0.000984506	1.37527	0.005549
DENND2C	0.00142157	1.3748	0.0074697
SEC23B	0.000962152	1.3744	0.00544652
SCARB2	0.000180432	1.37416	0.00136976
VAV2	4.02805e-07	1.37409	8.37076e-06
SASH1	0.000428711	1.37311	0.00280128
MFSD1	5.10307e-08	1.37273	1.45118e-06
LOC285740	0.000137995	1.37187	0.00109312
HIATL1	1.31236e-05	1.37186	0.000156613
EHD3	0.000612063	1.37119	0.00374626
ANO10	0.000575425	1.36824	0.00354834
RNF11	1.46199e-05	1.3682	0.000170394
MGST2	3.77741e-05	1.36784	0.000372253
MYO7A	3.75752e-05	1.36772	0.00037076
MPEG1	5.40839e-05	1.36698	0.000502633
C9orf89	6.21741e-07	1.3668	1.19228e-05
KCTD3	1.14329e-12	1.36652	1.79036e-10
LOC390940	0.00118283	1.36628	0.0064443
CD101	0.00125176	1.36613	0.00674477
PVR	3.32621e-05	1.36511	0.0003369
DTL	0.00107099	1.36492	0.00593398
PCYT1B	3.4881e-06	1.36487	5.17566e-05
ASPHD2	0.00119283	1.36458	0.00647847
CRAT	6.23881e-07	1.36451	1.1936e-05
ZNF367	0.000226413	1.36372	0.00165168
RGS12	1.71726e-05	1.36286	0.00019372
RNF217	7.81772e-08	1.36225	2.10474e-06
PLCB3	7.00937e-06	1.36193	9.26052e-05
CDK2AP1	8.90392e-05	1.3618	0.000756592
GRINA	0.00120219	1.36149	0.00652256
FEZ2	2.59541e-09	1.36127	1.27484e-07
KIF23	0.000362005	1.36086	0.00244811
CYB5R3	0.000121343	1.36074	0.000984633
CASC5	0.000369459	1.35999	0.00249099
CALHM2	0.000114464	1.35974	0.000936084
DPYSL2	0.000390943	1.35923	0.00261218
ENO1	5.91474e-06	1.35884	8.03103e-05
LMO2	2.05506e-05	1.35761	0.00022518
LINC00340	2.86185e-05	1.35728	0.000297955
TRPM4	1.24786e-07	1.3568	3.11845e-06
CLEC11A	4.91552e-05	1.35598	0.000464078
AVPR1A	0.000580563	1.35557	0.00357861
PLD3	1.96369e-05	1.35512	0.000216531
CBWD2	0.000745053	1.35482	0.0044087
CLCN6	1.443e-05	1.35426	0.000169256
NPPA-AS1	1.443e-05	1.35426	0.000169256
PRTFDC1	0.000116191	1.35346	0.000947239
F2RL3	2.74951e-06	1.35331	4.18679e-05
TPP1	1.84016e-05	1.35326	0.000204783
BMP2	0.000261226	1.35321	0.00185883
CTSH	0.000924492	1.35305	0.00526185
C20orf96	9.456e-05	1.35292	0.000795309
SPIB	0.00113741	1.35247	0.00623365
RGS10	0.000854447	1.35191	0.00492218
CAMKK2	1.87633e-07	1.35181	4.42108e-06
SERPINI2	0.00201403	1.35169	0.009993
ABCC4	0.00110984	1.35118	0.00611034
TRPS1	0.000133987	1.3509	0.00106896
IRF8	4.33648e-06	1.35023	6.18837e-05
CLIC4	8.6243e-05	1.35012	0.000737527
MAN2B1	3.09988e-08	1.3501	9.50529e-07
ACPP	3.84999e-05	1.34895	0.000377506
AGPS	2.19216e-05	1.34861	0.000238535
NCKAP5L	8.00337e-06	1.3478	0.000103641
LPL	0.00112002	1.34738	0.00615775
SNX8	2.66883e-05	1.34715	0.000281982
PKIG	0.000845884	1.34682	0.00488003
FSD1L	4.63177e-07	1.34582	9.35248e-06
PPAP2B	0.000857668	1.34545	0.00493396
ZNF697	3.69257e-05	1.34527	0.000365732
MICALL2	0.000141817	1.34482	0.00111609
ARHGAP22	1.29747e-08	1.3443	4.65474e-07
MFSD2A	7.28443e-05	1.34359	0.000642317
CLCN5	7.29344e-08	1.34358	1.97036e-06
PADI2	2.67938e-06	1.34343	4.09193e-05
ST7	4.2605e-06	1.34305	6.11895e-05
ST7-OT3	4.2605e-06	1.34305	6.11895e-05
DMXL2	4.56078e-05	1.34259	0.000434954
IL18	2.39447e-05	1.34218	0.000256803
FNBP1L	7.16825e-06	1.3419	9.44653e-05
NCKAP1L	1.76123e-06	1.34123	2.89881e-05
GLT25D1	0.000360232	1.34111	0.00244033
SLC43A3	1.70159e-05	1.34022	0.000192216
ARL8B	0.000724372	1.33936	0.00432388
SEC14L5	5.69231e-05	1.33728	0.000525591
MPL	0.000225981	1.33668	0.00165
WNT11	1.03508e-05	1.33646	0.000128219
CXorf69	4.77183e-07	1.33498	9.59818e-06
YWHAE	3.07963e-08	1.33383	9.47671e-07
ATOX1	0.000189652	1.3338	0.00142633
TBC1D12	1.00157e-06	1.33366	1.7854e-05
TRPC2	0.00018442	1.33332	0.00139531
SEC16B	0.000291328	1.33327	0.00203242
SHROOM1	0.000887395	1.33301	0.00509139
C8orf83	1.70001e-05	1.33297	0.000192189
P2RX5	1.01513e-05	1.33244	0.000126611
P2RX5-TAX1BP3	1.01513e-05	1.33244	0.000126611
TAX1BP3	1.01513e-05	1.33244	0.000126611
RAB6B	9.62275e-05	1.33089	0.000806691
MEF2B	0.00139903	1.32935	0.00736853
MEF2BNB	0.00139903	1.32935	0.00736853
MEF2BNB-MEF2B	0.00139903	1.32935	0.00736853
PGAM4	3.11512e-07	1.32915	6.73253e-06
NEDD4	0.000140251	1.32877	0.0011071
CD63	2.28001e-05	1.3277	0.000246553
PAPSS2	0.000174254	1.32758	0.0013279
OCRL	1.55174e-06	1.32735	2.59766e-05
GAS6	0.00177985	1.32704	0.00900502
SLC39A3	8.37247e-05	1.32701	0.000719628
LOC285758	0.00126831	1.32683	0.00681753
MAPK14	0.000828902	1.32668	0.00480034
TPCN2	1.01725e-05	1.32652	0.000126638
MAP1A	0.000260188	1.32628	0.00185229
NLN	0.00018759	1.32561	0.00141519
RIOK3	1.66053e-11	1.32554	1.61608e-09
PPARGC1B	8.57001e-06	1.32498	0.000110068
CHD9	0.00073178	1.32466	0.00435303
NAGK	0.00033254	1.32418	0.00227734
FZD1	0.000248938	1.32407	0.00178191
GNS	1.52552e-05	1.32334	0.000175761
SPECC1	0.000614691	1.32311	0.0037594
RNASE6	0.00104926	1.32268	0.00583007
C10orf47	1.20795e-06	1.32267	2.10071e-05
DYNLL1	2.287e-07	1.32235	5.23904e-06
HSD17B12	2.01222e-06	1.32207	3.22388e-05
SLC36A4	6.65146e-05	1.32189	0.000596234
RNH1	4.40547e-05	1.32185	0.000422715
LEPR	2.44098e-06	1.32158	3.78691e-05
LEPROT	2.44098e-06	1.32158	3.78691e-05
PAQR4	9.40571e-07	1.32136	1.69206e-05
SYNGR1	9.90601e-05	1.32129	0.000826198
SLC24A3	0.000742462	1.32124	0.00440002
ANXA5	0.000299184	1.32045	0.00207982
HBQ1	0.000493501	1.32032	0.00313953
PHKB	2.53135e-08	1.32027	8.17808e-07
LRP12	5.81905e-06	1.32026	7.94239e-05
CLIP2	2.03645e-05	1.3197	0.000223297
PRAP1	0.00103665	1.31938	0.00578284
UACA	3.09552e-09	1.31928	1.46095e-07
CAPNS1	1.20762e-08	1.31887	4.49459e-07
GPD2	2.00858e-05	1.31797	0.000220704
SNX2	3.92064e-07	1.31721	8.20195e-06
LSM6	1.1136e-05	1.31617	0.000136875
PPP2R5B	2.87895e-05	1.31604	0.000299338
FLJ90757	0.000154416	1.31603	0.00120235
DNMBP	2.36512e-06	1.31571	3.6838e-05
CDCP1	0.00111611	1.31519	0.00614056
SLC25A24	0.000491584	1.31504	0.00313115
C11orf74	0.000130517	1.31455	0.00104822
C16orf70	1.36079e-05	1.31431	0.000161044
ZNF35	0.00148927	1.31369	0.00777557
FAM125B	0.000715563	1.31366	0.00427456
PLBD1	0.000619254	1.31354	0.00377846
PGM1	0.000109761	1.31229	0.000901388
ERMAP	1.08282e-05	1.31124	0.000133807
CHMP4B	7.28164e-10	1.31123	4.21019e-08
LACC1	0.000107639	1.31074	0.000887217
DCAF10	0.000180338	1.31068	0.00136971
SFXN5	0.000347212	1.30991	0.00236439
TXNRD2	1.70314e-06	1.30892	2.81207e-05
CYTL1	0.000267237	1.30846	0.00189386
ATP1A4	0.00175744	1.30817	0.00892328
PTGFRN	5.33021e-07	1.30812	1.04529e-05
DUSP3	0.000638198	1.30685	0.00388347
E2F8	0.00132407	1.30668	0.00706394
GCNT2	8.90986e-05	1.30662	0.000756686
SRD5A1	3.07348e-05	1.30651	0.000315792
RAB12	1.4512e-07	1.30645	3.55294e-06
FZD2	6.48828e-05	1.30631	0.000583275
ADSS	0.000108484	1.30585	0.000891837
PANX1	8.48391e-05	1.30578	0.00072761
C19orf42	1.13203e-10	1.3051	8.40652e-09
TRIM36	0.00134761	1.30499	0.00717004
SH3BGRL	2.4154e-05	1.30412	0.000258694
BRI3	0.001908	1.30394	0.00954182
GEN1	2.57664e-06	1.30369	3.95817e-05
ATP6V0A1	8.27953e-07	1.30356	1.52089e-05
TBXA2R	0.000188421	1.30342	0.00142032
ST3GAL5	0.000397504	1.30311	0.00263681
PLP2	0.00110345	1.3029	0.00608586
COL8A2	3.70173e-06	1.30284	5.44113e-05
SLC35A1	2.91323e-08	1.30235	9.09311e-07
MMP14	7.44748e-05	1.30231	0.000654117
HEXB	1.18779e-06	1.30213	2.07025e-05
TTC8	0.00160582	1.30099	0.00828773
DNAJC13	1.51541e-06	1.30088	2.54229e-05
TTYH1	0.00113009	1.30005	0.00620439
BMP2K	2.84942e-07	1.299	6.29725e-06
NAV1	2.6746e-06	1.29814	4.08944e-05
SLC36A1	0.000379883	1.29807	0.00255029
MCU	1.03158e-07	1.2973	2.67613e-06
AK2	1.08796e-05	1.297	0.000134336
TEX2	0.000153172	1.29632	0.00119525
AMOTL1	3.60592e-07	1.29569	7.64988e-06
AZI2	9.48702e-05	1.29537	0.000797062
LIX1	0.00133377	1.29532	0.00710847
ANKRD50	1.60899e-06	1.29522	2.67921e-05
DHX57	2.94311e-05	1.29507	0.000304796
CLTA	3.47689e-05	1.29505	0.00034878
SPRED1	0.000473551	1.29368	0.00303479
FAM156A	3.87427e-05	1.29363	0.000379412
FAM156B	3.87427e-05	1.29363	0.000379412
PTPN18	0.000157215	1.29322	0.0012195
NSF	0.00115554	1.29288	0.00631099
C15orf52	1.01538e-05	1.29267	0.000126611
CBWD1	0.000893528	1.29159	0.00512283
CTNNAL1	0.000179759	1.29148	0.00136598
GGTLC2	0.000225478	1.29109	0.00164786
LRP3	0.00195622	1.2908	0.00976412
FAM109B	2.85972e-08	1.29045	8.94389e-07
SAV1	0.000151232	1.29013	0.00118188
TOP3A	0.000172607	1.28928	0.00131674
DENND1A	0.000394756	1.28908	0.00262651
GLTP	1.58114e-06	1.28897	2.64125e-05
SPIRE1	1.38142e-06	1.28856	2.36415e-05
ZC3H12C	7.69271e-08	1.28833	2.07465e-06
JAG1	0.0016973	1.288	0.00866003
ACVR1B	0.000178775	1.28796	0.00135916
DYNLRB1	0.00130858	1.28781	0.00699563
HOXA10	0.000644245	1.28751	0.0039051
HOXA10-HOXA9	0.000644245	1.28751	0.0039051
HOXA9	0.000644245	1.28751	0.0039051
CRLS1	0.000749211	1.28736	0.00443106
RAPH1	2.32559e-06	1.28701	3.63669e-05
HMGB3	0.000155795	1.28568	0.00120969
DPP3	0.000684995	1.28568	0.00411249
GRAMD4	0.000435715	1.2855	0.00283522
APLP2	4.21783e-08	1.28529	1.24462e-06
SDSL	0.000361277	1.28494	0.00244529
LRRFIP2	0.00101212	1.28462	0.00568418
ANK1	2.22544e-05	1.28453	0.000241151
PDIA5	3.56805e-05	1.28414	0.000356101
SH2B3	0.000132283	1.28376	0.0010586
C2orf18	3.09927e-07	1.28369	6.71679e-06
PIK3CB	8.63306e-06	1.28366	0.000110516
SLC39A11	0.00153785	1.28364	0.00798721
PEAK1	0.00148043	1.28313	0.00774258
LAMTOR1	2.00635e-06	1.28252	3.21775e-05
ANO5	1.16109e-06	1.28223	2.02822e-05
HK1	1.39518e-08	1.2818	4.90158e-07
MTHFD2L	0.00193679	1.2818	0.00967787
ITFG1	9.67898e-08	1.28107	2.53189e-06
TMEM51	0.000436771	1.28046	0.00284002
FZD5	5.14936e-07	1.28026	1.01619e-05
MSRA	0.00181291	1.28007	0.00914274
FABP5	0.000171695	1.27975	0.00131169
ZNF770	0.000684162	1.2795	0.0041114
IQGAP3	0.00121883	1.27904	0.00659229
C20orf194	3.55527e-05	1.27771	0.000355277
KIAA1033	3.35947e-06	1.27731	5.02286e-05
PLD2	0.00180174	1.27718	0.0090981
CEP57L1	0.00108117	1.27698	0.00598095
NCKAP1	0.000607181	1.27687	0.00372208
IFI27L2	0.00031574	1.27654	0.00217752
IFFO1	0.000301475	1.27612	0.00209481
FUCA2	0.000192096	1.27568	0.00144086
PCDH9	0.000685553	1.27453	0.00411253
JAK2	0.000977099	1.27376	0.0055181
ANKRD33B	0.00065107	1.27246	0.00393733
RGS18	0.00102048	1.27194	0.00571478
SSX2IP	0.000338079	1.27121	0.00231124
LYL1	0.00053687	1.27079	0.00335683
DPPA4	0.000829008	1.2705	0.00480034
LYNX1	0.000253325	1.27045	0.00181166
GSR	2.07003e-05	1.27029	0.000226662
POLK	1.26271e-07	1.26946	3.15054e-06
COMMD5	3.74368e-06	1.26922	5.49248e-05
PLBD2	0.000233679	1.26902	0.00168967
FILIP1L	5.83458e-06	1.26881	7.94975e-05
EPHB3	8.06467e-06	1.26879	0.000104176
HDGF	1.61214e-06	1.26851	2.6816e-05
SLC38A7	2.7854e-05	1.26832	0.000291688
KIF13B	8.52855e-05	1.26822	0.00073024
LOC653653	0.000282006	1.26801	0.00198506
SCFD2	6.41856e-05	1.2679	0.000578002
MPP1	5.31928e-05	1.26707	0.000496709
ZMYND12	0.00138405	1.26656	0.00730929
MIIP	0.000824052	1.26606	0.00477871
BCL2L1	9.96319e-05	1.26546	0.000828626
AP1B1	1.00789e-08	1.2649	3.86905e-07
GAA	1.73354e-05	1.26443	0.000195135
VTA1	5.43783e-05	1.26429	0.00050507
KIAA0513	1.30279e-06	1.26419	2.24818e-05
RAB10	1.35257e-06	1.26413	2.32639e-05
ARHGAP17	1.21595e-05	1.26407	0.000147595
NBPF10	0.00011551	1.26393	0.000942182
NOTCH2NL	0.00011551	1.26393	0.000942182
CUL4A	0.00047402	1.26371	0.00303656
AGPAT2	6.79394e-05	1.26317	0.000606785
MYO10	0.00102008	1.26273	0.00571478
UQCRC1	2.51131e-07	1.26259	5.63749e-06
PROM1	0.000387154	1.26082	0.00259134
MIR4709	0.0020099	1.26042	0.00997879
NPC2	0.0020099	1.26042	0.00997879
HM13	0.00133799	1.2603	0.00712609
ALG14	0.000685022	1.26021	0.00411249
PSMA4	0.00108952	1.26016	0.00601958
HDHD1	2.27473e-06	1.26006	3.58149e-05
TEP1	5.91893e-05	1.25977	0.000542195
GUSB	0.000181685	1.25938	0.0013786
OPRL1	0.000372186	1.25854	0.00250722
FAM126A	3.10638e-07	1.25802	6.7229e-06
NEGR1	3.02255e-05	1.25788	0.000311376
ZNF532	0.000140369	1.25773	0.00110747
RCAN1	9.68498e-05	1.25768	0.000810218
TPCN1	0.00180532	1.25723	0.0091103
LOC100507254	0.00167777	1.25684	0.00858834
FAM102B	2.79328e-06	1.2567	4.24519e-05
CSTB	0.000755799	1.25661	0.00446386
SH3BGRL3	3.37802e-06	1.2562	5.04098e-05
KIAA0368	0.00061396	1.25533	0.0037564
XXYLT1	0.000112539	1.25488	0.000921784
MIS18BP1	2.65395e-05	1.25461	0.000280788
SLC31A1	0.00168133	1.2546	0.00859817
IRGQ	0.00102434	1.25443	0.00573023
RCC2	7.23428e-07	1.25314	1.35429e-05
ARMCX3	4.7695e-06	1.25231	6.72667e-05
LOC647979	4.28866e-07	1.25222	8.78418e-06
SLC35A5	3.4144e-05	1.25198	0.00034317
ATP6V0D1	1.21992e-08	1.25187	4.50515e-07
ZFP106	4.21339e-06	1.25179	6.07953e-05
PSAP	1.34619e-05	1.25147	0.000159799
INPPL1	4.65562e-07	1.25135	9.38854e-06
AHR	0.00169173	1.25075	0.00863722
COPA	2.82363e-08	1.25069	8.90212e-07
FKBP15	1.46698e-05	1.2505	0.000170394
LAMP5	0.00168563	1.25021	0.00861732
BCL2L13	5.34641e-06	1.25004	7.40043e-05
TMEM86A	7.21906e-07	1.24994	1.35306e-05
S100A4	0.00082846	1.24978	0.00480034
FAR1	2.04222e-07	1.24976	4.76894e-06
SUMF1	0.000498533	1.24927	0.00316256
C1orf226	0.000394542	1.24831	0.0026262
WRB	0.000485108	1.24801	0.00309745
SWAP70	0.000247766	1.24692	0.00177515
AK4	8.65494e-07	1.24644	1.57875e-05
TMEM167A	3.49839e-06	1.24636	5.18603e-05
SH3TC2	0.00183131	1.24609	0.00920885
AP2S1	1.69944e-05	1.24595	0.000192189
IGFL2	0.00155706	1.24543	0.00806865
CTIF	7.33588e-06	1.24541	9.62696e-05
MIR4743	7.33588e-06	1.24541	9.62696e-05
NETO2	0.000288735	1.24529	0.00202194
CLPB	9.86329e-06	1.24521	0.000123936
CORO2B	7.48592e-05	1.24505	0.000656757
ME2	0.00018318	1.24503	0.00138793
ITGB1	0.000728088	1.24483	0.00433869
ANKRD9	0.000552267	1.24449	0.00344485
ARPC1B	3.37695e-05	1.24435	0.000341157
DNAJC7	6.50122e-06	1.24423	8.70664e-05
DAAM1	5.17227e-05	1.24405	0.000486168
CCDC22	1.67379e-05	1.24385	0.000190186
FIG4	3.66466e-05	1.2437	0.00036392
PPARGC1A	5.08634e-05	1.24327	0.000478953
CTNNA1	0.000238992	1.24325	0.00171699
MYL6	3.37575e-05	1.24291	0.000341157
HHEX	0.000342552	1.24275	0.00233774
ZFYVE26	0.000123902	1.24258	0.00100332
PLIN3	0.000167057	1.24128	0.00128378
MYO1G	7.53929e-05	1.24106	0.00066033
PON2	0.000763203	1.24097	0.00449404
OGDH	3.03141e-07	1.24069	6.62472e-06
SLC8A3	6.74244e-05	1.24036	0.000603226
ADAMDEC1	0.00023564	1.24002	0.00170071
ACTR3B	9.21216e-05	1.23988	0.000779824
AMFR	0.000742325	1.23975	0.00440002
SCP2	5.781e-05	1.2393	0.000531275
EPDR1	5.89302e-06	1.23906	8.02239e-05
CD34	0.00122845	1.23818	0.00663334
CDC42BPA	1.08751e-06	1.23657	1.91677e-05
ARL15	0.00167925	1.23628	0.00859311
TOR1A	7.49838e-06	1.23617	9.81554e-05
H2AFY	0.000315169	1.23562	0.00217454
SEMA4A	0.00163092	1.23551	0.0083869
NHLRC3	0.000955587	1.23537	0.00541522
MPG	0.000351841	1.23534	0.00238864
CTTNBP2NL	4.73997e-05	1.23501	0.000450398
ALCAM	0.000350317	1.23489	0.00238138
PDE3A	3.45337e-06	1.23484	5.13873e-05
CCDC50	3.79039e-05	1.23479	0.000372829
H6PD	0.000756632	1.2346	0.00446541
ZDHHC7	2.23015e-07	1.23427	5.12379e-06
DPYD	0.00108137	1.23303	0.00598095
HTRA1	0.00118969	1.23303	0.00646814
TOLLIP	9.39655e-06	1.23299	0.000118929
HEXA	0.00156696	1.23284	0.00811124
MFN2	0.00167251	1.2324	0.00856702
CCDC149	0.00115852	1.23219	0.00632501
IQCJ	0.00200455	1.23123	0.00996171
IQCJ-SCHIP1	0.00200455	1.23123	0.00996171
SCHIP1	0.00200455	1.23123	0.00996171
FKBP1A	4.13912e-06	1.23119	5.98854e-05
FKBP1A-SDCBP2	4.13912e-06	1.23119	5.98854e-05
SDCBP2	4.13912e-06	1.23119	5.98854e-05
PRICKLE1	0.000156388	1.23104	0.00121369
SLC35D2	5.35937e-05	1.23074	0.000499541
GPR88	0.00109705	1.23065	0.00605482
RPS6KA4	8.44906e-05	1.23065	0.000725018
PRKACA	1.21812e-05	1.23024	0.00014773
EIF2AK1	0.000913545	1.22973	0.0052128
YWHAG	0.000228193	1.22968	0.00166083
NDUFS4	0.000229612	1.22936	0.00166951
SLC15A3	0.000189704	1.22925	0.00142633
LOC100861402	1.27842e-05	1.22923	0.000153735
P4HB	0.000117447	1.22901	0.000956986
SPC25	0.000303189	1.22875	0.00210393
INSR	0.00018492	1.22849	0.00139774
MAOB	0.00195669	1.22848	0.00976412
SETBP1	0.000131554	1.22826	0.00105439
MTHFR	1.28588e-05	1.22796	0.000153805
PSMB6	9.52532e-05	1.22785	0.000799851
DOCK1	3.29298e-07	1.22745	7.0585e-06
PRKCD	0.000101228	1.22727	0.000840118
HADHA	2.78675e-05	1.22674	0.000291688
PACRGL	0.00112073	1.2267	0.00615948
SREBF2	0.000272234	1.22656	0.00192667
SNX12	1.19914e-05	1.2257	0.000145993
CSRP1	3.35632e-05	1.22566	0.000339511
CD109	1.62579e-07	1.2245	3.90115e-06
PQLC3	0.00130331	1.22414	0.00697696
PDZD2	0.000846413	1.22337	0.00488128
PLK2	0.00184086	1.22331	0.00924797
CEP170	0.000630215	1.22284	0.00384086
SLC6A4	0.000507867	1.22273	0.00320877
PTPLAD2	0.000150825	1.22251	0.00117928
DDO	0.00157354	1.22235	0.00813724
RAB31	3.0266e-06	1.22205	4.56877e-05
UQCRFS1	9.33343e-05	1.22188	0.000787113
WDR37	0.000200441	1.22167	0.00149202
LAMTOR2	0.000125888	1.22073	0.00101755
DOT1L	1.77602e-05	1.22055	0.000199201
GNAS	0.000155227	1.22028	0.00120588
PPM1L	0.000127884	1.21994	0.00103077
CKAP2	5.77288e-05	1.21955	0.00053084
WWC2	6.89014e-05	1.21913	0.00061307
CHCHD5	2.92232e-05	1.21865	0.000302843
CMIP	0.000444839	1.21859	0.00288021
ATP6V0C	0.000751033	1.21838	0.00443906
NACC2	0.000220387	1.21837	0.00161945
ATPAF2	0.00102974	1.21796	0.00575636
ZNF271	0.00125527	1.21768	0.00675675
ACOT8	2.89593e-07	1.21739	6.38204e-06
L3MBTL4	2.07634e-05	1.21734	0.000227194
PLEKHM2	1.69045e-05	1.21733	0.000191662
PPM1H	0.00113888	1.21688	0.00623631
PHACTR3	0.000332049	1.21642	0.00227498
SPG21	0.000292323	1.2161	0.00203755
SPTLC2	0.00124474	1.21602	0.00670924
ADAM17	0.00170022	1.21575	0.00867211
CMAS	0.000393823	1.21571	0.00262388
NKIRAS2	0.000698044	1.2153	0.00418426
BTK	0.000198375	1.21528	0.00147946
SNF8	0.000226757	1.21483	0.00165258
C4orf34	1.45275e-06	1.21456	2.45943e-05
C15orf63	0.000154543	1.21436	0.00120235
SERF2	0.000154543	1.21436	0.00120235
SERF2-C15ORF63	0.000154543	1.21436	0.00120235
NUDT19	0.00162469	1.21428	0.00836307
ACVR1	0.000917311	1.21428	0.00523047
NRIP1	0.000330319	1.21425	0.00226511
C17orf85	0.00193693	1.2133	0.00967787
LOC80054	5.58337e-06	1.21264	7.64737e-05
LOC151534	0.000125919	1.21247	0.00101755
TTC7A	0.00097711	1.21229	0.0055181
GPAA1	0.000567381	1.21185	0.0035015
WDR41	6.26851e-05	1.21154	0.00056677
VAMP7	3.79514e-08	1.21076	1.13269e-06
TICAM2	2.19921e-05	1.21039	0.000238575
TMED7	2.19921e-05	1.21039	0.000238575
TMED7-TICAM2	2.19921e-05	1.21039	0.000238575
RPS6KC1	0.000397455	1.20997	0.00263681
CDYL	1.56571e-06	1.20942	2.61826e-05
FNIP2	0.000238077	1.20931	0.00171357
QSER1	0.000171122	1.20857	0.00130796
LIPH	0.00170404	1.20829	0.00868879
LPAR4	0.000170236	1.20809	0.00130436
CDC25A	0.00186856	1.20789	0.00937509
KIAA0196	6.43758e-06	1.20782	8.64357e-05
FAM96A	9.1867e-06	1.20758	0.00011703
HBXIP	0.000395372	1.20712	0.00262713
COL4A3BP	8.58875e-10	1.20709	4.82356e-08
BNIP2	1.74129e-05	1.20673	0.000195867
CDC42BPB	0.00019595	1.20673	0.00146486
ATP11A	2.79916e-06	1.2062	4.24588e-05
LCORL	0.000668517	1.20615	0.00402884
UQCRH	0.00028115	1.20615	0.00198082
LRRC8D	2.26222e-05	1.2059	0.000244798
ASAH1	0.000726181	1.20563	0.00433138
PRLR	6.55985e-06	1.2056	8.77765e-05
ATP6V1F	1.13925e-05	1.2056	0.000139351
NUTF2	7.97185e-05	1.20559	0.000691644
CSGALNACT2	0.00137111	1.20534	0.00726052
PRRG2	0.00117846	1.20525	0.00642269
C20orf72	0.000162985	1.20517	0.00125618
KCNMB4	0.000685345	1.20417	0.00411253
GSN	0.00107243	1.20405	0.00593989
SLC29A3	0.00064583	1.20307	0.00391319
TMEM17	5.9907e-06	1.20202	8.1201e-05
VAMP3	0.000138697	1.20154	0.00109704
TOR3A	0.000107885	1.20039	0.000888311
PAWR	0.00197453	1.20002	0.00983748
LHFP	0.000562545	1.19972	0.00347575
SHROOM4	0.000264858	1.19969	0.00187956
MCAT	0.000105831	1.19952	0.000874149
G6PD	0.000120672	1.19932	0.000979691
KIAA1211	1.29256e-05	1.19916	0.000154486
COPG2	0.00198072	1.19901	0.00986206
TSGA13	0.00198072	1.19901	0.00986206
RHOA	0.000790875	1.19885	0.00462396
HMGCL	7.13067e-05	1.19847	0.000630533
SLC9A1	0.000640116	1.19836	0.00389061
BAG4	1.396e-05	1.19799	0.000164962
TPD52L2	0.000414625	1.19783	0.00272401
OXR1	4.62582e-05	1.19765	0.000440352
HEATR3	0.000857489	1.19751	0.00493396
EFTUD2	1.45137e-05	1.19706	0.000169586
CHP	3.26996e-05	1.19681	0.000332491
KCNK6	0.000296149	1.19644	0.00206146
ATP10D	0.00113096	1.19626	0.00620703
SOCS6	0.000275954	1.19621	0.00195123
NCSTN	1.64273e-06	1.19566	2.71805e-05
PTX4	0.00163762	1.1943	0.00841029
ATRN	0.000424749	1.19428	0.00278003
DST	0.00147823	1.19385	0.00773625
ECHDC1	0.00163185	1.19259	0.00838894
HPS5	7.39466e-05	1.19253	0.000650207
SPOCK1	9.54111e-05	1.19251	0.000800319
GAS2L3	1.59766e-06	1.19226	2.666e-05
SLC2A13	9.70839e-05	1.19148	0.000811469
GDAP2	5.92717e-05	1.19102	0.000542217
B4GALT6	0.000499995	1.19072	0.00316798
HSBP1	0.00109322	1.19038	0.00603584
MKL1	2.55932e-05	1.18994	0.000272062
MRPL23	0.000499562	1.18976	0.00316652
CAPN1	0.000633519	1.18959	0.00385799
EFNB1	0.000682564	1.18926	0.00410403
LOC100134229	0.00174987	1.18903	0.00888777
ZCCHC17	0.000960916	1.18875	0.00544294
EMILIN1	0.00160152	1.18849	0.00827101
SPPL2A	0.00148598	1.18842	0.00776388
ARHGAP29	0.000426132	1.18754	0.00278792
SNX30	0.000533971	1.18733	0.0033427
RDX	0.00188635	1.18716	0.00945228
DCAF6	2.27155e-06	1.18707	3.58078e-05
NARS	5.34668e-05	1.18633	0.000498673
ATP6V1D	0.000268146	1.18629	0.00189945
COX7A2L	0.000739515	1.18479	0.00439085
APIP	0.00145224	1.18472	0.00761079
YPEL2	0.000187518	1.18462	0.00141519
DAGLA	0.000632036	1.1845	0.00385046
CLN8	0.00021363	1.18416	0.00157969
ASH2L	0.000133784	1.18395	0.00106896
DHX32	0.00116455	1.18373	0.00635572
PSD3	9.19217e-07	1.18357	1.66319e-05
CCNYL1	2.34754e-07	1.18338	5.34646e-06
MIR4775	2.34754e-07	1.18338	5.34646e-06
POFUT1	1.9389e-05	1.18327	0.000214401
PLCH1	0.000496544	1.18276	0.0031565
BAX	0.000170462	1.18256	0.00130546
ORAI3	0.000615595	1.18243	0.00376346
ETFDH	0.00110493	1.18225	0.00609187
C1orf115	0.00182615	1.18214	0.00919166
TNPO3	0.00163425	1.18211	0.00839574
NPLOC4	2.65913e-05	1.18168	0.000281146
SARNP	0.000684315	1.18095	0.0041114
PRDX6	0.000219845	1.18094	0.0016165
SPATA7	0.00138398	1.18074	0.00730929
ADCY7	0.000532309	1.18046	0.00333497
CNPPD1	0.000918903	1.18004	0.00523764
SLC4A1AP	0.000801461	1.17995	0.00467017
HTR7P1	0.000134677	1.17987	0.00107228
USP6NL	1.90766e-05	1.17947	0.000211843
FAM114A1	9.90763e-05	1.17914	0.000826198
OR2B11	0.0013879	1.17887	0.0073247
NEU1	0.000648723	1.17882	0.00392465
PRCP	0.000284397	1.17876	0.0019992
CPSF2	9.14798e-07	1.17842	1.65711e-05
SLC16A3	0.000790337	1.17811	0.00462254
BRE	0.00011355	1.17749	0.000929097
EIF4G1	2.38579e-06	1.17724	3.70862e-05
CA13	0.000679834	1.17707	0.00409075
DES	4.96689e-05	1.17694	0.000467987
PGGT1B	4.42711e-07	1.17672	9.00887e-06
TKT	0.000879712	1.1764	0.00505101
VDR	0.000306338	1.17631	0.00212108
ITGAV	0.000141586	1.17629	0.00111541
HCCS	0.000186051	1.17624	0.00140493
FPGT	0.000661708	1.17551	0.00399241
FPGT-TNNI3K	0.000661708	1.17551	0.00399241
TNNI3K	0.000661708	1.17551	0.00399241
ATG4C	0.000896879	1.17467	0.00513473
ADRA2A	0.000876577	1.17436	0.0050367
NCRNA00185	0.00176634	1.17434	0.00896267
ATP6AP2	3.25351e-05	1.17361	0.000331249
PHKA2	0.000540495	1.17315	0.00337815
CEP170P1	0.000247725	1.1721	0.00177515
IDE	0.00119913	1.17206	0.00650822
SLC25A13	2.09493e-05	1.17116	0.000229068
CALU	0.000285745	1.17038	0.00200598
DNAJC10	0.000312521	1.17032	0.00215912
GLB1	0.000412841	1.17029	0.00271343
TMPPE	0.000412841	1.17029	0.00271343
COX5A	0.000634045	1.1702	0.00385969
HTR7	5.14851e-05	1.16994	0.000484226
TMEM33	0.000813253	1.16896	0.00472658
TMEM30A	0.000707041	1.16888	0.00423333
TLN1	3.07231e-05	1.16885	0.000315792
PPP2R4	0.00182849	1.16856	0.0091976
TRAPPC1	2.56667e-05	1.16755	0.000272659
ITGB2	0.000226654	1.16751	0.00165258
E2F7	0.0012275	1.16737	0.00663228
IL4I1	0.00174849	1.16722	0.00888361
NUP62	0.00174849	1.16722	0.00888361
PPFIA1	0.000906974	1.16559	0.00518096
PDLIM5	0.000253542	1.16544	0.00181239
ALDOA	2.37843e-05	1.16541	0.000255607
LOC100506497	3.42266e-05	1.16507	0.00034378
CCZ1B	0.00130929	1.16501	0.00699702
TMX3	0.0017731	1.16453	0.00898534
QTRTD1	0.000501055	1.16425	0.00317342
SND1	0.000507778	1.16385	0.00320877
ETF1	1.93227e-05	1.16376	0.000213844
TMPO	0.00118722	1.16321	0.00645695
FAM127A	0.00120943	1.16256	0.00655276
AKIP1	0.000616859	1.16253	0.00376912
C1orf127	0.000477027	1.16197	0.00305207
PRDX3	0.000497402	1.16109	0.00315922
LUZP6	3.80129e-05	1.16107	0.000373666
SBF2	0.000876562	1.15995	0.0050367
ZBTB7B	0.000766852	1.15986	0.00451213
LRRC59	7.58907e-05	1.15937	0.000663608
PLXNB3	0.000427446	1.15937	0.00279418
EIF4E2	0.000476438	1.15918	0.00304955
OLFML1	3.12293e-05	1.15909	0.000319199
ATP5C1	0.000290625	1.15897	0.00202932
TMEM131	0.000238585	1.15875	0.00171643
AP2A1	0.000940964	1.15858	0.00534244
STK11IP	0.000146394	1.15831	0.00114807
EDA2R	0.000354821	1.15809	0.00240575
VPS18	0.000549261	1.15799	0.00342747
NACC1	0.000471552	1.15792	0.00302322
FBXL19-AS1	3.61912e-06	1.15786	5.3297e-05
EIF2B2	0.00103166	1.15774	0.00576501
MEMO1	0.000729549	1.15706	0.00434485
VEGFC	0.000224544	1.15694	0.00164333
SNX17	0.000225222	1.15631	0.00164752
HDLBP	0.00184488	1.15623	0.00926521
ABHD8	0.00128603	1.15543	0.00689623
EVI5	0.000289072	1.15491	0.00202194
ARMCX6	0.000989323	1.15476	0.00557414
SMTN	0.00113296	1.15442	0.00621148
CES2	3.57171e-06	1.15379	5.26979e-05
LRRC41	4.49412e-05	1.15297	0.000430316
TMEM179B	0.00173418	1.15268	0.00882235
PTPN9	0.000783275	1.15266	0.00459152
GNA12	0.00187077	1.15254	0.00938321
HSD17B10	0.00119186	1.15127	0.00647662
ACTG1	0.00146894	1.15121	0.00769277
KIAA1432	0.00097049	1.15067	0.00548777
HADHB	0.000344156	1.14952	0.00234664
LOC100132781	0.00110642	1.14932	0.0060958
PARK7	8.1585e-05	1.14907	0.000704716
C11orf24	0.00138495	1.14854	0.00731158
GALNT7	0.00130542	1.14852	0.00698351
FBXO7	0.000711389	1.14852	0.00425449
SERAC1	0.00104458	1.14848	0.00581025
EIF3M	0.000410171	1.14817	0.00270154
NPTN	0.000289782	1.14817	0.00202524
FOXC1	0.000785239	1.14798	0.00459959
GDAP1	0.00113268	1.14712	0.00621148
LOC646214	0.00166307	1.14695	0.00852145
DDAH1	4.88116e-07	1.14678	9.74304e-06
ARF4	9.25418e-05	1.14662	0.000782113
OR2L1P	0.000486297	1.14641	0.00310378
RHBDL2	0.00130802	1.14529	0.00699501
GLIPR2	0.000289181	1.14482	0.00202194
STRN3	0.00107625	1.1446	0.00595895
KCNQ1OT1	5.19145e-07	1.14384	1.02192e-05
TIMP2	0.000814834	1.14307	0.00473401
FGR	0.00137615	1.14241	0.00727983
CHMP4C	0.000391102	1.14239	0.00261218
WDR17	9.48673e-05	1.14049	0.000797062
LURAP1L	0.00019448	1.14048	0.00145595
LOC283143	0.000303102	1.14019	0.00210393
TMOD3	0.00170975	1.14009	0.00871506
PDCD10	0.000525236	1.14005	0.00329724
IMPAD1	0.00117247	1.13981	0.00639227
USP12	6.03237e-05	1.13924	0.000550502
ARHGEF11	0.00201358	1.13907	0.009993
DYNC1LI2	0.000199059	1.13853	0.00148373
LOC646762	0.000438436	1.13817	0.00284819
ZNRF2P2	0.000438436	1.13817	0.00284819
ASNA1	0.000188482	1.13737	0.00142032
UBA3	0.00039428	1.1367	0.00262558
FAM40B	0.000520264	1.13651	0.0032739
NOMO1	0.00142154	1.13634	0.0074697
MMP2	0.000405041	1.13625	0.00267562
PYGB	0.00162079	1.13604	0.00834853
EXOC4	6.28132e-06	1.13585	8.47006e-05
GPT2	0.00021127	1.13554	0.00156372
DDX49	0.00182672	1.13527	0.00919166
SYK	0.000816171	1.13506	0.00473848
GPR1	0.000160462	1.13505	0.00123979
C12orf44	0.001317	1.13497	0.00703345
MAPRE1	0.000512189	1.13363	0.00322957
FAM20B	0.00127835	1.13361	0.00686446
GNL2	7.67022e-05	1.13213	0.000668808
VAC14	0.000828876	1.13082	0.00480034
DDI2	0.000127206	1.13062	0.00102636
RSC1A1	0.000127206	1.13062	0.00102636
FLII	0.000148742	1.13044	0.00116532
AP2M1	0.000231964	1.12859	0.00168318
MTMR14	0.000163361	1.12853	0.00125846
NCOA3	0.000415327	1.12806	0.00272748
DEDD	0.000699108	1.12757	0.00418903
ALAD	0.00139158	1.12616	0.00733941
RGMA	0.000157344	1.12556	0.0012199
EVC	0.00031788	1.12549	0.00219036
SLC17A5	0.00136773	1.12448	0.00724753
TPI1	0.000375229	1.12371	0.00252446
ZMYM4	0.00161	1.12349	0.00830658
TMEM104	0.000497063	1.12285	0.00315834
DOCK2	0.00047464	1.12284	0.00303929
ATXN3	0.00125285	1.1219	0.00674835
NCOR1	0.000799552	1.12166	0.00466425
IFT81	0.00025555	1.12157	0.00182425
ZNF672	0.00039552	1.12123	0.00262713
RAB6A	0.00058159	1.12112	0.00358353
HS1BP3	0.00108422	1.12111	0.00599456
PRKG1	0.000966386	1.12091	0.00546653
CECR2	6.39811e-05	1.12048	0.000576492
TRAPPC11	0.000191372	1.12029	0.0014368
MPP3	0.000234642	1.11928	0.00169429
ZNRF2P1	0.00153856	1.1192	0.00798796
COPB2	0.000668792	1.11898	0.00402895
APOOL	0.000736964	1.11676	0.00437736
TGOLN2	0.00162926	1.11658	0.00838113
ATP5B	0.000305517	1.11578	0.00211633
NNT	0.00097758	1.11532	0.0055181
ITGAL	0.00190492	1.11431	0.00953006
CLCN3	0.000603754	1.11423	0.00370553
GGT8P	0.00016969	1.11393	0.00130082
PLXNB1	0.000924452	1.11314	0.00526185
O3FAR1	0.000801416	1.11105	0.00467017
KIAA1383	0.00189962	1.10916	0.00950964
PSMD2	0.000209921	1.10829	0.00155447
ADCY6	0.000977966	1.1063	0.0055181
MIR4701	0.000977966	1.1063	0.0055181
DCTN4	0.000510359	1.10511	0.00322192
ZKSCAN1	0.000952083	1.10413	0.00539879
CES1P2	0.00101986	1.10117	0.00571478
GLYR1	0.000533811	1.09925	0.0033427
TRHDE	0.000952343	1.09834	0.00539879
LARP4B	0.00114387	1.09365	0.00625811
KCNA6	0.000915233	0.927389	0.00522053
TMEM237	0.00154525	0.926024	0.00801738
FUT2	0.000150008	0.922285	0.00117347
C6orf89	0.00179488	0.922278	0.00906818
IBA57	0.00128976	0.920467	0.00691389
STAP2	0.0011693	0.919253	0.00637946
ANKRD13B	0.00162781	0.915054	0.00837642
GSPT1	0.00110961	0.914038	0.00611034
MAGED4	0.00039765	0.913993	0.00263681
MAGED4B	0.00039765	0.913993	0.00263681
FAM199X	0.000796581	0.913055	0.00465038
RBM22	0.000132117	0.912333	0.00105781
GCN1L1	0.00149021	0.912322	0.00777557
DMRTC1B	0.000464258	0.910965	0.002985
HOMER1	0.00035007	0.910705	0.00238138
SGSM1	0.000202153	0.910202	0.00150191
HLF	0.00148761	0.909649	0.0077698
MORN4	1.99451e-05	0.909209	0.000219466
LOC440461	0.000196854	0.908926	0.00147021
ZFP2	3.23643e-05	0.907112	0.000329939
ZFX	0.000942959	0.906298	0.00534946
NTN4	0.000606399	0.904556	0.00371885
ST13P4	0.00183324	0.904016	0.0092156
FAM110C	1.72648e-05	0.903511	0.000194481
SLC35G1	0.00197097	0.902788	0.00982289
SRRM1	0.00160463	0.902748	0.00828432
CCND1	0.00113908	0.902695	0.00623631
USP37	0.00135855	0.901885	0.00720956
CYP20A1	9.80215e-05	0.901654	0.000818273
GPS2	0.00150352	0.901587	0.00783981
FGFBP3	3.39459e-05	0.901366	0.000342424
NAA35	0.00190849	0.900575	0.00954182
TRAF3IP1	0.00114349	0.900463	0.00625811
RGS17	0.00106688	0.90019	0.00591543
TSR2	0.000493387	0.899842	0.00313953
EPHX4	0.00120345	0.899377	0.00652487
SIKE1	0.000175028	0.898279	0.00133261
ZNF236	0.000624445	0.897821	0.00380717
CRKL	0.000141588	0.897185	0.00111541
FZD3	1.11461e-05	0.89712	0.000136875
CBFA2T2	0.000363451	0.896364	0.0024547
NHP2L1	0.000303756	0.895295	0.00210693
ZNF180	0.000759358	0.895241	0.00447644
RBM48	0.00108524	0.895228	0.0059981
PRDM2	0.00133752	0.894971	0.00712599
GPAM	0.00178942	0.894256	0.00904466
ATXN7L3B	0.000133978	0.893835	0.00106896
KLHL20	0.000463747	0.893468	0.00298294
FAM86C2P	0.000218193	0.893186	0.00160661
EPPK1	0.000157656	0.892963	0.0012214
DHX30	0.000379682	0.892953	0.00255004
ZNF786	0.00138348	0.892421	0.00730929
EXD2	0.000370349	0.892162	0.00249591
PRRC2B	0.000800534	0.892115	0.00466824
KRI1	0.00136764	0.89188	0.00724753
KGFLP1	0.000202774	0.890841	0.00150581
ZBTB41	0.00130375	0.89053	0.00697696
ZNF473	0.000451539	0.889637	0.00291639
RYK	0.0015379	0.889461	0.00798721
MALT1	0.0010202	0.889443	0.00571478
DUSP8	0.000328914	0.889151	0.00225844
TRUB1	0.0015577	0.889146	0.00806865
ZBTB10	0.000249645	0.889078	0.00178616
RINT1	0.000247105	0.88905	0.00177203
PITPNB	0.00142435	0.888699	0.00748176
RBBP7	0.00101354	0.888602	0.00569012
FOXJ3	0.000419228	0.888354	0.00274871
MIPEP	0.00147406	0.888304	0.00771704
TXNRD3	0.000233089	0.88825	0.00168758
TXNRD3NB	0.000233089	0.88825	0.00168758
ETAA1	0.000639964	0.888102	0.00389061
ZNF383	0.00190328	0.88809	0.0095249
PODXL2	0.0015135	0.887724	0.00787613
NUP155	0.00147921	0.887508	0.00773879
LOC100216479	0.00117049	0.88745	0.00638372
MIR4657	0.00071418	0.887419	0.00426792
PURB	0.00071418	0.887419	0.00426792
CBFB	0.000844984	0.887026	0.00487663
SMEK1	0.000963873	0.886939	0.00545429
METTL15	0.000507368	0.886221	0.00320821
MED10	0.00105546	0.885951	0.0058583
PGBD4	0.000941039	0.885707	0.00534244
ZNF646	0.00130023	0.884141	0.00696283
UBC	0.00105483	0.883428	0.00585689
WBP11	0.000412507	0.883113	0.00271343
ZC3H4	0.000786451	0.883076	0.00460325
CWC25	0.000513306	0.882902	0.00323499
TMEM203	0.000535917	0.882867	0.00335221
CYP2E1	0.000819361	0.882751	0.00475327
DYRK1A	0.000456337	0.882678	0.00294132
EPC2	0.000961173	0.882623	0.00544294
SMARCD1	0.000535342	0.882539	0.00334995
BTRC	9.21456e-06	0.882482	0.000117194
MRC2	3.56801e-07	0.882334	7.58577e-06
STAG1	0.000313766	0.881799	0.00216677
FTO	7.89685e-05	0.881778	0.000685516
SMARCA2	0.000320565	0.881723	0.00220617
LOC400027	0.00158967	0.881181	0.00821791
NCOA5	5.92775e-05	0.881012	0.000542217
CBLL1	0.000928099	0.880804	0.00527854
SSRP1	0.00014346	0.880061	0.00112675
RAB25	5.28842e-05	0.879863	0.000494122
WDR43	0.000491449	0.87962	0.00313115
FOXK1	9.04358e-05	0.879275	0.000767211
STYX	0.000566173	0.879168	0.00349541
POLR1B	3.96574e-05	0.879164	0.000386678
RNF167	0.000354689	0.878902	0.00240575
PRMT1	0.000335804	0.878614	0.00229869
TXLNG	0.000412763	0.878333	0.00271343
NUP188	0.000264638	0.878139	0.00187884
GMEB2	0.00108989	0.878096	0.00601958
GPD1L	0.000361002	0.877989	0.00244449
ZC3H14	0.000364486	0.877914	0.00246064
SMYD2	0.00104756	0.877717	0.00582285
TUBB4A	0.00137267	0.877647	0.00726391
TRIM68	7.62501e-05	0.87761	0.000665606
CDK4	0.000818901	0.877574	0.00475236
KIAA1143	4.48399e-05	0.877476	0.000429723
BFSP1	0.000445452	0.877207	0.00288183
TMEM209	9.98542e-05	0.87711	0.000830035
GUSBP5	0.000142479	0.876823	0.00111961
WDR20	0.000238858	0.876652	0.00171696
RPL8	0.000530031	0.876494	0.00332202
RBM27	3.64021e-05	0.876477	0.000362555
EIF5B	0.00134595	0.875984	0.00716363
ETNK2	9.28179e-07	0.875965	1.67361e-05
MST1P9	5.81409e-06	0.875639	7.94239e-05
CREBZF	0.00164257	0.875586	0.00842746
MPHOSPH10	0.00150744	0.875344	0.0078472
TWISTNB	0.000390035	0.875164	0.00260728
DSEL	0.000168052	0.875033	0.00128952
ZFP3	0.000638759	0.874723	0.00388537
MEN1	6.2106e-05	0.87471	0.000562569
LNX2	0.000976113	0.874677	0.00551757
SCAF8	5.41846e-06	0.874645	7.49355e-05
ZNF624	0.000226423	0.874506	0.00165168
PROZ	0.00136727	0.873658	0.00724753
PUM2	0.00139163	0.873579	0.00733941
ZNF184	8.31142e-05	0.873401	0.000715558
RNF4	9.50959e-06	0.873389	0.00011978
PRPSAP2	1.49388e-05	0.873381	0.000172878
TMEM67	5.7347e-05	0.873367	0.00052826
FTSJ1	0.000142264	0.873256	0.00111848
SLC13A3	0.000525753	0.873159	0.00329785
TP53RK	0.000525753	0.873159	0.00329785
CASD1	0.00129329	0.872919	0.00692803
PHF20	0.000833795	0.872902	0.00482628
RPL29	0.000510632	0.872799	0.00322235
PRMT2	0.000903415	0.87277	0.00516628
RG9MTD1	0.000732462	0.872734	0.00435393
ZC3H12B	6.05878e-05	0.87254	0.000552269
COPS7B	0.000132936	0.872256	0.00106328
LINC00092	9.72588e-05	0.8719	0.000812339
METTL2A	0.000470736	0.871839	0.00302046
BTD	0.0012665	0.871777	0.00681017
PRDM11	5.20073e-08	0.871763	1.47627e-06
DDX18	5.28601e-05	0.871623	0.000494122
SUZ12	0.000238877	0.871526	0.00171696
WDR82	0.00177905	0.871101	0.00900502
NUFIP2	0.000400621	0.870846	0.00265202
RALGAPA1	0.000201991	0.870707	0.00150142
NCL	0.000119872	0.870684	0.000973706
UTP20	3.93683e-05	0.870584	0.000384818
TMEM109	0.00135569	0.870491	0.00720565
KLHL28	0.00187553	0.870425	0.00940408
LIN52	0.000676741	0.870374	0.00407527
FAM40A	0.000161907	0.869924	0.00124971
CIRH1A	0.00052107	0.869675	0.00327766
BAHD1	0.00134551	0.869663	0.00716363
ACTR6	0.000375045	0.869588	0.0025243
ZMYM1	0.000430935	0.869516	0.00281123
HS3ST3A1	1.19346e-05	0.869257	0.000145415
NUP153	0.000154948	0.869187	0.00120491
CCDC138	0.00189172	0.868967	0.00947309
NAT10	3.81652e-05	0.86849	0.000374928
ELP2	0.000410062	0.868364	0.00270154
IRAK1BP1	0.00165421	0.868213	0.00847887
GREM2	1.62428e-06	0.868117	2.69606e-05
ZNF148	0.00153522	0.867907	0.00797855
PLAT	0.000330203	0.867807	0.00226511
TRMT2B	0.00196481	0.867725	0.00979839
KLF3	0.00177972	0.867706	0.00900502
ZNF202	5.50292e-06	0.867641	7.56362e-05
ZBTB44	0.000261523	0.867532	0.0018601
ZBTB39	2.11147e-06	0.867488	3.35204e-05
ACTR1B	0.00047791	0.867455	0.00305523
ZNF354B	0.0010141	0.867128	0.00569121
TPT1	0.00180629	0.866863	0.00911226
GPATCH1	0.00150425	0.866433	0.00784103
HNRNPA0	0.000212713	0.866217	0.00157365
WFS1	9.975e-07	0.866122	1.78016e-05
IKBKAP	0.000511617	0.865966	0.00322727
COG1	0.000412622	0.865556	0.00271343
AARS	0.00084156	0.865514	0.00486224
CHD6	0.000384365	0.865145	0.00257446
RBM10	0.000877495	0.864963	0.00504013
RAB22A	0.00103583	0.864721	0.0057821
GLOD4	4.61748e-06	0.864655	6.52991e-05
USP13	1.91721e-05	0.864509	0.000212496
KAT6B	4.57015e-06	0.864253	6.4688e-05
XYLT2	0.000256662	0.864027	0.00183134
DGCR6L	9.34694e-05	0.86402	0.000787828
G3BP1	1.00019e-05	0.863961	0.000125476
WRN	0.00143519	0.863927	0.00753114
SUPT16H	3.67399e-05	0.863863	0.000364584
FPGS	0.0018244	0.863799	0.00918592
IRF2BP1	0.000174325	0.863365	0.0013279
DCAF15	0.00200649	0.863145	0.00996821
PHF2	0.00178266	0.863065	0.00901629
TRIM62	0.000744609	0.862826	0.00440773
TRIM28	0.00179523	0.862484	0.00906818
ZNF777	0.00161377	0.862459	0.00832054
ICK	9.28695e-05	0.862104	0.000784421
GNA13	0.000375962	0.862086	0.0025283
ZNF131	1.58648e-05	0.862045	0.000182135
CTH	1.59199e-05	0.861826	0.000182346
PHLPP2	1.82753e-05	0.861407	0.000203957
GPR153	0.000482261	0.861314	0.00308053
ZNF260	0.000285974	0.860951	0.00200668
NUP210	3.97009e-05	0.860865	0.000386862
KLHL32	3.77193e-10	0.860373	2.38316e-08
MRTO4	7.56326e-05	0.860282	0.00066206
REEP6	3.66498e-05	0.860232	0.00036392
CNOT7	0.00143877	0.86005	0.0075474
ORC5	0.000158598	0.859971	0.0012278
TRIM61	0.00173114	0.859882	0.00880977
RPL37A	0.000796999	0.85955	0.00465109
GRWD1	5.38985e-05	0.859478	0.000501703
DNAI2	6.09985e-07	0.85925	1.17418e-05
CCDC141	0.000752965	0.859196	0.0044488
ZNF696	8.81867e-06	0.859158	0.000112708
MOAP1	0.000231728	0.858946	0.00168255
ZNF558	7.65971e-05	0.858693	0.000668263
SPATA5	9.23099e-06	0.858649	0.000117213
ZBTB49	0.000768219	0.858582	0.00451848
ProSAPiP1	1.27484e-09	0.858293	6.77134e-08
C9orf68	1.03786e-06	0.858034	1.8417e-05
NAA30	0.00013674	0.85803	0.00108595
OSBPL3	0.00195334	0.85798	0.00975363
KLHL11	1.97466e-05	0.857629	0.000217587
MIR3134	7.24431e-06	0.857513	9.52274e-05
PTBP3	7.24431e-06	0.857513	9.52274e-05
C9orf78	1.76367e-06	0.857468	2.89978e-05
ZNF74	0.000119672	0.857397	0.000972605
CLDND1	0.000404638	0.857247	0.00267409
NOL9	0.000524686	0.856982	0.00329511
RASA3	0.00118396	0.856757	0.00644605
LOC100506710	8.2209e-05	0.856664	0.000709324
LOC285456	0.00182411	0.85648	0.00918592
LOC349196	4.68581e-05	0.85648	0.000445792
DCXR	0.00169589	0.856365	0.00865565
PTENP1	0.000101935	0.856325	0.000845086
DIDO1	8.66573e-05	0.856188	0.000739561
TAF3	0.000232648	0.85594	0.00168611
RPGRIP1L	2.57714e-07	0.855759	5.77701e-06
C17orf61	0.00169123	0.855317	0.00863722
C17orf61-PLSCR3	0.00169123	0.855317	0.00863722
PLSCR3	0.00169123	0.855317	0.00863722
HAX1	0.000932133	0.855217	0.00529764
ZNF502	0.000991626	0.855059	0.0055811
WDR35	0.000317168	0.854733	0.00218641
DCAF17	7.74331e-05	0.854582	0.000674055
TMEM200A	0.00154056	0.854492	0.00799571
LIPT2	0.00136682	0.854471	0.00724753
CNO	0.000122218	0.854346	0.000990706
EID2B	5.69454e-06	0.854306	7.79282e-05
RPS7	4.75788e-05	0.853896	0.000451825
ZNF501	1.72763e-06	0.85366	2.8495e-05
RPL36AL	1.7027e-05	0.853505	0.000192216
ZNF84	2.76584e-05	0.853375	0.000290079
FPR1	3.65325e-05	0.853283	0.000363216
PEX1	0.00150619	0.853275	0.00784328
FAM60A	3.91234e-05	0.85309	0.000382901
CHST10	1.42697e-05	0.85271	0.000167988
FAM66B	8.26534e-05	0.852706	0.000711983
GPATCH4	0.000228714	0.852696	0.00166375
RPL7A	0.00172963	0.852666	0.0088049
WDR85	0.000775142	0.852518	0.00455578
LOC283481	3.43722e-07	0.852458	7.34758e-06
UXT	0.000703617	0.852441	0.00421444
THUMPD1	7.29197e-05	0.852319	0.00064262
CEP57	0.000193893	0.852237	0.00145225
PUS7	0.00050835	0.852147	0.00321053
ZNF699	0.000234502	0.85203	0.00169406
AGSK1	5.4485e-06	0.851899	7.51519e-05
LOC727849	5.4485e-06	0.851899	7.51519e-05
ADAMTS17	1.83445e-06	0.851843	2.98256e-05
GLT25D2	1.43542e-05	0.851811	0.00016874
C9orf5	1.41844e-05	0.851669	0.000167352
FAM161A	3.55707e-08	0.851631	1.06978e-06
CERK	9.6809e-05	0.851565	0.000810218
TMEM161A	0.000383475	0.851429	0.0025711
C18orf32	8.81958e-05	0.851108	0.000750646
RPL17	8.81958e-05	0.851108	0.000750646
RPL17-C18ORF32	8.81958e-05	0.851108	0.000750646
SNORD58B	8.81958e-05	0.851108	0.000750646
SGCB	0.000513461	0.850813	0.00323499
NAPEPLD	0.000851961	0.850595	0.00490966
RASSF3	0.00114864	0.850205	0.00628202
SAMD12	1.81539e-07	0.850131	4.29688e-06
RGPD5	0.000783256	0.849991	0.00459152
RGPD6	0.000783256	0.849991	0.00459152
RPS13	0.000126803	0.849854	0.00102417
MRPL50	8.63967e-05	0.849822	0.000738141
DPH2	0.000162592	0.849619	0.00125377
MRPL39	5.93476e-05	0.849574	0.000542542
ZZZ3	2.54459e-05	0.849559	0.000270864
BCAT2	0.000465045	0.849539	0.00298884
ZNF766	0.000259457	0.849357	0.00184793
USP51	2.62865e-10	0.849215	1.7527e-08
RGS14	0.00119207	0.848931	0.00647662
NAA40	0.0018676	0.848882	0.00937327
IRF3	6.19432e-05	0.848834	0.000561683
AMDHD1	0.000107876	0.848758	0.000888311
LCMT2	0.000843073	0.848674	0.00486739
RBBP5	5.28619e-05	0.848613	0.000494122
ST13	6.84512e-05	0.848091	0.000610119
MLF1	1.42415e-06	0.848044	2.42181e-05
HMGN4	0.000641143	0.847969	0.00389533
RASSF5	0.00051644	0.847898	0.00325115
NSUN6	0.0014431	0.847854	0.00756759
CYB561D1	0.000205282	0.847723	0.00152155
ZNF639	0.000159821	0.847398	0.00123605
ZNF23	0.000108206	0.847384	0.000890482
RPL12	0.000128835	0.847366	0.00103786
DNAJA3	0.00022281	0.847235	0.00163217
SMARCC1	3.02478e-05	0.847167	0.000311401
MTR	7.33774e-05	0.847155	0.000645927
ARL6	0.000913224	0.847053	0.0052128
RPL6	6.84327e-05	0.846787	0.000610119
SF3A1	2.71781e-05	0.846706	0.000286384
DDX6	0.000102605	0.846658	0.000849298
PRKRIR	5.96912e-07	0.846515	1.15043e-05
STK35	0.000744399	0.846485	0.00440773
EXOSC2	0.000430699	0.846429	0.00281123
METTL1	0.00105186	0.846201	0.00584246
DPYSL4	7.20533e-05	0.846176	0.000636416
ZBTB1	0.000599212	0.846154	0.00368198
CCDC102A	0.000393568	0.846054	0.00262388
ZFP1	3.9472e-05	0.84599	0.00038511
SRM	0.000328415	0.845911	0.002256
ARHGEF9	0.000232029	0.845833	0.00168318
ZNF391	0.000137279	0.845735	0.00108912
KLHL36	0.000221484	0.845395	0.00162474
TET1	1.27688e-06	0.845388	2.20589e-05
FSD1	0.000394944	0.845316	0.00262664
SOX8	2.81913e-09	0.845228	1.38041e-07
ZBTB2	1.40086e-05	0.844953	0.000165411
TSHZ1	0.000440981	0.844929	0.00285999
SERGEF	0.000218831	0.844746	0.00161055
WNT10A	5.86633e-05	0.844657	0.000538486
ZFYVE27	0.000725269	0.844631	0.00432759
MRPS2	0.00011045	0.84461	0.000905146
ZFP161	1.64255e-06	0.844607	2.71805e-05
CCDC120	0.000159199	0.844569	0.00123185
RASSF7	0.000927553	0.844327	0.00527735
STXBP1	0.000346267	0.844213	0.00236
PTPRC	0.000727092	0.843921	0.00433516
ZFPM1	7.50516e-05	0.843736	0.000657709
RPL23	0.000292138	0.843704	0.00203716
CALY	2.96209e-08	0.843592	9.20892e-07
DCP1B	3.1652e-05	0.843423	0.000323098
BRD8	0.00174504	0.843234	0.00887187
LSG1	0.000571142	0.843017	0.00352332
PURA	1.93832e-06	0.84276	3.12464e-05
ZNF883	2.409e-07	0.84208	5.4547e-06
ASXL1	2.35425e-07	0.84195	5.35394e-06
SPSB3	0.00177985	0.84176	0.00900502
IRGM	0.000547245	0.841671	0.00341761
ZNF569	2.22566e-07	0.841599	5.12098e-06
ARHGAP10	0.00154748	0.841464	0.00802628
TMEM106B	0.000167545	0.841428	0.00128626
ALKBH8	3.01756e-05	0.841409	0.000311067
BTBD6	0.00177476	0.841389	0.00899088
EFHA2	0.00121499	0.841259	0.00657376
SLC25A17	6.28718e-06	0.841233	8.47066e-05
TSEN15	4.95286e-06	0.840975	6.94775e-05
CCDC59	0.0011113	0.840627	0.00611622
TPR	0.00107973	0.840508	0.00597607
TOMM70A	1.56386e-05	0.840487	0.000179781
SRGAP3	0.000391458	0.840033	0.00261233
WDR59	0.000408382	0.840026	0.00269429
NOL11	2.02061e-06	0.839943	3.234e-05
TMEM99	0.000499399	0.839744	0.00316652
TMEM182	0.000267155	0.839588	0.00189386
PDP2	5.1255e-05	0.839574	0.000482351
PAIP2B	9.71028e-05	0.839482	0.000811469
UMPS	3.6531e-05	0.839129	0.000363216
MIR1292	1.4659e-05	0.839088	0.000170394
NOP56	1.4659e-05	0.839088	0.000170394
SNORD86	1.4659e-05	0.839088	0.000170394
EPC1	2.96962e-06	0.839088	4.49141e-05
MRPS33	0.000143872	0.839075	0.00112942
ZNF527	5.70204e-11	0.838704	4.62929e-09
BCLAF1	0.000497705	0.838671	0.00315986
NAP1L4	0.000195753	0.83858	0.00146478
LDOC1L	0.000492889	0.838569	0.00313819
ABHD4	0.000942141	0.838506	0.00534676
PCDH1	3.79388e-09	0.838504	1.69363e-07
PARP1	1.7902e-06	0.838334	2.93417e-05
SPICE1	0.00156944	0.837749	0.00812137
ATN1	6.1763e-05	0.837491	0.000561022
KCNA2	1.83972e-05	0.837481	0.000204783
NOLC1	0.00013547	0.837255	0.0010775
DNMT3A	0.00040629	0.836859	0.00268162
ALDH1B1	7.50481e-07	0.836712	1.39825e-05
GPR89A	7.07709e-05	0.836545	0.000626652
C2orf40	0.000244009	0.836542	0.00175224
ZNF192	4.21365e-06	0.836436	6.07953e-05
HECA	4.21912e-06	0.836275	6.08182e-05
DIEXF	0.000183273	0.83627	0.00138797
TSPAN6	1.87292e-11	0.836227	1.77859e-09
ZBTB46	0.000233174	0.83611	0.00168758
LYRM7	2.51136e-06	0.83597	3.8769e-05
UBTF	1.03678e-05	0.835835	0.000128219
EFHD1	4.52317e-08	0.83553	1.31981e-06
KLF6	0.00029312	0.835381	0.0020422
RPL31	0.000350466	0.835242	0.00238138
POLRMT	0.0010438	0.835022	0.00580802
DDX51	0.000130419	0.83495	0.00104813
CWF19L2	6.59694e-05	0.834816	0.000591686
NEK7	0.000850614	0.834494	0.00490371
FAM59B	1.66883e-05	0.834435	0.000189759
ZNF519	0.000320598	0.83437	0.00220617
DDX55	3.78386e-06	0.834278	5.53588e-05
IPO5	0.000461873	0.834148	0.00297211
ZNF280B	2.25769e-11	0.83409	2.11831e-09
ISCU	8.1986e-05	0.833934	0.00070779
ZBTB42	0.000285088	0.833653	0.00200316
SORCS3	3.53927e-09	0.833426	1.59818e-07
TAF7	7.07878e-05	0.833262	0.000626652
SLC4A7	0.00184894	0.833236	0.00928263
BUB3	1.14295e-07	0.832969	2.91676e-06
CIRBP	0.000501424	0.832507	0.00317447
HTR6	8.40146e-05	0.832429	0.000721724
HLCS	1.28504e-05	0.8324	0.000153805
ZNF239	4.30889e-06	0.832343	6.16022e-05
CNN3	4.064e-06	0.832167	5.9181e-05
RAD17	0.000153029	0.83216	0.00119472
PITHD1	4.23622e-06	0.832066	6.10086e-05
FBXO21	8.35592e-08	0.831957	2.2381e-06
ANAPC1	0.00127359	0.831919	0.00684358
GOT2	9.80159e-07	0.83191	1.75321e-05
ELK4	1.6788e-05	0.8312	0.000190479
RRN3	2.9768e-09	0.831048	1.4262e-07
CDKN2AIP	2.50701e-06	0.830764	3.87399e-05
C10orf2	0.000443818	0.830575	0.00287482
ZNF829	2.46741e-08	0.83056	7.98799e-07
ZBTB5	1.18133e-07	0.8305	2.98552e-06
SLC5A5	2.55591e-08	0.830327	8.20666e-07
IL34	0.00125591	0.830238	0.00675787
GSPT2	0.000124007	0.830186	0.00100365
CACNA1H	5.11421e-07	0.830088	1.01052e-05
DNAJC24	0.000173428	0.829951	0.00132235
PHGDH	0.00040049	0.829904	0.00265202
HNRPDL	0.00065416	0.829758	0.00395296
C16orf58	1.01753e-05	0.829348	0.000126638
TNNC1	0.000172196	0.829262	0.00131424
IP6K1	0.00024673	0.829022	0.00177015
OGFOD1	2.41286e-07	0.829013	5.45556e-06
DNAJA4	0.00136848	0.829009	0.00724907
FAM160B2	0.00156417	0.828867	0.00809949
ST8SIA1	2.64066e-06	0.828801	4.04858e-05
C15orf41	2.95977e-06	0.828736	4.48084e-05
PRPF39	9.50346e-06	0.828671	0.00011978
DGKK	7.21399e-06	0.828634	9.49883e-05
DCUN1D4	1.18958e-05	0.82833	0.000145054
ABI2	7.82653e-06	0.828147	0.00010194
ALDH6A1	0.000816208	0.828022	0.00473848
PIP4K2B	7.36131e-10	0.827936	4.22507e-08
NUDT3	1.78576e-05	0.827918	0.000199769
RPS10	1.78576e-05	0.827918	0.000199769
RPS10-NUDT3	1.78576e-05	0.827918	0.000199769
RABL2B	0.000423103	0.827853	0.00277157
GPRC5B	2.15335e-07	0.827626	4.9692e-06
NUP35	3.27779e-05	0.827561	0.000332856
ABCA3	0.000419263	0.827415	0.00274871
ST3GAL1	0.00118611	0.827117	0.00645315
XKRX	6.34632e-05	0.826616	0.000572484
GPR89B	0.000112628	0.826569	0.000922033
DCAF4	6.90109e-05	0.825936	0.000613696
PPP1R3B	0.000553316	0.825844	0.00345002
ANKZF1	0.000835928	0.825831	0.00483327
FANCF	7.20946e-05	0.82582	0.000636422
MB21D2	6.31062e-05	0.825366	0.00056992
LRRC8A	4.9218e-07	0.825191	9.79919e-06
FAU	2.55266e-05	0.825014	0.000271539
KIAA0247	0.000405456	0.82473	0.00267724
CADM1	2.45185e-09	0.82464	1.20811e-07
C10orf118	5.94756e-05	0.824552	0.000543079
MIR2110	5.94756e-05	0.824552	0.000543079
ABCE1	9.87943e-06	0.824363	0.000124039
DCAF16	3.82746e-05	0.824227	0.000375532
ZNF570	2.44204e-05	0.824221	0.000261151
ZSCAN12	0.00016559	0.823886	0.00127438
NRBF2	0.000929482	0.823865	0.00528449
CCDC25	9.22473e-09	0.823824	3.60222e-07
IARS	0.000469319	0.823698	0.0030126
ZNF208	2.2949e-06	0.823024	3.60309e-05
RPL18	1.9938e-05	0.822995	0.000219466
SESN3	0.000338733	0.822919	0.00231443
AKAP5	3.99605e-07	0.822885	8.32634e-06
ZNF395	0.000204089	0.822871	0.00151486
USP28	0.000521751	0.822818	0.00328062
SPEG	2.25506e-07	0.822706	5.17343e-06
RNF149	0.000262543	0.822444	0.00186481
SNORD89	0.000262543	0.822444	0.00186481
MIR155	0.00043963	0.822301	0.00285241
MIR155HG	0.00043963	0.822301	0.00285241
CELSR2	2.56916e-05	0.822248	0.000272739
GLB1L2	0.000197365	0.822144	0.00147333
PIK3R1	7.84257e-05	0.821374	0.000681938
UBE2Q2	0.000198291	0.821332	0.00147946
SYNRG	2.28009e-06	0.821133	3.58342e-05
LMTK3	7.66052e-06	0.820986	9.9944e-05
C11orf63	0.000236868	0.820699	0.00170879
AGBL2	0.000659817	0.820679	0.00398561
EZH1	0.000432706	0.820242	0.00281915
RIC8B	0.00122308	0.820122	0.00661188
NDNL2	4.28533e-06	0.819944	6.13774e-05
HSP90AB1	4.14216e-05	0.819858	0.000400639
C6orf174	1.68948e-12	0.819712	2.40658e-10
KIAA0408	1.68948e-12	0.819712	2.40658e-10
DOCK3	0.00099151	0.819222	0.0055811
PAICS	1.6516e-05	0.819194	0.000188347
WNT1	1.50395e-05	0.81897	0.000173914
LOC388152	2.27971e-09	0.818661	1.1304e-07
ZNF485	1.85793e-06	0.81857	3.01054e-05
EDA	5.79681e-07	0.818493	1.12275e-05
MMP28	0.000515998	0.818353	0.00324967
MOCS2	2.12662e-06	0.818307	3.36926e-05
MIR3610	5.47654e-05	0.818285	0.000508063
RAD21	5.47654e-05	0.818285	0.000508063
ZXDC	0.00106367	0.818168	0.00589969
NIPA1	2.16232e-05	0.818073	0.000235451
GPR89C	4.21436e-05	0.817937	0.000406119
WDR6	0.000664397	0.817849	0.0040071
TRIM65	1.33441e-05	0.817512	0.00015864
EBP	0.00121483	0.817221	0.00657376
NCOA1	0.000195913	0.817023	0.00146486
FAM115A	2.53283e-06	0.816828	3.89851e-05
RCC1	0.00135762	0.816796	0.00720956
SNHG3	0.00135762	0.816796	0.00720956
ZNF177	3.98737e-05	0.816672	0.000387822
ZNF559	3.98737e-05	0.816672	0.000387822
ZNF559-ZNF177	3.98737e-05	0.816672	0.000387822
HN1L	0.000606369	0.816401	0.00371885
CDC37L1	3.48913e-05	0.816398	0.000349559
GCC2	0.00101682	0.81601	0.00570446
KIAA1377	2.023e-06	0.815652	3.23454e-05
CELF2	0.00118502	0.815525	0.00644947
RPS15	0.00019942	0.815355	0.00148513
LOC100270804	0.000432492	0.81533	0.00281893
EXOC8	8.46318e-07	0.815297	1.54849e-05
PVRL3	2.90016e-09	0.815178	1.39823e-07
MRPL9	0.000490907	0.814801	0.00312938
MAP3K9	1.2845e-07	0.81479	3.19981e-06
UFSP2	1.58899e-05	0.814607	0.000182135
SIGMAR1	1.44571e-05	0.814471	0.000169303
NUP98	2.05105e-06	0.814447	3.26937e-05
ZNF678	0.000196337	0.814366	0.00146705
ZNF430	0.000228206	0.814272	0.00166083
ZBTB6	0.00155119	0.814207	0.00804289
CYP4V2	0.000137677	0.814037	0.00109118
JMY	1.00405e-05	0.813944	0.00012586
GNRHR2	1.30031e-08	0.813834	4.65474e-07
PITPNC1	0.00062418	0.813755	0.00380703
CASP8	0.00140364	0.813632	0.00738536
FNIP1	0.0012233	0.813561	0.00661188
NPAT	3.57045e-05	0.813399	0.000356113
PM20D1	0.00187973	0.813194	0.00942208
C9orf114	3.39369e-05	0.812967	0.000342424
CCDC99	0.000222222	0.81292	0.00162938
RPS17L	6.50343e-05	0.812828	0.000584302
ZNF365	2.37799e-07	0.812792	5.4001e-06
YTHDC1	5.27035e-05	0.812712	0.000493611
ZNF662	4.15821e-07	0.812696	8.56176e-06
RPL7	1.27613e-05	0.812636	0.000153694
MSL2	2.30731e-05	0.812614	0.000248881
RPUSD2	2.98959e-05	0.812593	0.00030859
CYTH1	1.55299e-05	0.81249	0.000178662
CETN3	0.00074192	0.812476	0.00440002
LRRC14	6.06074e-09	0.81215	2.546e-07
RPS17	6.37992e-05	0.81214	0.000575184
RNFT2	8.50699e-05	0.811865	0.000729191
C19orf6	0.00195919	0.811284	0.00977351
POLR3GL	1.50745e-05	0.81119	0.000174062
NDUFAF4	7.89835e-06	0.81113	0.00010262
CROT	2.79742e-05	0.811122	0.000292413
AQP9	4.14013e-05	0.810826	0.000400639
YAE1D1	0.00088496	0.810671	0.00507928
RPL39	0.000289161	0.810654	0.00202194
ZFP82	5.12703e-06	0.810545	7.14934e-05
PCYOX1	8.06853e-05	0.810303	0.000698112
LOC202781	1.79337e-06	0.810101	2.93629e-05
ADAMTSL5	2.33728e-08	0.809544	7.64569e-07
CEP290	3.05156e-07	0.80954	6.64096e-06
ACOT4	6.25108e-07	0.809538	1.19449e-05
TCF20	0.000352542	0.809424	0.00239237
C14orf132	5.06963e-07	0.809252	1.00425e-05
PLXNA1	6.832e-10	0.809204	4.02446e-08
LSM5	3.73791e-05	0.809025	0.00036929
RNF216	6.74486e-05	0.808905	0.000603226
MCM3	0.000219795	0.8082	0.0016165
STAT5B	3.71901e-05	0.808109	0.000367886
SMAD7	7.27761e-05	0.80805	0.000642077
RPL11	6.8592e-08	0.807928	1.86916e-06
KLHL25	1.18098e-09	0.807861	6.38093e-08
OTUD3	8.76142e-08	0.807626	2.32683e-06
TNKS1BP1	6.57755e-06	0.807618	8.79041e-05
MMAB	0.00028844	0.807429	0.00202127
FPR2	0.000136868	0.807107	0.00108642
TP53BP1	0.000741957	0.807029	0.00440002
[truncated: 13,670 more rows]
