# Supplementary material for: Differentially Expressed Gene Transcripts Using RNA Sequencing from the Blood of Immunosuppressed Kidney Allograft Recipients
Source: PLoS One. 2015 May 6;10(5):e0125045. doi: 10.1371/journal.pone.0125045 (PMC4422721; doi:10.1371/journal.pone.0125045)
Supplement: S4 Table — Table shows gene ID, fold change expression compared to baseline, false discovery rate (FDR) and p-value. (XLSX) [file pone.0125045.s005.xlsx]

## Sheet: Sheet1
gene	pval	Fold Change	FDR		Fold change
C1orf204	0.000791685	0.0707478	0.00462525		-14.1347
VSIG8	0.000791685	0.0707478	0.00462525		-14.1347
PIK3IP1	0.000130674	0.130437	0.00104894		-7.66656
C10orf105	0.00119802	0.186115	0.00650442		-5.37302
IL7R	5.08201e-11	0.188948	4.23564e-09		-5.29247
LEF1	2.40251e-13	0.193624	5.45578e-11		-5.16465
MAL	1.82304e-15	0.202385	1.24197e-12		-4.94108
CD3E	3.033e-11	0.215124	2.68498e-09		-4.64849
TCF7	3.51319e-10	0.217188	2.25922e-08		-4.60432
CD3D	2.57586e-11	0.217327	2.34658e-09		-4.60135
CD3G	2.26648e-13	0.2211	5.22258e-11		-4.52285
IL8	7.81898e-07	0.23798	1.44136e-05		-4.20203
ITK	1.3195e-14	0.240369	5.90721e-12		-4.16027
APPL2	0.000393104	0.243436	0.0026222		-4.10785
CD6	4.11507e-16	0.258692	3.79289e-13		-3.86561
TRAT1	3.21374e-13	0.267126	6.89809e-11		-3.74355
MC1R	0.000456809	0.270867	0.00294315		-3.69185
CD5	6.79775e-18	0.277061	1.18349e-14		-3.60931
CD40LG	1.64377e-18	0.277291	3.67945e-15		-3.60631
AQP3	1.39195e-13	0.27893	3.6967e-11		-3.58513
LOC100130231	1.00254e-08	0.281294	3.86905e-07		-3.555
CCR7	8.4082e-12	0.282207	9.27804e-10		-3.5435
LCK	3.31827e-11	0.287488	2.90469e-09		-3.47841
MDS2	4.15985e-18	0.288949	8.14759e-15		-3.46082
FGFBP2	1.99682e-09	0.290077	1.00832e-07		-3.44736
CD2	1.38546e-10	0.292822	1.01443e-08		-3.41505
LOC439949	4.67988e-13	0.296829	8.62695e-11		-3.36895
CD247	8.23805e-09	0.298991	3.27619e-07		-3.34458
LYVE1	0.00132315	0.299931	0.00706147		-3.3341
ZAP70	1.50575e-09	0.301682	7.78668e-08		-3.31475
LY9	3.58966e-08	0.301778	1.07752e-06		-3.3137
SKAP1	5.83251e-06	0.303295	7.94975e-05		-3.29712
NELL2	7.50082e-11	0.307143	5.81834e-09		-3.25582
BCL11B	1.6478e-14	0.30835	6.62037e-12		-3.24306
KLRB1	2.31415e-06	0.31139	3.62604e-05		-3.21141
SPOCK2	9.11721e-14	0.313167	2.85715e-11		-3.19318
CDR2	0.000276917	0.313305	0.00195539		-3.19178
GZMH	1.95244e-05	0.324563	0.000215594		-3.08106
KLRC3	4.94494e-05	0.325409	0.000466199		-3.07306
CD28	3.06881e-15	0.330223	1.94692e-12		-3.02826
FAM153B	8.96581e-12	0.33207	9.68864e-10		-3.01141
FAM102A	1.01896e-15	0.336607	7.98307e-13		-2.97082
FBLN5	3.43533e-12	0.345715	4.44862e-10		-2.89255
CAMK4	1.93938e-12	0.347462	2.71323e-10		-2.87801
PLEKHG5	4.43151e-12	0.347801	5.38274e-10		-2.8752
TNFRSF25	4.43151e-12	0.347801	5.38274e-10		-2.8752
C2orf89	5.11091e-12	0.347947	5.97634e-10		-2.874
THEMIS	3.2174e-12	0.348974	4.23643e-10		-2.86554
IGLL5	0.000305396	0.350636	0.00211633		-2.85196
TH1L	0.00164363	0.357157	0.00843013		-2.79989
DBF4	2.46906e-11	0.357359	2.27575e-09		-2.7983
PLCG1	3.26101e-13	0.357739	6.90497e-11		-2.79533
CCR4	4.02401e-13	0.358507	7.88152e-11		-2.78935
LOC100507387	1.30827e-12	0.360666	1.93389e-10		-2.77265
PLEKHB1	1.75547e-19	0.368266	9.16881e-16		-2.71543
GZMA	4.65316e-06	0.368751	6.57211e-05		-2.71186
ATP8B2	1.55059e-14	0.368871	6.39375e-12		-2.71098
PASK	2.14699e-07	0.370305	4.96915e-06		-2.70048
EPHX2	1.51566e-14	0.376205	6.39375e-12		-2.65813
ADTRP	3.94913e-14	0.380009	1.34519e-11		-2.63151
ICOS	1.51574e-19	0.380758	9.16881e-16		-2.62634
INPP4B	2.65731e-13	0.381027	5.78297e-11		-2.62449
GPR18	0.00171907	0.381554	0.00875404		-2.62086
STAT4	6.15875e-11	0.381741	4.9488e-09		-2.61958
C6orf1	0.00102547	0.382061	0.00573449		-2.61739
GZMK	4.04962e-05	0.383801	0.000393388		-2.60552
CD8A	9.2536e-06	0.384782	0.00011731		-2.59888
PRF1	1.28427e-05	0.386405	0.000153805		-2.58796
GZMM	2.30974e-05	0.388754	0.000248909		-2.57232
DPP4	4.30665e-12	0.389386	5.31345e-10		-2.56814
ATXN2	0.00132942	0.394347	0.00709011		-2.53584
LTBP3	1.50472e-09	0.394456	7.78668e-08		-2.53513
RASGRP1	1.14016e-11	0.396334	1.19101e-09		-2.52312
KIAA0748	1.15404e-12	0.396543	1.79036e-10		-2.5218
IL5RA	8.24963e-06	0.398103	0.000106477		-2.51191
HIBCH	0.000460485	0.40088	0.00296439		-2.49451
UBASH3A	3.80965e-13	0.401617	7.55612e-11		-2.48993
CD8B	2.10196e-06	0.402428	3.34371e-05		-2.48492
KRT72	9.39865e-12	0.402466	1.00868e-09		-2.48468
KLRD1	1.28073e-05	0.403834	0.000153805		-2.47626
GATA3	5.6522e-13	0.404002	9.95105e-11		-2.47523
D4S234E	3.52288e-10	0.404902	2.25922e-08		-2.46973
APBB1	3.3893e-15	0.406594	1.96693e-12		-2.45945
C5orf39	5.27762e-05	0.408042	0.000493996		-2.45073
KLRC4	3.11899e-05	0.409025	0.000319073		-2.44484
KLRC4-KLRK1	3.11899e-05	0.409025	0.000319073		-2.44484
KLRK1	3.11899e-05	0.409025	0.000319073		-2.44484
LMO7	0.00161459	0.410295	0.00832204		-2.43727
S1PR1	5.63101e-09	0.410659	2.39762e-07		-2.43511
KRT73	4.86553e-11	0.410814	4.0769e-09		-2.43419
RNF157	1.26923e-12	0.412646	1.89405e-10		-2.42339
FAM113B	2.29245e-08	0.414376	7.51474e-07		-2.41327
GPR56	4.10572e-06	0.417041	5.96777e-05		-2.39785
NR2C2AP	0.000523128	0.417107	0.00328684		-2.39747
CD96	5.33248e-11	0.417644	4.42088e-09		-2.39438
VSIG1	1.52097e-17	0.420052	2.16656e-14		-2.38066
LBH	1.81961e-13	0.420755	4.38637e-11		-2.37668
CCDC167	0.00027655	0.422558	0.00195456		-2.36654
BCL2	9.24121e-11	0.424656	7.06344e-09		-2.35485
NLRC3	1.22327e-12	0.42472	1.84302e-10		-2.35449
GCNT4	3.1629e-15	0.426553	1.94692e-12		-2.34437
MYOM2	2.31302e-05	0.426969	0.00024909		-2.34209
CACNA1I	7.04254e-23	0.428963	1.1035e-18		-2.3312
TMEM204	3.41679e-13	0.429187	7.13836e-11		-2.32999
ARL4C	4.84121e-09	0.429486	2.10714e-07		-2.32836
APBA2	3.39213e-11	0.4295	2.93653e-09		-2.32829
LOC100130872	8.79021e-07	0.430236	1.59599e-05		-2.3243
SPON2	8.79021e-07	0.430236	1.59599e-05		-2.3243
PTGDS	2.74323e-07	0.43037	6.10562e-06		-2.32358
ETS1	8.91953e-12	0.431735	9.68864e-10		-2.31624
FCRL6	6.72684e-08	0.432043	1.84271e-06		-2.31459
PRKCQ	0.000401747	0.433326	0.00265835		-2.30773
GZMB	0.000232393	0.4348	0.00168503		-2.29991
SH2D1A	3.08451e-08	0.435194	9.47671e-07		-2.29783
LRRN3	2.65108e-06	0.435442	4.06059e-05		-2.29652
PRKCH	3.96116e-12	0.436065	5.00544e-10		-2.29323
ITM2A	4.80498e-13	0.436073	8.75456e-11		-2.29319
ITGA6	1.56342e-07	0.438137	3.78628e-06		-2.28239
SAMD3	1.62512e-07	0.439379	3.90115e-06		-2.27594
DENND2D	1.31885e-05	0.439834	0.000157029		-2.27358
CA6	7.46323e-06	0.442342	9.78589e-05		-2.26069
GPR183	3.05426e-12	0.444495	4.09036e-10		-2.24974
IL1R1	0.00189166	0.446681	0.00947309		-2.23873
OCIAD2	1.35926e-15	0.449106	1.0142e-12		-2.22664
RCAN3	4.27956e-14	0.449826	1.42673e-11		-2.22308
HLTF	1.35081e-05	0.450863	0.000160226		-2.21797
CEP68	2.82099e-05	0.453651	0.000294289		-2.20434
SLFN12L	4.3591e-07	0.454893	8.90519e-06		-2.19832
PDZD4	1.05567e-09	0.455005	5.80395e-08		-2.19778
C14orf64	3.67815e-09	0.457023	1.64665e-07		-2.18808
FOS	4.86417e-05	0.457157	0.000460245		-2.18743
GPR15	5.27612e-09	0.45857	2.26497e-07		-2.18069
TBC1D4	1.63827e-15	0.459217	1.16682e-12		-2.17762
DUSP1	4.2852e-07	0.460662	8.78418e-06		-2.17079
TBX21	1.59912e-07	0.460731	3.85486e-06		-2.17046
OXNAD1	8.28552e-09	0.460852	3.28673e-07		-2.1699
IL2RB	0.000121861	0.46191	0.000988327		-2.16492
S1PR5	1.01815e-08	0.463952	3.89107e-07		-2.15539
TGFBR3	3.50988e-10	0.465079	2.25922e-08		-2.15017
NR3C2	3.53243e-19	0.465711	1.38374e-15		-2.14725
AMIGO1	2.32942e-17	0.466743	3.04164e-14		-2.14251
TC2N	1.59891e-11	0.467576	1.57568e-09		-2.13869
SELM	6.2687e-15	0.468409	3.16853e-12		-2.13489
TCP10L	0.00161817	0.468998	0.00833775		-2.1322
COL6A2	1.07237e-12	0.470434	1.73226e-10		-2.1257
LAX1	9.42787e-14	0.471501	2.89657e-11		-2.12089
IGJ	0.000341739	0.472489	0.00233321		-2.11645
PRSS33	0.000996716	0.475724	0.00560378		-2.10206
DOCK9	3.63766e-11	0.476441	3.13178e-09		-2.0989
RORA	0.000402566	0.476853	0.00266265		-2.09708
FLJ46446	1.65758e-08	0.478119	5.67088e-07		-2.09153
STMN3	1.29282e-13	0.478276	3.49261e-11		-2.09084
TIGIT	3.52044e-09	0.479118	1.59427e-07		-2.08717
LINC00426	6.13173e-10	0.480779	3.63932e-08		-2.07996
HMGA1	2.77247e-05	0.482604	0.00029058		-2.07209
SH2D3A	6.84333e-07	0.483446	1.29503e-05		-2.06848
TSPAN18	0.000391334	0.484185	0.00261233		-2.06533
GNLY	0.00183462	0.48432	0.00921959		-2.06475
ACSL6	1.41008e-14	0.484862	6.13738e-12		-2.06244
HAPLN3	3.19478e-08	0.485961	9.77714e-07		-2.05778
CTLA4	8.40919e-16	0.487059	7.3202e-13		-2.05314
CCDC73	6.66023e-08	0.487329	1.82766e-06		-2.052
INE2	0.00104278	0.488891	0.00580438		-2.04545
TRIB2	3.84257e-07	0.489132	8.04936e-06		-2.04444
IL2RA	4.57861e-13	0.489644	8.54074e-11		-2.0423
TCEA3	1.22141e-13	0.492336	3.35758e-11		-2.03113
KLF12	8.23607e-13	0.492766	1.37124e-10		-2.02936
RLTPR	1.74982e-14	0.494075	6.82884e-12		-2.02399
ZDHHC11	0.00104758	0.49467	0.00582285		-2.02155
SIT1	1.6553e-08	0.494947	5.67088e-07		-2.02042
MYBL1	1.02107e-05	0.496883	0.000126876		-2.01254
ALOX15	0.001213	0.497179	0.0065698		-2.01135
RASGRF2	2.21836e-14	0.497287	8.08358e-12		-2.01091
LOC387895	4.92687e-08	0.499655	1.41132e-06		-2.00138
ZNF831	3.46983e-13	0.50373	7.14718e-11		-1.98519
FOXP3	3.29952e-08	0.504505	1.00389e-06		-1.98214
ABCD2	8.31371e-13	0.50475	1.37124e-10		-1.98118
SMPD3	0.000225782	0.505965	0.00164931		-1.97642
NDUFAF2	0.000312016	0.506008	0.00215658		-1.97625
PBX4	1.09277e-05	0.506467	0.000134824		-1.97446
CCR3	0.00165163	0.50706	0.00846838		-1.97215
C12orf57	1.00815e-10	0.507076	7.63125e-09		-1.97209
CD69	0.000140498	0.508417	0.00110793		-1.96689
CXCL1	3.27543e-05	0.508849	0.000332832		-1.96522
PHOSPHO1	0.000382232	0.508854	0.00256387		-1.9652
HS3ST3B1	3.22863e-08	0.510133	9.84229e-07		-1.96027
RTKN2	3.38267e-11	0.510221	2.93653e-09		-1.95994
LOC100132111	8.87994e-08	0.511985	2.35431e-06		-1.95318
SH2D2A	6.25703e-09	0.512429	2.62143e-07		-1.95149
SLC14A1	3.95265e-12	0.512454	5.00544e-10		-1.9514
CLOCK	0.00093891	0.513418	0.00533422		-1.94773
PRSS23	4.55336e-13	0.515328	8.54074e-11		-1.94051
LOC728084	0.000802982	0.515403	0.0046773		-1.94023
PLXDC1	1.49223e-10	0.515535	1.08227e-08		-1.93973
PI16	6.91794e-11	0.516469	5.47461e-09		-1.93622
AXIN2	4.15126e-11	0.517906	3.51507e-09		-1.93085
PTGDR2	0.000100624	0.518183	0.000835544		-1.92982
RHOH	7.77715e-09	0.518662	3.13988e-07		-1.92804
PTGDR	1.06291e-07	0.520559	2.74829e-06		-1.92101
NAP1L2	8.84253e-19	0.520682	2.30923e-15		-1.92056
HOXB2	2.94339e-12	0.52191	3.97587e-10		-1.91604
PTCH1	2.13543e-12	0.5229	2.96107e-10		-1.91241
WNT10B	0.000172051	0.523138	0.00131378		-1.91154
IL1RAP	5.74603e-07	0.523295	1.11567e-05		-1.91097
RIC3	1.20221e-06	0.524209	2.09305e-05		-1.90764
OPTN	1.10861e-09	0.528222	6.01064e-08		-1.89314
GPR174	2.88462e-11	0.529353	2.56813e-09		-1.8891
PLEKHF1	5.46648e-11	0.52998	4.48452e-09		-1.88686
IGFBP3	1.75585e-10	0.530959	1.2127e-08		-1.88338
SLFN13	0.000233455	0.531412	0.00168883		-1.88178
CDC25B	7.07408e-13	0.531586	1.2316e-10		-1.88116
ANO9	8.88301e-09	0.533265	3.49718e-07		-1.87524
FAM153C	1.16016e-07	0.533714	2.95107e-06		-1.87366
THEM4	1.39257e-09	0.536225	7.32222e-08		-1.86489
SLC38A1	6.7351e-12	0.537664	7.59225e-10		-1.8599
TXK	1.11681e-05	0.537904	0.000137035		-1.85907
TMIGD2	1.8682e-07	0.537934	4.40856e-06		-1.85896
SIGLEC8	0.00137161	0.538393	0.00726075		-1.85738
HKDC1	4.51686e-12	0.538558	5.44421e-10		-1.85681
MATK	3.23903e-06	0.538715	4.85668e-05		-1.85627
ATF7IP2	2.74587e-05	0.540258	0.000288372		-1.85097
HPCAL4	3.94364e-16	0.540351	3.79289e-13		-1.85065
ABLIM1	1.72218e-08	0.541478	5.85356e-07		-1.8468
FAAH2	1.22587e-14	0.541863	5.64946e-12		-1.84548
SLAMF6	3.39605e-05	0.542893	0.000342424		-1.84199
KCNA3	9.79446e-14	0.542939	2.9252e-11		-1.84183
USP53	7.8179e-10	0.543179	4.4545e-08		-1.84101
BIN1	7.42188e-09	0.543698	3.02061e-07		-1.83925
GPRASP1	5.17763e-07	0.543887	1.02048e-05		-1.83862
ING1	0.00115376	0.544243	0.00630563		-1.83741
NMUR1	8.46933e-07	0.544316	1.54849e-05		-1.83717
GCET2	8.08252e-12	0.54536	8.98191e-10		-1.83365
HOPX	0.000155144	0.545844	0.00120583		-1.83202
KIF21A	1.61081e-11	0.547817	1.57748e-09		-1.82543
TRAF1	2.20874e-07	0.547955	5.08953e-06		-1.82497
ATHL1	9.2188e-07	0.548216	1.66608e-05		-1.8241
HIP1R	0.00152722	0.548991	0.00794226		-1.82152
SCML4	6.67404e-07	0.550358	1.26758e-05		-1.817
ATG9B	4.05385e-11	0.550493	3.45216e-09		-1.81655
FAIM3	3.39284e-06	0.55109	5.05826e-05		-1.81459
CXCR3	1.13026e-07	0.551168	2.88908e-06		-1.81433
FHIT	2.45129e-06	0.551637	3.79538e-05		-1.81279
SBK1	6.526e-12	0.552029	7.4373e-10		-1.8115
FASLG	7.58149e-07	0.552144	1.40859e-05		-1.81112
CARD11	1.29599e-07	0.552777	3.2233e-06		-1.80905
FBXL16	2.22742e-12	0.555487	3.03491e-10		-1.80022
ENO2	1.25802e-08	0.557494	4.60558e-07		-1.79374
RGS1	9.41753e-06	0.558681	0.000119099		-1.78993
LOC100505783	9.93444e-05	0.559422	0.000827113		-1.78756
LDHB	3.67217e-14	0.560745	1.27865e-11		-1.78334
DTX3	3.01749e-09	0.560966	1.43712e-07		-1.78264
TSHZ2	1.63458e-16	0.561537	1.70748e-13		-1.78083
SLC2A4RG	2.48581e-11	0.562392	2.27779e-09		-1.77812
FBXO32	1.05662e-17	0.563729	1.65561e-14		-1.7739
NCALD	9.64869e-08	0.564125	2.52818e-06		-1.77266
ALS2CL	3.70445e-11	0.565039	3.17186e-09		-1.76979
GABPB2	0.000783681	0.565527	0.00459218		-1.76826
BCL9L	3.23058e-15	0.565544	1.94692e-12		-1.76821
TTC16	4.80199e-05	0.566213	0.000455463		-1.76612
IKZF2	5.56208e-09	0.567431	2.37472e-07		-1.76233
SLFN5	2.3079e-05	0.567716	0.000248881		-1.76144
MIR548AN	3.16002e-09	0.567721	1.48692e-07		-1.76143
CLIC3	4.17885e-05	0.56829	0.000403209		-1.75966
BEX2	3.74544e-10	0.56845	2.38316e-08		-1.75917
PTPN4	4.68641e-09	0.571366	2.04544e-07		-1.75019
LDLRAP1	4.21281e-10	0.572017	2.60911e-08		-1.7482
SLC25A23	5.5149e-15	0.572137	2.93747e-12		-1.74783
ZNF204P	7.17518e-13	0.572343	1.23345e-10		-1.7472
LAG3	9.21331e-06	0.573316	0.000117194		-1.74424
GDF11	1.66695e-07	0.573655	3.98163e-06		-1.74321
LOC399815	1.49982e-11	0.574049	1.5303e-09		-1.74201
MID2	6.02149e-17	0.576332	6.73934e-14		-1.73511
IKZF3	3.34262e-08	0.576566	1.01503e-06		-1.73441
OLFM2	1.33971e-10	0.578268	9.90181e-09		-1.7293
FAM153A	4.84877e-07	0.579146	9.71837e-06		-1.72668
EOMES	5.71241e-05	0.579483	0.000526516		-1.72568
IPW	2.30603e-10	0.579945	1.55078e-08		-1.7243
LOC100131176	5.12851e-06	0.580707	7.14934e-05		-1.72204
PRDM1	4.96942e-06	0.581237	6.96475e-05		-1.72047
C17orf69	6.44719e-06	0.581464	8.64906e-05		-1.7198
LOC100506334	6.96572e-07	0.581473	1.31343e-05		-1.71977
AGMAT	1.49939e-06	0.5815	2.52545e-05		-1.71969
MAK	0.000384469	0.582387	0.00257446		-1.71707
NFATC2	0.000311319	0.582739	0.00215272		-1.71603
CASS4	0.000222656	0.582787	0.0016318		-1.71589
NMT2	1.6288e-09	0.583886	8.34039e-08		-1.71266
FAM115C	1.17638e-05	0.584078	0.000143557		-1.7121
SOCS3	0.00112767	0.584356	0.00619331		-1.71128
DYRK2	5.74086e-12	0.585671	6.66323e-10		-1.70744
EDAR	4.13016e-13	0.586004	7.98957e-11		-1.70647
LGR6	4.09098e-09	0.587951	1.81591e-07		-1.70082
LOC729041	1.19255e-07	0.588005	3.00902e-06		-1.70067
DDIT4	7.32398e-05	0.589405	0.000645078		-1.69663
BTG2	3.78807e-05	0.589487	0.000372829		-1.69639
TSPYL2	8.64411e-09	0.591331	3.4117e-07		-1.6911
CCDC64	0.00131779	0.591725	0.00703523		-1.68997
C15orf29	0.000608779	0.591783	0.00372907		-1.68981
FAM84B	1.78686e-14	0.592371	6.82884e-12		-1.68813
DOC2GP	0.000441606	0.592719	0.00286286		-1.68714
DHRS3	7.69292e-07	0.593162	1.42314e-05		-1.68588
OSM	0.00194478	0.593429	0.00971397		-1.68512
FBLN7	0.000423906	0.594142	0.00277567		-1.6831
EMR4P	0.000419037	0.594256	0.00274871		-1.68278
SUPT3H	5.85331e-09	0.595961	2.46547e-07		-1.67796
GOLGA7B	2.63716e-13	0.59664	5.78297e-11		-1.67605
GOLGA8B	4.07194e-06	0.597048	5.92416e-05		-1.67491
TSEN54	8.97761e-09	0.597522	3.52557e-07		-1.67358
GPA33	1.56922e-11	0.597774	1.56434e-09		-1.67287
CTSF	3.57219e-12	0.598151	4.58793e-10		-1.67182
CCR8	9.33333e-10	0.59841	5.223e-08		-1.6711
PPP2R2B	8.05258e-08	0.598767	2.16054e-06		-1.6701
ANKRD20A5P	9.61095e-12	0.599994	1.02445e-09		-1.66668
MAGEH1	9.89443e-14	0.60037	2.9252e-11		-1.66564
ANK3	1.00019e-14	0.600524	4.74909e-12		-1.66521
GSTM2	0.000888841	0.600641	0.00509782		-1.66489
ITPR3	7.01892e-10	0.60119	4.11174e-08		-1.66337
TMEM25	4.24183e-12	0.603058	5.27502e-10		-1.65822
LRIG1	1.16012e-08	0.603308	4.35923e-07		-1.65753
MPZL1	0.000996728	0.60375	0.00560378		-1.65632
NOG	5.65926e-09	0.604329	2.39797e-07		-1.65473
PHLDB2	7.59366e-05	0.604367	0.000663608		-1.65462
PLCXD2	7.59366e-05	0.604367	0.000663608		-1.65462
LOC100233209	0.00135872	0.604537	0.00720956		-1.65416
MIAT	8.04576e-06	0.605109	0.000104017		-1.65259
SEMA4C	1.65633e-10	0.605615	1.15875e-08		-1.65121
RGMB	3.48782e-14	0.60583	1.24206e-11		-1.65063
HOOK1	4.51779e-14	0.607699	1.47478e-11		-1.64555
ZNF683	2.4856e-05	0.608433	0.000265306		-1.64357
CROCCP2	0.000756192	0.6091	0.0044645		-1.64177
ADORA3	0.000366257	0.609266	0.00247046		-1.64132
GOLGA8A	2.29938e-05	0.609399	0.000248475		-1.64096
SUSD4	4.96475e-08	0.60954	1.41699e-06		-1.64058
TLE2	1.62253e-13	0.610242	4.21846e-11		-1.63869
ZFYVE28	8.3147e-11	0.610673	6.38642e-09		-1.63754
AUTS2	7.75882e-09	0.611447	3.13988e-07		-1.63546
LOC728743	6.08663e-08	0.611826	1.68812e-06		-1.63445
ECHDC2	1.61955e-06	0.612696	2.69107e-05		-1.63213
PLEKHA1	1.71299e-11	0.6127	1.65684e-09		-1.63212
KLHL3	1.17963e-13	0.613101	3.35042e-11		-1.63105
TSC22D3	1.83842e-05	0.613537	0.000204783		-1.62989
NPRL2	0.00164076	0.61434	0.00842092		-1.62776
TMEM14A	5.78804e-10	0.615053	3.46156e-08		-1.62588
SLC41A1	4.6349e-12	0.615385	5.52698e-10		-1.625
CCND2	1.31007e-08	0.615571	4.65474e-07		-1.62451
PCBP4	4.12228e-06	0.617578	5.98074e-05		-1.61923
MAF	9.58299e-08	0.61768	2.51579e-06		-1.61896
ATP6V0E2	4.3047e-06	0.617922	6.15984e-05		-1.61833
AK5	3.652e-06	0.618279	5.37306e-05		-1.61739
MAGEE1	3.63123e-17	0.622186	4.37675e-14		-1.60724
CACNG6	0.000296686	0.622335	0.00206429		-1.60685
NAP1L3	5.04644e-19	0.622561	1.58145e-15		-1.60627
SH3YL1	2.70799e-08	0.623294	8.60679e-07		-1.60438
C12orf23	2.6674e-11	0.623995	2.41593e-09		-1.60258
SLC25A42	2.33418e-06	0.624354	3.64582e-05		-1.60166
EPN2	4.46194e-06	0.624447	6.32707e-05		-1.60142
PHF15	4.48267e-10	0.625228	2.75447e-08		-1.59942
LOC100505865	8.51187e-10	0.625585	4.79757e-08		-1.5985
ALDH5A1	4.21273e-13	0.626317	8.04991e-11		-1.59664
BEX5	1.89656e-10	0.626637	1.2977e-08		-1.59582
C10orf35	2.10696e-13	0.628045	4.92746e-11		-1.59224
LOC100287616	6.61857e-08	0.628243	1.82566e-06		-1.59174
GPR114	6.92529e-05	0.629044	0.000615498		-1.58971
TKTL1	9.52765e-08	0.629207	2.50905e-06		-1.5893
LOC284454	4.17902e-05	0.629819	0.000403209		-1.58776
MIR24-2	4.17902e-05	0.629819	0.000403209		-1.58776
ABCB1	9.10987e-07	0.630557	1.65211e-05		-1.5859
AGFG2	6.08418e-08	0.631442	1.68812e-06		-1.58368
RPS20	2.39097e-08	0.631732	7.77264e-07		-1.58295
BREA2	0.00115454	0.63234	0.0063077		-1.58143
TSPAN5	1.49883e-10	0.632858	1.08227e-08		-1.58013
PIM1	8.60244e-08	0.633651	2.28848e-06		-1.57815
CRHR1	2.96186e-07	0.634323	6.49992e-06		-1.57648
MGC57346	2.96186e-07	0.634323	6.49992e-06		-1.57648
RPS27	1.37332e-09	0.634377	7.2453e-08		-1.57635
PIM2	0.000201835	0.635276	0.00150097		-1.57412
TREX2	0.00137714	0.635545	0.00728261		-1.57345
LOC79015	2.68324e-06	0.63617	4.09384e-05		-1.57191
INADL	1.59659e-09	0.636709	8.22929e-08		-1.57058
LIMA1	2.17945e-08	0.637263	7.18944e-07		-1.56921
NEFL	9.73844e-11	0.637303	7.40736e-09		-1.56911
CXCR1	1.13487e-08	0.637849	4.28487e-07		-1.56777
MORC4	5.30348e-15	0.639721	2.93747e-12		-1.56318
RUNX3	5.54495e-06	0.640305	7.60804e-05		-1.56176
GVINP1	5.51826e-05	0.642423	0.000511328		-1.55661
GPR146	1.83751e-11	0.642733	1.75561e-09		-1.55586
OBSCN	1.30723e-09	0.642889	6.9199e-08		-1.55548
SAMD10	3.38141e-12	0.643191	4.41528e-10		-1.55475
ZNF101	1.36168e-12	0.64343	1.99404e-10		-1.55417
CXorf57	5.45976e-10	0.643901	3.29035e-08		-1.55303
ARHGAP8	5.24987e-05	0.644195	0.000492281		-1.55232
PRR5	5.24987e-05	0.644195	0.000492281		-1.55232
PRR5-ARHGAP8	5.24987e-05	0.644195	0.000492281		-1.55232
MFGE8	7.4722e-05	0.644321	0.000655921		-1.55202
KLF2	2.3302e-07	0.644741	5.32244e-06		-1.55101
ID3	1.35346e-05	0.644829	0.000160418		-1.5508
TAGAP	9.12421e-06	0.645343	0.000116328		-1.54956
SLC29A2	2.87648e-09	0.645386	1.3954e-07		-1.54946
GALNT12	7.12257e-10	0.645408	4.14883e-08		-1.54941
C10orf128	9.62737e-05	0.645593	0.000806691		-1.54896
ENPP5	5.10129e-09	0.645639	2.19594e-07		-1.54885
OLIG2	0.000490459	0.645707	0.0031278		-1.54869
NIPSNAP1	3.4106e-05	0.646831	0.000343008		-1.546
TTC9	0.000281279	0.647013	0.00198083		-1.54557
MLLT6	1.83495e-06	0.647365	2.98256e-05		-1.54472
HOXB3	7.58726e-07	0.647547	1.40859e-05		-1.54429
NPDC1	1.52252e-05	0.647599	0.000175544		-1.54417
ST6GALNAC1	9.14648e-05	0.649368	0.000775101		-1.53996
C3orf26	1.12055e-06	0.650078	1.96178e-05		-1.53828
SOCS2	5.01305e-06	0.650878	7.01334e-05		-1.53639
ZFP36	5.70791e-05	0.651516	0.000526411		-1.53488
PDGFD	1.22519e-06	0.652206	2.12598e-05		-1.53326
ACER1	3.16508e-07	0.653478	6.81729e-06		-1.53027
FBXO44	1.97335e-06	0.6537	3.17459e-05		-1.52975
DANCR	1.09207e-09	0.654068	5.94156e-08		-1.52889
HSF2	1.25177e-08	0.654231	4.59342e-07		-1.52851
PEBP1	7.7545e-13	0.654437	1.30651e-10		-1.52803
RPS29	1.3154e-05	0.655603	0.000156857		-1.52531
OXCT1	1.57742e-11	0.656193	1.56434e-09		-1.52394
FAM212B	0.000362489	0.657369	0.00245032		-1.52122
ACSM3	0.000190458	0.657586	0.00143063		-1.52071
JAKMIP1	2.44103e-05	0.657799	0.000261151		-1.52022
DGKA	6.22431e-07	0.6578	1.19228e-05		-1.52022
PPIH	0.000421526	0.658369	0.0027624		-1.51891
LOC389906	3.22451e-05	0.658486	0.000328938		-1.51864
AES	1.02472e-11	0.658617	1.08489e-09		-1.51833
CCR6	0.00168005	0.658641	0.00859443		-1.51828
ZBTB38	4.12899e-10	0.658844	2.56735e-08		-1.51781
ADC	3.12906e-06	0.65909	4.70079e-05		-1.51724
NPTXR	1.01545e-15	0.659353	7.98307e-13		-1.51664
KIAA1328	6.2511e-06	0.659416	8.43656e-05		-1.51649
CACNA2D2	1.19867e-07	0.659631	3.0196e-06		-1.516
LDOC1	2.05956e-11	0.661324	1.94405e-09		-1.51212
BACE2	0.000137426	0.661408	0.00108974		-1.51193
RLN2	0.000130866	0.661857	0.00104994		-1.5109
NDRG2	6.42746e-07	0.661881	1.2267e-05		-1.51085
FAM134B	0.000191688	0.662339	0.00143849		-1.5098
SPEF2	1.36766e-06	0.662652	2.34864e-05		-1.50909
CAMK2N1	1.19742e-13	0.66304	3.35042e-11		-1.5082
RPSAP9	0.000139619	0.663649	0.00110322		-1.50682
SLC25A4	1.12675e-11	0.663894	1.1849e-09		-1.50626
SP4	7.24214e-13	0.664312	1.23345e-10		-1.50532
RHPN1	3.55053e-06	0.664458	5.2462e-05		-1.50499
SLC5A9	0.000384193	0.664522	0.00257446		-1.50484
CBX7	1.33161e-07	0.664589	3.30141e-06		-1.50469
ZNF30	4.79936e-12	0.665698	5.65422e-10		-1.50218
DLG3	1.5759e-12	0.665734	2.28637e-10		-1.5021
CCDC78	9.29151e-05	0.665968	0.000784421		-1.50157
C17orf48	1.35148e-08	0.665995	4.75872e-07		-1.50151
ITPRIPL1	1.94105e-05	0.666333	0.000214488		-1.50075
SLC9B2	9.43318e-08	0.666468	2.48836e-06		-1.50045
RPSA	4.57008e-09	0.666615	2.00024e-07		-1.50012
CCDC136	1.00286e-07	0.666847	2.61028e-06		-1.49959
AP3M2	8.49257e-10	0.667191	4.79757e-08		-1.49882
LOC93622	1.47354e-08	0.66779	5.13087e-07		-1.49748
SLC16A10	8.71487e-12	0.668018	9.54918e-10		-1.49697
SIGIRR	1.65133e-07	0.668063	3.95034e-06		-1.49686
PKD1P1	0.000294058	0.668516	0.00204782		-1.49585
FAM171A1	1.64226e-13	0.668613	4.21846e-11		-1.49563
HABP4	1.27496e-06	0.669109	2.20501e-05		-1.49452
TTC22	3.51874e-07	0.669342	7.50137e-06		-1.494
C12orf35	6.73641e-06	0.669368	8.99087e-05		-1.49395
LIX1L	9.58534e-08	0.669805	2.51579e-06		-1.49297
GIPR	1.75153e-07	0.670118	4.1583e-06		-1.49227
IFNG	1.45044e-05	0.670136	0.000169586		-1.49223
ZNF507	3.04716e-06	0.670456	4.59095e-05		-1.49152
LIME1	1.03532e-05	0.670999	0.000128219		-1.49032
ITPKB	1.06432e-09	0.671314	5.83107e-08		-1.48962
DSC1	2.99139e-07	0.672151	6.55554e-06		-1.48776
HCAR2	0.000477247	0.672205	0.00305224		-1.48764
PPP1R16B	7.03265e-10	0.672465	4.11174e-08		-1.48707
FAM65B	7.11038e-05	0.672547	0.000629094		-1.48688
ZNF483	2.5085e-13	0.672847	5.6151e-11		-1.48622
NPR2	6.48114e-05	0.673005	0.000582968		-1.48587
PDE3B	4.25951e-05	0.674271	0.000409965		-1.48308
CXCR7	3.98942e-08	0.674531	1.18167e-06		-1.48251
LOC100506229	0.000161643	0.674676	0.00124829		-1.48219
SLC39A14	5.69386e-14	0.674796	1.82076e-11		-1.48193
SLC38A5	3.68968e-07	0.674834	7.76021e-06		-1.48185
POLR1E	1.75027e-10	0.674868	1.2127e-08		-1.48177
TPM2	1.50781e-06	0.675602	2.53497e-05		-1.48016
B3GAT1	1.93487e-06	0.675789	3.1223e-05		-1.47975
PLEKHG4	7.40256e-09	0.676465	3.02061e-07		-1.47827
ASNS	1.1027e-06	0.676856	1.93918e-05		-1.47742
ZMYND11	1.11204e-12	0.677372	1.76006e-10		-1.47629
NIPAL3	8.68604e-13	0.677479	1.41772e-10		-1.47606
KIR2DS4	0.00027808	0.677886	0.00196234		-1.47517
SLC22A17	9.66495e-10	0.677975	5.38933e-08		-1.47498
DACT1	3.12258e-06	0.678121	4.69556e-05		-1.47466
LOC100652846	1.60003e-06	0.678214	2.66712e-05		-1.47446
LOC728989	2.37087e-06	0.678584	3.6891e-05		-1.47366
ISM1	1.16159e-13	0.678828	3.35042e-11		-1.47313
ITGB7	0.000857752	0.67956	0.00493396		-1.47154
ZGPAT	1.21711e-08	0.679928	4.50515e-07		-1.47074
MTUS1	1.45005e-09	0.68018	7.57361e-08		-1.4702
ALOX12B	0.000130439	0.680375	0.00104813		-1.46978
C21orf15	0.0002214	0.680611	0.00162474		-1.46927
TXNIP	8.03459e-05	0.680645	0.000696316		-1.46919
PRKDC	1.0157e-05	0.681735	0.000126611		-1.46685
CDC14A	9.84068e-09	0.681826	3.81668e-07		-1.46665
HCAR3	0.000617036	0.682155	0.00376912		-1.46594
ROBO3	9.53325e-05	0.68288	0.000800088		-1.46439
KIR2DL3	0.00127605	0.682963	0.00685445		-1.46421
PHF1	1.75342e-05	0.683564	0.000196973		-1.46292
FAM19A1	3.14566e-12	0.683569	4.17706e-10		-1.46291
TAPBPL	4.33672e-08	0.683762	1.27251e-06		-1.4625
GGT7	9.18177e-08	0.683763	2.42612e-06		-1.46249
LOC100506776	0.000994789	0.684152	0.00559689		-1.46166
PFN2	5.56133e-06	0.685328	7.62384e-05		-1.45916
KIAA1147	3.72396e-08	0.685567	1.11569e-06		-1.45865
FCGBP	5.31237e-07	0.685599	1.0431e-05		-1.45858
TRIM46	0.0019866	0.685972	0.00988194		-1.45779
SLAIN1	4.37736e-06	0.686032	6.22969e-05		-1.45766
IMPDH2	0.000350697	0.686957	0.00238191		-1.4557
LOC254896	4.85932e-05	0.687749	0.000460065		-1.45402
TNFRSF10C	4.85932e-05	0.687749	0.000460065		-1.45402
XPO6	2.77946e-07	0.6882	6.17749e-06		-1.45307
PRKACB	1.3e-08	0.688788	4.65474e-07		-1.45183
MAN1C1	1.11144e-05	0.688869	0.000136804		-1.45166
CFH	8.13041e-05	0.688893	0.000703065		-1.4516
MAP4K1	3.35266e-06	0.689347	5.01747e-05		-1.45065
CSF1	0.000283098	0.689399	0.00199096		-1.45054
F2RL1	0.000642152	0.68957	0.00389995		-1.45018
SGK223	1.1837e-08	0.689811	4.43719e-07		-1.44967
GRAMD3	2.20556e-12	0.689812	3.03149e-10		-1.44967
ADAMTS10	4.49842e-05	0.689833	0.000430316		-1.44963
CLIC5	3.15849e-10	0.690522	2.07943e-08		-1.44818
RLN1	0.000182113	0.690671	0.00138119		-1.44787
TTC39B	6.97462e-07	0.690893	1.31352e-05		-1.4474
EVL	0.00138094	0.691127	0.00730028		-1.44691
RORC	0.000255055	0.691257	0.00182154		-1.44664
SFMBT1	5.26236e-13	0.691514	9.36999e-11		-1.4461
TMCC1	0.000177484	0.691514	0.00135065		-1.4461
ZNF827	1.91302e-09	0.691686	9.73217e-08		-1.44574
C1orf35	0.00148255	0.692004	0.0077511		-1.44508
ALDH18A1	3.15823e-10	0.692037	2.07943e-08		-1.44501
CEP78	0.00020928	0.692277	0.00155045		-1.44451
SEMA4F	5.22727e-10	0.692291	3.17465e-08		-1.44448
IL13RA1	6.52001e-05	0.692601	0.000585456		-1.44383
MORC2-AS1	0.000897243	0.693792	0.00513473		-1.44135
LOC100507206	3.72285e-07	0.694218	7.81948e-06		-1.44047
ZNF181	2.33868e-06	0.694855	3.64624e-05		-1.43915
MSH2	7.7951e-09	0.694931	3.13988e-07		-1.43899
SMYD5	6.67987e-11	0.694939	5.31304e-09		-1.43898
ANKH	2.25666e-10	0.695105	1.53072e-08		-1.43863
BMPR1A	5.6241e-15	0.695185	2.93747e-12		-1.43847
PKIA	7.34981e-10	0.695346	4.22507e-08		-1.43813
PPP1R3F	2.1148e-06	0.695476	3.35393e-05		-1.43786
MYO1D	1.11697e-08	0.695685	4.22748e-07		-1.43743
KIAA1430	1.40802e-10	0.695941	1.02615e-08		-1.4369
RUNX2	7.50263e-05	0.695946	0.000657709		-1.43689
NDFIP2	3.4946e-09	0.696154	1.58716e-07		-1.43646
LOC100507433	1.68832e-08	0.69617	5.75092e-07		-1.43643
ZNF540	1.68832e-08	0.69617	5.75092e-07		-1.43643
SARDH	6.2897e-10	0.696404	3.719e-08		-1.43595
BCORP1	0.00031505	0.696455	0.00217454		-1.43584
MTX3	4.15204e-12	0.696592	5.20467e-10		-1.43556
RPLP2	2.69854e-07	0.697343	6.02328e-06		-1.43401
IFFO2	2.24534e-10	0.697638	1.52966e-08		-1.43341
YES1	1.08673e-06	0.697766	1.91677e-05		-1.43314
QTRT1	2.30865e-06	0.698022	3.62105e-05		-1.43262
GAMT	1.96266e-09	0.698323	9.95239e-08		-1.432
RGS2	7.71724e-05	0.698369	0.00067216		-1.43191
RPS12	1.30868e-08	0.69843	4.65474e-07		-1.43178
MYC	3.76362e-06	0.698785	5.51141e-05		-1.43105
ERBB2	2.14893e-05	0.69906	0.000234482		-1.43049
MIR4728	2.14893e-05	0.69906	0.000234482		-1.43049
ARRDC3	0.000318866	0.699068	0.00219618		-1.43048
ACVR1C	1.77925e-13	0.699284	4.3561e-11		-1.43003
MSX2P1	2.30069e-10	0.699507	1.55078e-08		-1.42958
GLTSCR2	1.3685e-06	0.699507	2.34864e-05		-1.42958
MLLT3	6.62966e-08	0.699839	1.82566e-06		-1.4289
RALGDS	2.03264e-06	0.70032	3.24663e-05		-1.42792
CHIC1	7.14959e-11	0.700676	5.60135e-09		-1.42719
CYSLTR2	0.00110599	0.70078	0.00609557		-1.42698
HOXB4	8.04584e-05	0.700856	0.000696905		-1.42683
GSTM3	7.41401e-10	0.701091	4.23979e-08		-1.42635
KANK1	7.12653e-06	0.701259	9.40739e-05		-1.42601
VAMP2	1.52505e-07	0.701891	3.70481e-06		-1.42472
KIR2DS2	2.44494e-06	0.702502	3.7893e-05		-1.42348
TAS2R40	0.000274503	0.70253	0.00194184		-1.42343
TLE3	2.12437e-05	0.702704	0.000232125		-1.42307
LOC390660	2.40766e-05	0.703389	0.000258041		-1.42169
RPL3	1.67795e-09	0.703545	8.56412e-08		-1.42137
ZNF880	6.18661e-05	0.703735	0.000561375		-1.42099
IGF1R	4.32348e-05	0.704126	0.000415357		-1.4202
CHMP7	4.86322e-08	0.704362	1.40077e-06		-1.41973
TRAF5	3.04027e-06	0.704459	4.58498e-05		-1.41953
UNG	9.22451e-06	0.704537	0.000117213		-1.41937
ZBTB4	0.000922527	0.704647	0.00525639		-1.41915
PLXNA3	4.03389e-08	0.704789	1.19259e-06		-1.41886
AARSD1	0.000496571	0.705779	0.0031565		-1.41687
PDE4B	0.00149081	0.706325	0.00777614		-1.41578
PNRC1	8.62778e-05	0.706748	0.000737527		-1.41493
LLGL2	5.64161e-05	0.706765	0.000521832		-1.4149
DBH	5.33934e-06	0.707402	7.39718e-05		-1.41362
SMAP2	8.14619e-05	0.70779	0.000704041		-1.41285
RAPGEF6	4.27695e-07	0.708336	8.78315e-06		-1.41176
GPX7	6.24318e-05	0.708669	0.000564806		-1.4111
CLYBL	0.00128093	0.708689	0.00687361		-1.41106
TTC12	6.38126e-06	0.709387	8.58266e-05		-1.40967
LPIN1	2.47374e-10	0.709547	1.65645e-08		-1.40935
DUSP14	0.000182545	0.709835	0.00138379		-1.40878
NR1D1	0.000100024	0.710184	0.000831007		-1.40808
GRAP	0.00113215	0.710227	0.00621138		-1.408
NT5E	0.000350377	0.710412	0.00238138		-1.40763
TMEM156	0.000652266	0.710432	0.00394304		-1.4076
CCNJL	0.000617482	0.710935	0.00376912		-1.4066
SACS	2.09216e-13	0.711011	4.92746e-11		-1.40645
LOC283174	6.36908e-08	0.711054	1.76009e-06		-1.40636
MIR4697	6.36908e-08	0.711054	1.76009e-06		-1.40636
NOSIP	0.000787119	0.711089	0.00460544		-1.40629
FAHD2B	1.22423e-08	0.711211	4.50515e-07		-1.40605
USP11	8.07845e-10	0.711765	4.58627e-08		-1.40496
CHST11	0.0001625	0.711937	0.00125367		-1.40462
PRPS1	1.79544e-11	0.712055	1.72594e-09		-1.40439
SKI	0.000102981	0.712096	0.000851956		-1.40431
KIAA1671	6.09594e-05	0.71215	0.00055501		-1.4042
TRIM59	1.43551e-05	0.712268	0.00016874		-1.40397
TOX	5.48314e-06	0.712368	7.54305e-05		-1.40377
IGIP	0.000282527	0.71286	0.00198784		-1.4028
WNT7A	1.6755e-13	0.713585	4.23441e-11		-1.40137
LOC100506990	1.87437e-05	0.713697	0.000208294		-1.40115
PNMA3	6.65534e-08	0.713903	1.82766e-06		-1.40075
SUMO1P1	8.5596e-06	0.71414	0.000110025		-1.40029
RAB11FIP5	2.65973e-08	0.714603	8.48783e-07		-1.39938
ZNF550	2.92496e-09	0.715066	1.40587e-07		-1.39847
CAPRIN2	0.00017058	0.715279	0.00130572		-1.39806
TRMT11	5.76753e-05	0.71556	0.00053076		-1.39751
PAFAH2	7.1558e-12	0.715673	8.00887e-10		-1.39729
HIVEP2	0.000109632	0.715821	0.000900801		-1.397
TTC39C	5.05259e-07	0.716234	1.00214e-05		-1.39619
PPP3CC	1.05559e-09	0.716239	5.80395e-08		-1.39618
IDS	5.85191e-07	0.716508	1.13202e-05		-1.39566
TMC8	1.00326e-06	0.716669	1.78638e-05		-1.39534
BOK	1.00992e-08	0.716812	3.86905e-07		-1.39507
GPRIN3	0.000418217	0.717431	0.00274531		-1.39386
FLJ33630	0.0014901	0.717462	0.00777557		-1.3938
YPEL3	5.89494e-05	0.717479	0.000540479		-1.39377
IGSF8	3.07462e-08	0.717983	9.47671e-07		-1.39279
CNNM3	4.92118e-07	0.718357	9.79919e-06		-1.39207
ATP1A3	5.57557e-08	0.718406	1.57129e-06		-1.39197
JUNB	0.00177057	0.718411	0.00897835		-1.39196
ASAH2B	0.000165765	0.71849	0.00127509		-1.39181
CHCHD6	3.16739e-07	0.71857	6.81729e-06		-1.39165
CCL28	3.20851e-06	0.718578	4.81553e-05		-1.39164
SNPH	3.02086e-08	0.718815	9.35452e-07		-1.39118
PPP1R13B	3.95345e-08	0.718819	1.17323e-06		-1.39117
PRDX2	4.87804e-08	0.718935	1.40246e-06		-1.39095
PSAT1	0.00135141	0.719489	0.00718781		-1.38988
KIF5C	2.46391e-07	0.71969	5.54699e-06		-1.38949
SLC25A38	2.49876e-07	0.720084	5.61736e-06		-1.38873
MTCP1	7.87422e-09	0.720479	3.14748e-07		-1.38797
MTCP1NB	7.87422e-09	0.720479	3.14748e-07		-1.38797
ZNHIT6	2.99782e-07	0.720586	6.56045e-06		-1.38776
SORBS3	6.71847e-05	0.720673	0.000601645		-1.38759
KDELC2	7.65433e-07	0.72092	1.41853e-05		-1.38712
NDEL1	0.000388086	0.721751	0.00259647		-1.38552
SPAG16	1.00797e-06	0.721999	1.79272e-05		-1.38504
KIT	0.000230499	0.72245	0.00167441		-1.38418
THNSL1	1.71095e-13	0.722478	4.25537e-11		-1.38413
EPB41	3.10825e-05	0.722547	0.000318947		-1.38399
WDR54	2.23575e-06	0.72266	3.53145e-05		-1.38378
ATP2B4	2.51931e-05	0.722776	0.000268538		-1.38355
RPL36	9.85071e-07	0.722897	1.75999e-05		-1.38332
PSIP1	3.95088e-07	0.723109	8.25418e-06		-1.38292
RPS5	1.44144e-08	0.723648	5.03027e-07		-1.38189
MTFMT	0.000469133	0.723719	0.0030126		-1.38175
SBDSP1	3.07573e-07	0.724124	6.67501e-06		-1.38098
ACACB	2.70206e-05	0.724194	0.000284916		-1.38085
MPRIP	1.83461e-06	0.724714	2.98256e-05		-1.37985
ABHD14B	5.73728e-10	0.724768	3.44435e-08		-1.37975
DCHS1	2.95197e-08	0.724935	9.1957e-07		-1.37943
NPM1	5.23572e-06	0.725102	7.27291e-05		-1.37912
ORMDL3	1.69455e-05	0.725249	0.000191987		-1.37884
TDRKH	0.00032446	0.725399	0.00223079		-1.37855
CARNS1	6.89397e-06	0.725845	9.17311e-05		-1.37771
TUBE1	1.31185e-06	0.725914	2.26132e-05		-1.37757
NEIL2	4.57769e-08	0.7262	1.33323e-06		-1.37703
ZNF607	5.76536e-07	0.726446	1.11804e-05		-1.37656
DTHD1	0.000364949	0.726681	0.0024627		-1.37612
NAE1	1.34474e-11	0.726737	1.39542e-09		-1.37601
ZNF287	1.84781e-14	0.726739	6.89365e-12		-1.37601
ZNF599	1.92566e-07	0.726797	4.51695e-06		-1.3759
TRPC1	4.67475e-08	0.727469	1.35395e-06		-1.37463
MEX3C	3.04473e-08	0.72751	9.40984e-07		-1.37455
GIPC1	1.17701e-07	0.727511	2.98473e-06		-1.37455
LOC387723	0.000304438	0.727578	0.00211073		-1.37442
CAPN5	6.29153e-11	0.72763	5.02969e-09		-1.37433
CCBL1	9.95883e-05	0.72789	0.000828626		-1.37383
RPL13A	1.53087e-10	0.728084	1.09033e-08		-1.37347
RPL13AP5	1.53087e-10	0.728084	1.09033e-08		-1.37347
CDKN1B	1.2244e-07	0.728594	3.07947e-06		-1.37251
C12orf65	3.53251e-10	0.728653	2.25922e-08		-1.3724
BACH2	0.000749398	0.728808	0.00443106		-1.3721
TMEM177	2.66679e-08	0.729055	8.49306e-07		-1.37164
KCNH2	2.64975e-08	0.729097	8.47326e-07		-1.37156
ZC3H8	4.69516e-07	0.729276	9.4561e-06		-1.37122
SORL1	1.42056e-05	0.729452	0.000167359		-1.37089
ANKS6	1.21942e-12	0.729473	1.84302e-10		-1.37085
HAUS6	0.000134393	0.729534	0.00107143		-1.37074
RPS6	9.24176e-09	0.729551	3.60222e-07		-1.37071
SYDE2	4.85955e-10	0.729645	2.97439e-08		-1.37053
KIF3A	5.30952e-10	0.729788	3.21216e-08		-1.37026
ZEB1	4.34663e-06	0.729992	6.19157e-05		-1.36988
ZNF781	3.87438e-06	0.730021	5.66303e-05		-1.36982
PPP1R15A	0.000298157	0.730287	0.0020736		-1.36932
FOXO1	1.9176e-05	0.730403	0.000212496		-1.36911
GTPBP3	2.15312e-05	0.730506	0.000234775		-1.36891
ZNF512B	2.75268e-05	0.73103	0.000288893		-1.36793
MIF	0.000457161	0.731315	0.00294421		-1.3674
BAG3	1.02294e-06	0.731367	1.81728e-05		-1.3673
CRYZ	3.75475e-07	0.731739	7.87593e-06		-1.36661
TMEM220	4.39752e-06	0.731891	6.2527e-05		-1.36632
PORCN	0.000215477	0.731958	0.0015896		-1.3662
PRSS30P	4.74217e-08	0.732361	1.37094e-06		-1.36545
LSR	0.000835356	0.732571	0.00483174		-1.36505
DLG5	3.72493e-05	0.732631	0.000368239		-1.36494
FBXO31	3.50133e-10	0.732932	2.25922e-08		-1.36438
LITAF	2.38967e-05	0.733076	0.000256486		-1.36412
IFRD2	1.7223e-05	0.733076	0.000194149		-1.36411
FAM46C	0.000276817	0.733556	0.00195539		-1.36322
NUAK2	5.77679e-06	0.733568	7.89848e-05		-1.3632
RRN3P1	5.34563e-05	0.733709	0.000498673		-1.36294
RPL14	0.00089898	0.733721	0.00514279		-1.36292
LOC550112	0.000309195	0.7342	0.00213898		-1.36203
ZFP36L1	6.16122e-05	0.734462	0.000559977		-1.36154
HEMK1	3.55237e-06	0.73458	5.2462e-05		-1.36132
CYP4F35P	1.87953e-06	0.734942	3.03925e-05		-1.36065
PRSS41	0.0016746	0.735152	0.00857494		-1.36026
LOC728554	0.000234144	0.735351	0.00169226		-1.3599
SNHG1	2.83518e-08	0.736271	8.90268e-07		-1.3582
SNORD31	2.83518e-08	0.736271	8.90268e-07		-1.3582
DGKE	8.63777e-09	0.736393	3.4117e-07		-1.35797
PRKCA	6.79627e-05	0.73654	0.000606785		-1.3577
GRPEL2	3.566e-09	0.736928	1.60562e-07		-1.35698
CMTM8	0.0010329	0.736974	0.00576989		-1.3569
ZNF10	9.17889e-09	0.73711	3.5956e-07		-1.35665
BDAG1	4.14362e-07	0.737198	8.54364e-06		-1.35649
C9orf174	4.14362e-07	0.737198	8.54364e-06		-1.35649
LOC100499484	4.14362e-07	0.737198	8.54364e-06		-1.35649
KCTD7	4.14396e-07	0.737216	8.54364e-06		-1.35646
MAGED1	2.62698e-08	0.737236	8.41763e-07		-1.35642
MYO5B	3.74531e-05	0.73734	0.000369788		-1.35623
TRIM47	1.11071e-07	0.737343	2.8484e-06		-1.35622
EDARADD	1.20766e-12	0.737428	1.84302e-10		-1.35606
SATB1	9.33603e-06	0.737454	0.000118259		-1.35602
MCF2L	1.55693e-11	0.737709	1.56381e-09		-1.35555
LYAR	1.45131e-05	0.737818	0.000169586		-1.35535
FEZ1	6.6245e-07	0.737887	1.26123e-05		-1.35522
PPAPDC2	3.26056e-09	0.738094	1.52507e-07		-1.35484
C11orf1	8.58467e-06	0.738095	0.000110136		-1.35484
CYTIP	0.000134561	0.738689	0.00107191		-1.35375
MXD1	1.75364e-05	0.738761	0.000196973		-1.35362
SNORD116-4	0.000303169	0.73912	0.00210393		-1.35296
SNX25	6.89652e-06	0.739588	9.17311e-05		-1.3521
CDC42BPG	1.23821e-05	0.740201	0.000149472		-1.35098
MEOX1	4.32239e-08	0.740288	1.27069e-06		-1.35083
DDX31	0.000201734	0.740564	0.00150093		-1.35032
C17orf28	2.86856e-11	0.740615	2.56813e-09		-1.35023
THSD1P1	1.70728e-07	0.740664	4.07175e-06		-1.35014
LOC400685	6.378e-12	0.740869	7.3483e-10		-1.34977
COQ10A	8.00338e-06	0.741134	0.000103641		-1.34928
SPIN3	7.67613e-09	0.741514	3.11599e-07		-1.34859
ARSK	3.89651e-10	0.741524	2.44218e-08		-1.34857
MIR4639	0.00043095	0.741596	0.00281123		-1.34844
MYLIP	0.00043095	0.741596	0.00281123		-1.34844
KPNA5	2.64169e-07	0.741679	5.91324e-06		-1.34829
ZNF286A	2.00133e-09	0.741688	1.00832e-07		-1.34828
PJA1	3.3708e-09	0.741798	1.54889e-07		-1.34808
TAF4B	3.00836e-08	0.741868	9.33426e-07		-1.34795
GNPDA2	4.38638e-09	0.742151	1.93062e-07		-1.34743
GIMAP7	3.64198e-05	0.742177	0.000362555		-1.34739
MRVI1	0.0012534	0.742781	0.006749		-1.34629
LMF1	0.000584058	0.743002	0.0035945		-1.34589
SLC26A11	0.000782366	0.743108	0.00459152		-1.3457
SLC1A7	3.09287e-05	0.743234	0.000317576		-1.34547
LOC92249	0.00044678	0.743254	0.00288922		-1.34544
UBIAD1	1.50403e-11	0.743315	1.5303e-09		-1.34533
RPS25	1.33023e-07	0.74335	3.30141e-06		-1.34526
ACE	1.90832e-07	0.743524	4.4897e-06		-1.34495
CAD	2.45003e-11	0.743597	2.27157e-09		-1.34481
SNRPN	6.9506e-05	0.743793	0.000616698		-1.34446
SNURF	6.9506e-05	0.743793	0.000616698		-1.34446
MSI2	1.48352e-05	0.744149	0.000172187		-1.34382
KDSR	1.34346e-07	0.74432	3.32029e-06		-1.34351
LOC729234	0.000610146	0.744388	0.00373598		-1.34339
LINS	1.31931e-08	0.744572	4.67474e-07		-1.34305
ANKRD5	7.84605e-09	0.744607	3.14748e-07		-1.34299
ADAT2	0.00018883	0.744886	0.00142181		-1.34249
HSPB1	0.00196718	0.745462	0.00980709		-1.34145
FAM49B	0.00163266	0.745533	0.00839034		-1.34132
LEPROTL1	9.64246e-07	0.745962	1.72869e-05		-1.34055
USP44	5.65227e-07	0.746006	1.10431e-05		-1.34047
JAKMIP2	0.000646379	0.746383	0.003915		-1.33979
TMEM154	0.00100537	0.746808	0.00565033		-1.33903
LOC339290	0.000189297	0.746992	0.00142464		-1.3387
AKR1B1	7.2508e-07	0.747072	1.35576e-05		-1.33856
EEF1B2	4.86827e-07	0.747188	9.72972e-06		-1.33835
MRPL38	0.0017368	0.747194	0.00883283		-1.33834
NOS3	1.58821e-05	0.747316	0.000182135		-1.33812
HAUS5	1.45406e-07	0.74749	3.55439e-06		-1.33781
POLD2	2.35135e-08	0.747642	7.6757e-07		-1.33754
CCDC76	0.000547749	0.747643	0.0034194		-1.33754
TARSL2	8.5834e-08	0.74798	2.2873e-06		-1.33693
ZNF354C	2.04371e-09	0.747993	1.02637e-07		-1.33691
LPAL2	0.000363324	0.748226	0.0024547		-1.3365
FBL	3.21054e-07	0.748445	6.90068e-06		-1.3361
ZNF80	5.33432e-09	0.748495	2.2837e-07		-1.33601
DPY19L2P2	0.000115177	0.748501	0.000940936		-1.336
C3orf37	3.03635e-09	0.748548	1.43736e-07		-1.33592
MDN1	2.51873e-06	0.748714	3.88063e-05		-1.33562
RPS16	1.75686e-10	0.748861	1.2127e-08		-1.33536
PHLDB3	2.86056e-07	0.74911	6.31298e-06		-1.33492
LINC00246A	1.55733e-08	0.749262	5.38673e-07		-1.33465
KDM3A	3.56313e-05	0.749375	0.000355836		-1.33445
PBXIP1	0.000743969	0.749376	0.00440728		-1.33444
FLT4	2.02189e-05	0.749749	0.000221856		-1.33378
TUFT1	5.36236e-05	0.750127	0.000499541		-1.33311
RPL21	5.68988e-08	0.750161	1.5949e-06		-1.33305
RPL21P28	5.68988e-08	0.750161	1.5949e-06		-1.33305
WDR52	0.000139425	0.750412	0.00110225		-1.3326
SDR42E1	1.08351e-12	0.750791	1.73241e-10		-1.33193
TMEM66	3.99918e-09	0.751139	1.78021e-07		-1.33131
LRFN3	2.46299e-08	0.751262	7.98799e-07		-1.33109
MFHAS1	6.12918e-05	0.751453	0.000557389		-1.33075
ZDHHC18	0.00027915	0.751866	0.0019685		-1.33002
PCNXL2	0.000237769	0.751987	0.00171213		-1.32981
RPL30	2.41841e-11	0.752077	2.2556e-09		-1.32965
MDFIC	2.80781e-05	0.752335	0.000293304		-1.32919
ZNF32	1.23387e-09	0.752388	6.59847e-08		-1.3291
CEP70	2.1053e-06	0.75306	3.34563e-05		-1.32792
TRIM32	7.4029e-09	0.753235	3.02061e-07		-1.32761
CBR3	0.000146573	0.753527	0.0011489		-1.32709
ATIC	3.65336e-07	0.75356	7.71489e-06		-1.32703
GCFC2	4.44716e-06	0.753718	6.31755e-05		-1.32676
PRDM8	0.000393858	0.753848	0.00262388		-1.32653
SLC35F2	1.09699e-07	0.754045	2.81784e-06		-1.32618
DIP2C	3.40678e-09	0.754457	1.55629e-07		-1.32546
NR1D2	5.17072e-06	0.754462	7.19538e-05		-1.32545
ERGIC1	0.000149084	0.754961	0.00116742		-1.32457
ACADSB	4.17259e-11	0.755135	3.51507e-09		-1.32427
ZNF329	2.3112e-07	0.75536	5.28674e-06		-1.32387
ZNF571	1.08115e-07	0.755377	2.78628e-06		-1.32384
MST1P2	8.97285e-06	0.756018	0.000114585		-1.32272
ZNF681	1.19837e-09	0.75628	6.45267e-08		-1.32226
TMEM194B	0.0001923	0.756383	0.0014417		-1.32208
ARHGAP5	4.90242e-08	0.756836	1.40689e-06		-1.32129
RPS21	8.02532e-05	0.757089	0.000695898		-1.32085
EIF5A2	1.30927e-08	0.757561	4.65474e-07		-1.32003
ASNSD1	1.45305e-05	0.757621	0.000169656		-1.31992
MPP5	0.000707472	0.757772	0.00423429		-1.31966
OTUD7B	1.50116e-11	0.757774	1.5303e-09		-1.31966
UAP1	0.000857178	0.757826	0.00493396		-1.31956
EIF4A2	1.65249e-08	0.758114	5.67088e-07		-1.31906
LPIN2	0.000346427	0.758265	0.00236007		-1.3188
HDHD3	1.85241e-06	0.75833	3.00782e-05		-1.31869
LEPREL4	5.84492e-10	0.758457	3.48229e-08		-1.31847
EPS15L1	0.000766043	0.758641	0.00450907		-1.31815
CBX5	0.00150544	0.758706	0.00784198		-1.31803
MIR3198-2	0.00150544	0.758706	0.00784198		-1.31803
ZNF773	0.000903787	0.758726	0.00516652		-1.318
NET1	2.69647e-05	0.759064	0.000284518		-1.31741
LOC386758	5.74517e-07	0.759442	1.11567e-05		-1.31676
RPL10A	1.52374e-07	0.759664	3.70481e-06		-1.31637
KRT1	0.00155729	0.759806	0.00806865		-1.31613
PDCD1	4.58489e-05	0.760091	0.000436722		-1.31563
RPS15A	1.29804e-08	0.76016	4.65474e-07		-1.31551
KLF9	0.000607401	0.760286	0.00372208		-1.31529
SRSF8	6.81598e-08	0.760419	1.86062e-06		-1.31507
PPP1R3E	0.000355327	0.76066	0.00240814		-1.31465
ASF1A	7.15154e-09	0.760879	2.94114e-07		-1.31427
ZNF14	6.10178e-06	0.761016	8.25637e-05		-1.31403
SLC15A4	0.000257389	0.761505	0.00183486		-1.31319
PTPRM	0.00141674	0.761647	0.00745181		-1.31294
NUCKS1	0.00151833	0.761657	0.00789864		-1.31293
FNDC8	5.39734e-05	0.761681	0.000501905		-1.31289
CSF2RB	0.000262121	0.761806	0.00186351		-1.31267
RPL5	2.12202e-07	0.761974	4.93323e-06		-1.31238
LANCL1	4.31903e-09	0.762091	1.90634e-07		-1.31218
ZNF420	1.97896e-08	0.762211	6.62571e-07		-1.31197
C12orf29	3.11966e-05	0.762414	0.000319073		-1.31162
GOLGA6L9	0.00181881	0.762621	0.00916375		-1.31127
C1orf21	0.000722692	0.762733	0.00431549		-1.31108
RPL35	1.06666e-07	0.762873	2.75345e-06		-1.31083
MARS2	4.47936e-09	0.763092	1.96602e-07		-1.31046
PHF17	7.85573e-05	0.763255	0.000682704		-1.31018
AGAP1	3.36145e-09	0.763392	1.54889e-07		-1.30994
ULK3	2.06048e-07	0.763826	4.80441e-06		-1.3092
FAM100B	2.46091e-05	0.764031	0.000262849		-1.30885
ZFP62	5.05404e-09	0.764047	2.18159e-07		-1.30882
RPL9	1.36568e-07	0.764213	3.3699e-06		-1.30854
EEF1G	1.65653e-10	0.764435	1.15875e-08		-1.30816
MIR3654	1.65653e-10	0.764435	1.15875e-08		-1.30816
MRFAP1L1	2.82771e-07	0.764943	6.26695e-06		-1.30729
PGAP3	3.22438e-09	0.765008	1.51266e-07		-1.30718
C8orf80	9.63346e-06	0.765126	0.000121242		-1.30698
C1QTNF6	0.000442987	0.765142	0.00287062		-1.30695
C21orf63	1.41943e-05	0.76515	0.000167352		-1.30693
PPIL1	8.60673e-07	0.765166	1.57178e-05		-1.30691
TBC1D19	2.05515e-06	0.76542	3.27257e-05		-1.30647
TTC3	2.07518e-09	0.76556	1.03885e-07		-1.30623
ZDBF2	3.29089e-11	0.765842	2.89691e-09		-1.30575
CBLB	4.2779e-05	0.765943	0.000411482		-1.30558
CNKSR2	5.38894e-08	0.766587	1.52417e-06		-1.30448
ZNF793	3.31632e-05	0.766632	0.000336115		-1.30441
R3HDM4	1.65448e-05	0.766745	0.000188539		-1.30422
LMAN1	1.71375e-07	0.767234	4.08096e-06		-1.30338
H2BFXP	0.000266262	0.767431	0.00188866		-1.30305
ZNF566	3.07026e-10	0.767618	2.03847e-08		-1.30273
RSAD1	7.8627e-06	0.767707	0.000102267		-1.30258
MIR3605	3.40569e-05	0.768152	0.000342734		-1.30183
PHC2	3.40569e-05	0.768152	0.000342734		-1.30183
ADAMTS1	0.00145333	0.768354	0.00761361		-1.30148
CRY1	1.64191e-05	0.768986	0.000187379		-1.30041
CDK20	2.55441e-08	0.769153	8.20666e-07		-1.30013
ARHGAP25	1.79634e-05	0.769166	0.000200762		-1.30011
ITGA3	6.32482e-09	0.769296	2.64276e-07		-1.29989
MCL1	1.61966e-05	0.769521	0.000185109		-1.29951
CEP72	1.49892e-06	0.7696	2.52545e-05		-1.29938
C5orf63	0.000217379	0.769711	0.00160212		-1.29919
TGFBR2	7.04418e-05	0.769765	0.000624295		-1.2991
MAP9	2.98547e-09	0.769983	1.4262e-07		-1.29873
TREM1	0.00135872	0.770033	0.00720956		-1.29864
RRP1B	1.54675e-11	0.770187	1.56361e-09		-1.29839
RPS18	3.48237e-05	0.77019	0.000349106		-1.29838
FGD3	9.24405e-05	0.770475	0.000781679		-1.2979
CHPF	2.26604e-08	0.770576	7.44371e-07		-1.29773
NT5C3L	8.32579e-05	0.770766	0.000716402		-1.29741
CNKSR1	1.69799e-05	0.770921	0.000192189		-1.29715
HAR1A	5.58638e-05	0.77119	0.000517334		-1.2967
SEMA4D	0.000190051	0.771458	0.00142826		-1.29625
ATP10A	0.00142962	0.771531	0.00750441		-1.29612
C14orf169	8.26623e-06	0.771629	0.000106604		-1.29596
CCR9	2.55364e-06	0.771944	3.9267e-05		-1.29543
ZIK1	0.000455125	0.772201	0.00293472		-1.295
ZNF33B	3.01224e-05	0.772268	0.000310723		-1.29489
ZXDB	4.0765e-10	0.772516	2.54481e-08		-1.29447
COL5A3	4.47834e-05	0.772606	0.000429444		-1.29432
TGFB3	4.94466e-07	0.772684	9.83222e-06		-1.29419
MAPK11	6.5806e-06	0.772686	8.79041e-05		-1.29419
RAB39B	0.00120309	0.772747	0.00652487		-1.29408
ZBTB9	1.28411e-05	0.772835	0.000153805		-1.29394
MOK	0.000741148	0.773061	0.00439888		-1.29356
IFT43	0.000290139	0.773254	0.00202683		-1.29324
SOD1	0.000118649	0.773776	0.000965775		-1.29236
ANKRD12	9.42801e-05	0.774042	0.000793381		-1.29192
SRSF5	0.00148312	0.774081	0.00775148		-1.29185
TMEM30B	3.54274e-13	0.774191	7.14718e-11		-1.29167
RPS28	8.4107e-05	0.774753	0.000722122		-1.29073
NLGN2	3.35953e-10	0.774777	2.20253e-08		-1.29069
IFITM1	0.000433331	0.775176	0.00282089		-1.29003
IFITM2	0.000433331	0.775176	0.00282089		-1.29003
RPS8	7.49276e-06	0.775658	9.81554e-05		-1.28923
SFXN2	9.46869e-06	0.776043	0.000119649		-1.28859
PTPLAD1	5.61236e-08	0.776076	1.57882e-06		-1.28853
ALKBH2	0.00198334	0.776466	0.00987196		-1.28789
RCN2	6.33607e-05	0.776914	0.000571889		-1.28714
ZFP37	3.55785e-13	0.777241	7.14718e-11		-1.2866
PACS1	0.000192894	0.777407	0.00144546		-1.28633
SALL2	6.48235e-15	0.777429	3.17412e-12		-1.28629
HINT1	0.000166511	0.777637	0.0012802		-1.28595
ZNF257	2.74013e-05	0.777929	0.000288155		-1.28546
SERINC5	4.85012e-05	0.777981	0.000459749		-1.28538
MTA3	0.00103366	0.778272	0.00577208		-1.2849
RPS4X	1.15003e-07	0.778288	2.93005e-06		-1.28487
MGC70870	0.000223348	0.778517	0.00163535		-1.28449
FAM190B	1.73297e-06	0.778999	2.8553e-05		-1.2837
SPTAN1	1.63121e-07	0.779054	3.90816e-06		-1.28361
ZNF551	7.79082e-06	0.779065	0.000101559		-1.28359
EEF2K	0.000132022	0.779183	0.0010576		-1.2834
ZNF273	0.00058907	0.779228	0.00362392		-1.28332
RNF216P1	0.000526615	0.779672	0.00330193		-1.28259
B3GNT1	1.03537e-08	0.779772	3.93768e-07		-1.28243
LPCAT4	0.000102563	0.780908	0.000849298		-1.28056
RPL13AP20	0.000215033	0.781005	0.00158707		-1.2804
ZNF404	1.11464e-05	0.781049	0.000136875		-1.28033
ZNF337	8.58936e-06	0.781408	0.000110136		-1.27974
HERC2P7	5.70052e-05	0.781659	0.000526039		-1.27933
ZNF792	1.20537e-08	0.781751	4.49459e-07		-1.27918
PPP1R2	1.54773e-07	0.781978	3.75408e-06		-1.27881
C16orf54	9.48696e-06	0.782402	0.00011978		-1.27812
C20orf112	0.000237305	0.782484	0.00170958		-1.27798
TMEM244	0.000563328	0.782732	0.00347922		-1.27758
MDGA1	0.00103742	0.782951	0.00578284		-1.27722
TRAF3IP3	0.000270606	0.783036	0.001916		-1.27708
CPD	8.06868e-05	0.7834	0.000698112		-1.27649
BRIX1	1.38331e-07	0.783541	3.40804e-06		-1.27626
TBC1D10C	0.000127297	0.783557	0.00102657		-1.27623
MYO6	0.000139982	0.783567	0.00110553		-1.27621
RPL41	4.56302e-07	0.783643	9.23745e-06		-1.27609
NOP58	3.48468e-06	0.783884	5.17549e-05		-1.2757
ZSWIM5	1.60966e-08	0.784063	5.55545e-07		-1.27541
WDR89	0.000153968	0.784264	0.00120026		-1.27508
ASB2	0.00171245	0.784265	0.00872314		-1.27508
TEF	7.91248e-06	0.784985	0.000102718		-1.27391
ADARB1	0.000106813	0.785005	0.000881799		-1.27388
KDM6B	0.00014952	0.785202	0.00117024		-1.27356
RPS3A	1.84544e-05	0.78531	0.000205225		-1.27338
FGD1	9.50734e-06	0.785499	0.00011978		-1.27308
GPR25	0.000122407	0.785572	0.000991724		-1.27296
BCL9	3.3398e-05	0.785626	0.000338058		-1.27287
LOC100240735	2.20014e-05	0.785771	0.000238575		-1.27264
C11orf61	5.88171e-05	0.785773	0.000539582		-1.27263
ZNF302	0.000164384	0.785775	0.00126572		-1.27263
HSPA8	0.0001707	0.786017	0.00130572		-1.27224
RPLP0	1.62447e-05	0.786237	0.000185524		-1.27188
LOC100507266	0.000133471	0.786252	0.00106702		-1.27186
ZNF248	8.26051e-05	0.786665	0.000711958		-1.27119
ZNF573	4.70119e-05	0.786956	0.000446984		-1.27072
C12orf66	6.90327e-08	0.787	1.8779e-06		-1.27065
MBP	0.000452377	0.787148	0.00291886		-1.27041
SLC7A1	1.09924e-10	0.787203	8.20191e-09		-1.27032
CASC3	9.24631e-07	0.787428	1.66913e-05		-1.26996
ZNF274	3.70891e-06	0.7876	5.44657e-05		-1.26968
TOB1	0.000134433	0.788156	0.00107143		-1.26878
ZCCHC18	0.000157693	0.78816	0.0012214		-1.26878
THOC3	0.000131008	0.788232	0.00105054		-1.26866
ACVR2B	0.000141681	0.78884	0.00111558		-1.26768
TMEM43	2.36425e-05	0.788926	0.000254258		-1.26755
PCDHGA1	0.000559537	0.78911	0.00345854		-1.26725
PCDHGA10	0.000559537	0.78911	0.00345854		-1.26725
PCDHGA11	0.000559537	0.78911	0.00345854		-1.26725
PCDHGA12	0.000559537	0.78911	0.00345854		-1.26725
PCDHGA2	0.000559537	0.78911	0.00345854		-1.26725
PCDHGA3	0.000559537	0.78911	0.00345854		-1.26725
PCDHGA4	0.000559537	0.78911	0.00345854		-1.26725
PCDHGA5	0.000559537	0.78911	0.00345854		-1.26725
PCDHGA6	0.000559537	0.78911	0.00345854		-1.26725
PCDHGA7	0.000559537	0.78911	0.00345854		-1.26725
PCDHGA8	0.000559537	0.78911	0.00345854		-1.26725
PCDHGA9	0.000559537	0.78911	0.00345854		-1.26725
PCDHGB1	0.000559537	0.78911	0.00345854		-1.26725
PCDHGB2	0.000559537	0.78911	0.00345854		-1.26725
PCDHGB3	0.000559537	0.78911	0.00345854		-1.26725
PCDHGB4	0.000559537	0.78911	0.00345854		-1.26725
PCDHGB5	0.000559537	0.78911	0.00345854		-1.26725
PCDHGB6	0.000559537	0.78911	0.00345854		-1.26725
PCDHGB7	0.000559537	0.78911	0.00345854		-1.26725
PCDHGC3	0.000559537	0.78911	0.00345854		-1.26725
PCDHGC4	0.000559537	0.78911	0.00345854		-1.26725
PCDHGC5	0.000559537	0.78911	0.00345854		-1.26725
DDX24	7.04605e-11	0.789196	5.54796e-09		-1.26711
SERPINH1	3.56026e-07	0.789212	7.57959e-06		-1.26709
EXOSC6	1.27287e-06	0.789333	2.20382e-05		-1.26689
TBCC	2.27658e-06	0.789372	3.58149e-05		-1.26683
HRASLS5	0.00176776	0.789472	0.00896697		-1.26667
ZNF692	0.000169001	0.789532	0.00129617		-1.26657
ELOVL4	7.38319e-07	0.789638	1.37887e-05		-1.2664
CDC42SE2	5.92058e-05	0.789998	0.000542195		-1.26583
TLR3	1.03021e-05	0.79014	0.00012781		-1.2656
RTTN	3.0647e-07	0.79015	6.6603e-06		-1.26558
HOXC4	4.85639e-07	0.790201	9.71837e-06		-1.2655
HOXC5	4.85639e-07	0.790201	9.71837e-06		-1.2655
HOXC6	4.85639e-07	0.790201	9.71837e-06		-1.2655
FMNL3	4.91652e-05	0.790355	0.000464078		-1.26525
MPP6	3.24936e-05	0.790582	0.000331041		-1.26489
RPS14	1.66723e-06	0.790719	2.75567e-05		-1.26467
AKAP1	4.34316e-06	0.791746	6.19157e-05		-1.26303
C14orf28	1.92726e-06	0.791899	3.11321e-05		-1.26279
RPL4	1.86035e-06	0.791938	3.01134e-05		-1.26273
ABCA11P	4.51535e-05	0.792034	0.000431146		-1.26257
ZNF721	4.51535e-05	0.792034	0.000431146		-1.26257
C21orf49	0.000321266	0.79251	0.00220979		-1.26181
FANCE	0.00037736	0.792641	0.00253553		-1.2616
LOC100131067	0.000837582	0.79338	0.00484104		-1.26043
CASP8AP2	3.38902e-09	0.79343	1.55271e-07		-1.26035
LOC100507501	3.2622e-05	0.793484	0.000331918		-1.26026
AAK1	5.63813e-05	0.793659	0.000521818		-1.25999
NPIP	0.00064309	0.793824	0.00390335		-1.25973
EPB41L4A-AS1	3.6844e-05	0.793956	0.000365386		-1.25952
ZNF568	1.12932e-05	0.794384	0.000138244		-1.25884
FCHO2	0.000786233	0.794722	0.00460325		-1.2583
MTERFD2	0.00123884	0.795613	0.00668436		-1.25689
MORC2	2.70429e-07	0.79568	6.02753e-06		-1.25679
BBS2	3.7027e-05	0.795727	0.000366504		-1.25671
C22orf29	5.91047e-06	0.795893	8.03103e-05		-1.25645
GNB1L	5.91047e-06	0.795893	8.03103e-05		-1.25645
XPC	0.000326248	0.796075	0.0022421		-1.25616
MPHOSPH8	4.28791e-05	0.796146	0.000412192		-1.25605
TFAP4	1.63412e-06	0.796179	2.70952e-05		-1.256
CEP120	1.25763e-06	0.79666	2.17984e-05		-1.25524
CDNF	6.92353e-07	0.796883	1.30705e-05		-1.25489
SLC30A4	2.00346e-06	0.796897	3.21641e-05		-1.25487
MTERFD3	0.00139394	0.796919	0.00734914		-1.25483
ZNF549	5.69194e-07	0.796994	1.10929e-05		-1.25471
SRPRB	8.65178e-05	0.797109	0.000738773		-1.25453
LOC254559	5.8628e-08	0.797569	1.6346e-06		-1.25381
RPS2	8.4354e-07	0.797629	1.54596e-05		-1.25372
TPPP	0.000119675	0.797775	0.000972605		-1.25349
RFESD	5.76861e-05	0.797809	0.00053076		-1.25343
ZFP90	2.09468e-09	0.798123	1.04195e-07		-1.25294
ZNF275	1.41606e-08	0.798167	4.95273e-07		-1.25287
NRCAM	0.000288948	0.798256	0.00202194		-1.25273
N6AMT1	2.90922e-05	0.79869	0.000301684		-1.25205
RHEBL1	1.23522e-05	0.798735	0.000149227		-1.25198
CEBPB	0.00159643	0.799084	0.00824743		-1.25143
SBDS	6.11194e-05	0.799121	0.000556144		-1.25137
MYBBP1A	8.67577e-07	0.799183	1.58071e-05		-1.25128
RAB40B	4.32289e-07	0.799527	8.84274e-06		-1.25074
ATL2	1.6596e-05	0.799631	0.000188985		-1.25058
UBE3D	3.04385e-07	0.799638	6.6334e-06		-1.25057
MCOLN3	0.000643209	0.799824	0.00390335		-1.25027
PERP	6.47663e-07	0.799906	1.23458e-05		-1.25015
ZXDA	1.02823e-08	0.800103	3.92001e-07		-1.24984
SEC11C	0.000602697	0.800107	0.00370049		-1.24983
POLR3E	0.000811288	0.80019	0.00471691		-1.2497
GABARAPL1	0.000728238	0.800198	0.00433869		-1.24969
RPL38	0.000331267	0.800839	0.00227061		-1.24869
HMOX2	0.000129924	0.801069	0.00104506		-1.24833
ANKRD46	2.93853e-06	0.801224	4.45298e-05		-1.24809
PPAT	1.49031e-05	0.801233	0.000172719		-1.24808
RPL18A	6.01047e-06	0.801266	8.13985e-05		-1.24802
ATP6V0A2	2.52995e-05	0.801304	0.000269489		-1.24797
METRN	9.66386e-05	0.801308	0.000809316		-1.24796
MTFP1	4.94049e-05	0.801402	0.00046606		-1.24781
CDC42SE1	3.44086e-06	0.801456	5.12498e-05		-1.24773
NXT1	0.000218061	0.801497	0.00160639		-1.24766
PAQR8	0.000167331	0.801801	0.00128525		-1.24719
LRRIQ3	0.00017796	0.801848	0.00135362		-1.24712
EEF1D	1.52471e-06	0.80195	2.55516e-05		-1.24696
CD81	0.000894409	0.802005	0.00512542		-1.24688
ZHX2	2.65065e-05	0.802046	0.000280629		-1.24681
ZNF574	0.000504254	0.802145	0.00318981		-1.24666
AKT1	0.000809494	0.802323	0.00471348		-1.24638
ANKRD49	1.50546e-05	0.802328	0.00017396		-1.24637
MCF2L-AS1	1.47023e-09	0.802597	7.65349e-08		-1.24596
MBLAC2	9.98563e-08	0.802822	2.60341e-06		-1.24561
COL6A1	4.98738e-10	0.802829	3.04075e-08		-1.24559
PIP4K2C	1.99924e-07	0.803035	4.68254e-06		-1.24528
ST6GAL1	1.18704e-06	0.803095	2.07025e-05		-1.24518
ESYT2	0.000110322	0.803389	0.000904567		-1.24473
ECI2	1.85631e-06	0.803423	3.01054e-05		-1.24467
EBF4	3.82782e-10	0.803444	2.40876e-08		-1.24464
CRY2	2.37884e-08	0.803583	7.74928e-07		-1.24443
RPL19	5.16392e-06	0.803685	7.19231e-05		-1.24427
MSL1	0.000279957	0.803814	0.0019733		-1.24407
IGF2R	0.001612	0.80394	0.00831417		-1.24387
NGRN	1.77149e-08	0.803961	6.00811e-07		-1.24384
TDP1	1.39199e-05	0.804095	0.000164613		-1.24363
C1orf109	0.000337885	0.804493	0.00231092		-1.24302
CBY1	0.000144988	0.804671	0.00113761		-1.24274
IMP3	5.28593e-08	0.804871	1.49774e-06		-1.24244
PLAG1	0.000602293	0.804875	0.00369946		-1.24243
FAM184A	2.38987e-05	0.804893	0.000256486		-1.2424
MANF	0.00043141	0.804925	0.00281305		-1.24235
FOXO3B	3.61769e-07	0.804953	7.64988e-06		-1.24231
ZNF286B	3.61769e-07	0.804953	7.64988e-06		-1.24231
BET1L	1.23491e-05	0.805218	0.000149227		-1.2419
LINC00526	1.58683e-05	0.805348	0.000182135		-1.2417
SLC7A6	0.000402824	0.80538	0.00266323		-1.24165
RBL2	0.0012788	0.805625	0.00686452		-1.24127
FBXL14	0.000349041	0.80568	0.00237582		-1.24119
SOAT2	0.000732033	0.805757	0.00435303		-1.24107
RALBP1	0.00141926	0.805881	0.00746252		-1.24088
RPL35A	4.366e-05	0.805906	0.000419185		-1.24084
SEMG1	0.000451753	0.806312	0.00291657		-1.24021
C1orf172	3.95038e-08	0.806364	1.17323e-06		-1.24013
ZNF331	1.09524e-05	0.806577	0.000135022		-1.23981
C2orf44	1.09333e-07	0.806953	2.81303e-06		-1.23923
TP53BP1	0.000741957	0.807029	0.00440002		-1.23911
FPR2	0.000136868	0.807107	0.00108642		-1.23899
MMAB	0.00028844	0.807429	0.00202127		-1.2385
TNKS1BP1	6.57755e-06	0.807618	8.79041e-05		-1.23821
OTUD3	8.76142e-08	0.807626	2.32683e-06		-1.2382
KLHL25	1.18098e-09	0.807861	6.38093e-08		-1.23784
RPL11	6.8592e-08	0.807928	1.86916e-06		-1.23773
SMAD7	7.27761e-05	0.80805	0.000642077		-1.23755
STAT5B	3.71901e-05	0.808109	0.000367886		-1.23746
MCM3	0.000219795	0.8082	0.0016165		-1.23732
RNF216	6.74486e-05	0.808905	0.000603226		-1.23624
LSM5	3.73791e-05	0.809025	0.00036929		-1.23606
PLXNA1	6.832e-10	0.809204	4.02446e-08		-1.23578
C14orf132	5.06963e-07	0.809252	1.00425e-05		-1.23571
TCF20	0.000352542	0.809424	0.00239237		-1.23545
ACOT4	6.25108e-07	0.809538	1.19449e-05		-1.23527
CEP290	3.05156e-07	0.80954	6.64096e-06		-1.23527
ADAMTSL5	2.33728e-08	0.809544	7.64569e-07		-1.23526
LOC202781	1.79337e-06	0.810101	2.93629e-05		-1.23441
PCYOX1	8.06853e-05	0.810303	0.000698112		-1.23411
ZFP82	5.12703e-06	0.810545	7.14934e-05		-1.23374
RPL39	0.000289161	0.810654	0.00202194		-1.23357
YAE1D1	0.00088496	0.810671	0.00507928		-1.23355
AQP9	4.14013e-05	0.810826	0.000400639		-1.23331
CROT	2.79742e-05	0.811122	0.000292413		-1.23286
NDUFAF4	7.89835e-06	0.81113	0.00010262		-1.23285
POLR3GL	1.50745e-05	0.81119	0.000174062		-1.23276
C19orf6	0.00195919	0.811284	0.00977351		-1.23261
RNFT2	8.50699e-05	0.811865	0.000729191		-1.23173
RPS17	6.37992e-05	0.81214	0.000575184		-1.23131
LRRC14	6.06074e-09	0.81215	2.546e-07		-1.2313
CETN3	0.00074192	0.812476	0.00440002		-1.23081
CYTH1	1.55299e-05	0.81249	0.000178662		-1.23078
RPUSD2	2.98959e-05	0.812593	0.00030859		-1.23063
MSL2	2.30731e-05	0.812614	0.000248881		-1.2306
RPL7	1.27613e-05	0.812636	0.000153694		-1.23056
ZNF662	4.15821e-07	0.812696	8.56176e-06		-1.23047
YTHDC1	5.27035e-05	0.812712	0.000493611		-1.23045
ZNF365	2.37799e-07	0.812792	5.4001e-06		-1.23033
RPS17L	6.50343e-05	0.812828	0.000584302		-1.23027
CCDC99	0.000222222	0.81292	0.00162938		-1.23013
C9orf114	3.39369e-05	0.812967	0.000342424		-1.23006
PM20D1	0.00187973	0.813194	0.00942208		-1.22972
NPAT	3.57045e-05	0.813399	0.000356113		-1.22941
FNIP1	0.0012233	0.813561	0.00661188		-1.22916
CASP8	0.00140364	0.813632	0.00738536		-1.22906
PITPNC1	0.00062418	0.813755	0.00380703		-1.22887
GNRHR2	1.30031e-08	0.813834	4.65474e-07		-1.22875
JMY	1.00405e-05	0.813944	0.00012586		-1.22859
CYP4V2	0.000137677	0.814037	0.00109118		-1.22845
ZBTB6	0.00155119	0.814207	0.00804289		-1.22819
ZNF430	0.000228206	0.814272	0.00166083		-1.22809
ZNF678	0.000196337	0.814366	0.00146705		-1.22795
NUP98	2.05105e-06	0.814447	3.26937e-05		-1.22783
SIGMAR1	1.44571e-05	0.814471	0.000169303		-1.22779
UFSP2	1.58899e-05	0.814607	0.000182135		-1.22759
MAP3K9	1.2845e-07	0.81479	3.19981e-06		-1.22731
MRPL9	0.000490907	0.814801	0.00312938		-1.22729
PVRL3	2.90016e-09	0.815178	1.39823e-07		-1.22673
EXOC8	8.46318e-07	0.815297	1.54849e-05		-1.22655
LOC100270804	0.000432492	0.81533	0.00281893		-1.2265
RPS15	0.00019942	0.815355	0.00148513		-1.22646
CELF2	0.00118502	0.815525	0.00644947		-1.2262
KIAA1377	2.023e-06	0.815652	3.23454e-05		-1.22601
GCC2	0.00101682	0.81601	0.00570446		-1.22548
CDC37L1	3.48913e-05	0.816398	0.000349559		-1.22489
HN1L	0.000606369	0.816401	0.00371885		-1.22489
ZNF177	3.98737e-05	0.816672	0.000387822		-1.22448
ZNF559	3.98737e-05	0.816672	0.000387822		-1.22448
ZNF559-ZNF177	3.98737e-05	0.816672	0.000387822		-1.22448
RCC1	0.00135762	0.816796	0.00720956		-1.2243
SNHG3	0.00135762	0.816796	0.00720956		-1.2243
FAM115A	2.53283e-06	0.816828	3.89851e-05		-1.22425
NCOA1	0.000195913	0.817023	0.00146486		-1.22396
EBP	0.00121483	0.817221	0.00657376		-1.22366
TRIM65	1.33441e-05	0.817512	0.00015864		-1.22322
WDR6	0.000664397	0.817849	0.0040071		-1.22272
GPR89C	4.21436e-05	0.817937	0.000406119		-1.22259
NIPA1	2.16232e-05	0.818073	0.000235451		-1.22238
ZXDC	0.00106367	0.818168	0.00589969		-1.22224
MIR3610	5.47654e-05	0.818285	0.000508063		-1.22207
RAD21	5.47654e-05	0.818285	0.000508063		-1.22207
MOCS2	2.12662e-06	0.818307	3.36926e-05		-1.22204
MMP28	0.000515998	0.818353	0.00324967		-1.22197
EDA	5.79681e-07	0.818493	1.12275e-05		-1.22176
ZNF485	1.85793e-06	0.81857	3.01054e-05		-1.22164
LOC388152	2.27971e-09	0.818661	1.1304e-07		-1.22151
WNT1	1.50395e-05	0.81897	0.000173914		-1.22105
PAICS	1.6516e-05	0.819194	0.000188347		-1.22071
DOCK3	0.00099151	0.819222	0.0055811		-1.22067
C6orf174	1.68948e-12	0.819712	2.40658e-10		-1.21994
KIAA0408	1.68948e-12	0.819712	2.40658e-10		-1.21994
HSP90AB1	4.14216e-05	0.819858	0.000400639		-1.21972
NDNL2	4.28533e-06	0.819944	6.13774e-05		-1.2196
RIC8B	0.00122308	0.820122	0.00661188		-1.21933
EZH1	0.000432706	0.820242	0.00281915		-1.21915
AGBL2	0.000659817	0.820679	0.00398561		-1.2185
C11orf63	0.000236868	0.820699	0.00170879		-1.21847
LMTK3	7.66052e-06	0.820986	9.9944e-05		-1.21805
SYNRG	2.28009e-06	0.821133	3.58342e-05		-1.21783
UBE2Q2	0.000198291	0.821332	0.00147946		-1.21753
PIK3R1	7.84257e-05	0.821374	0.000681938		-1.21747
GLB1L2	0.000197365	0.822144	0.00147333		-1.21633
CELSR2	2.56916e-05	0.822248	0.000272739		-1.21618
MIR155	0.00043963	0.822301	0.00285241		-1.2161
MIR155HG	0.00043963	0.822301	0.00285241		-1.2161
RNF149	0.000262543	0.822444	0.00186481		-1.21589
SNORD89	0.000262543	0.822444	0.00186481		-1.21589
SPEG	2.25506e-07	0.822706	5.17343e-06		-1.2155
USP28	0.000521751	0.822818	0.00328062		-1.21533
ZNF395	0.000204089	0.822871	0.00151486		-1.21526
AKAP5	3.99605e-07	0.822885	8.32634e-06		-1.21524
SESN3	0.000338733	0.822919	0.00231443		-1.21519
RPL18	1.9938e-05	0.822995	0.000219466		-1.21507
ZNF208	2.2949e-06	0.823024	3.60309e-05		-1.21503
IARS	0.000469319	0.823698	0.0030126		-1.21404
CCDC25	9.22473e-09	0.823824	3.60222e-07		-1.21385
NRBF2	0.000929482	0.823865	0.00528449		-1.21379
ZSCAN12	0.00016559	0.823886	0.00127438		-1.21376
ZNF570	2.44204e-05	0.824221	0.000261151		-1.21327
DCAF16	3.82746e-05	0.824227	0.000375532		-1.21326
ABCE1	9.87943e-06	0.824363	0.000124039		-1.21306
C10orf118	5.94756e-05	0.824552	0.000543079		-1.21278
MIR2110	5.94756e-05	0.824552	0.000543079		-1.21278
CADM1	2.45185e-09	0.82464	1.20811e-07		-1.21265
KIAA0247	0.000405456	0.82473	0.00267724		-1.21252
FAU	2.55266e-05	0.825014	0.000271539		-1.2121
LRRC8A	4.9218e-07	0.825191	9.79919e-06		-1.21184
MB21D2	6.31062e-05	0.825366	0.00056992		-1.21158
FANCF	7.20946e-05	0.82582	0.000636422		-1.21092
ANKZF1	0.000835928	0.825831	0.00483327		-1.2109
PPP1R3B	0.000553316	0.825844	0.00345002		-1.21088
DCAF4	6.90109e-05	0.825936	0.000613696		-1.21075
GPR89B	0.000112628	0.826569	0.000922033		-1.20982
XKRX	6.34632e-05	0.826616	0.000572484		-1.20975
ST3GAL1	0.00118611	0.827117	0.00645315		-1.20902
ABCA3	0.000419263	0.827415	0.00274871		-1.20858
NUP35	3.27779e-05	0.827561	0.000332856		-1.20837
GPRC5B	2.15335e-07	0.827626	4.9692e-06		-1.20828
RABL2B	0.000423103	0.827853	0.00277157		-1.20794
NUDT3	1.78576e-05	0.827918	0.000199769		-1.20785
RPS10	1.78576e-05	0.827918	0.000199769		-1.20785
RPS10-NUDT3	1.78576e-05	0.827918	0.000199769		-1.20785
PIP4K2B	7.36131e-10	0.827936	4.22507e-08		-1.20782
ALDH6A1	0.000816208	0.828022	0.00473848		-1.2077
ABI2	7.82653e-06	0.828147	0.00010194		-1.20752
DCUN1D4	1.18958e-05	0.82833	0.000145054		-1.20725
DGKK	7.21399e-06	0.828634	9.49883e-05		-1.2068
PRPF39	9.50346e-06	0.828671	0.00011978		-1.20675
C15orf41	2.95977e-06	0.828736	4.48084e-05		-1.20666
ST8SIA1	2.64066e-06	0.828801	4.04858e-05		-1.20656
FAM160B2	0.00156417	0.828867	0.00809949		-1.20647
DNAJA4	0.00136848	0.829009	0.00724907		-1.20626
OGFOD1	2.41286e-07	0.829013	5.45556e-06		-1.20625
IP6K1	0.00024673	0.829022	0.00177015		-1.20624
TNNC1	0.000172196	0.829262	0.00131424		-1.20589
C16orf58	1.01753e-05	0.829348	0.000126638		-1.20577
HNRPDL	0.00065416	0.829758	0.00395296		-1.20517
PHGDH	0.00040049	0.829904	0.00265202		-1.20496
DNAJC24	0.000173428	0.829951	0.00132235		-1.20489
CACNA1H	5.11421e-07	0.830088	1.01052e-05		-1.20469
GSPT2	0.000124007	0.830186	0.00100365		-1.20455
IL34	0.00125591	0.830238	0.00675787		-1.20447
SLC5A5	2.55591e-08	0.830327	8.20666e-07		-1.20434
ZBTB5	1.18133e-07	0.8305	2.98552e-06		-1.20409
ZNF829	2.46741e-08	0.83056	7.98799e-07		-1.20401
C10orf2	0.000443818	0.830575	0.00287482		-1.20398
CDKN2AIP	2.50701e-06	0.830764	3.87399e-05		-1.20371
RRN3	2.9768e-09	0.831048	1.4262e-07		-1.2033
ELK4	1.6788e-05	0.8312	0.000190479		-1.20308
GOT2	9.80159e-07	0.83191	1.75321e-05		-1.20205
ANAPC1	0.00127359	0.831919	0.00684358		-1.20204
FBXO21	8.35592e-08	0.831957	2.2381e-06		-1.20199
PITHD1	4.23622e-06	0.832066	6.10086e-05		-1.20183
RAD17	0.000153029	0.83216	0.00119472		-1.20169
CNN3	4.064e-06	0.832167	5.9181e-05		-1.20168
ZNF239	4.30889e-06	0.832343	6.16022e-05		-1.20143
HLCS	1.28504e-05	0.8324	0.000153805		-1.20135
HTR6	8.40146e-05	0.832429	0.000721724		-1.2013
CIRBP	0.000501424	0.832507	0.00317447		-1.20119
BUB3	1.14295e-07	0.832969	2.91676e-06		-1.20053
SLC4A7	0.00184894	0.833236	0.00928263		-1.20014
TAF7	7.07878e-05	0.833262	0.000626652		-1.2001
SORCS3	3.53927e-09	0.833426	1.59818e-07		-1.19987
ZBTB42	0.000285088	0.833653	0.00200316		-1.19954
ISCU	8.1986e-05	0.833934	0.00070779		-1.19914
ZNF280B	2.25769e-11	0.83409	2.11831e-09		-1.19891
IPO5	0.000461873	0.834148	0.00297211		-1.19883
DDX55	3.78386e-06	0.834278	5.53588e-05		-1.19864
ZNF519	0.000320598	0.83437	0.00220617		-1.19851
FAM59B	1.66883e-05	0.834435	0.000189759		-1.19842
NEK7	0.000850614	0.834494	0.00490371		-1.19833
CWF19L2	6.59694e-05	0.834816	0.000591686		-1.19787
DDX51	0.000130419	0.83495	0.00104813		-1.19768
POLRMT	0.0010438	0.835022	0.00580802		-1.19757
RPL31	0.000350466	0.835242	0.00238138		-1.19726
KLF6	0.00029312	0.835381	0.0020422		-1.19706
EFHD1	4.52317e-08	0.83553	1.31981e-06		-1.19685
UBTF	1.03678e-05	0.835835	0.000128219		-1.19641
LYRM7	2.51136e-06	0.83597	3.8769e-05		-1.19621
ZBTB46	0.000233174	0.83611	0.00168758		-1.19601
TSPAN6	1.87292e-11	0.836227	1.77859e-09		-1.19585
DIEXF	0.000183273	0.83627	0.00138797		-1.19579
HECA	4.21912e-06	0.836275	6.08182e-05		-1.19578
ZNF192	4.21365e-06	0.836436	6.07953e-05		-1.19555
C2orf40	0.000244009	0.836542	0.00175224		-1.1954
GPR89A	7.07709e-05	0.836545	0.000626652		-1.19539
ALDH1B1	7.50481e-07	0.836712	1.39825e-05		-1.19515
DNMT3A	0.00040629	0.836859	0.00268162		-1.19494
NOLC1	0.00013547	0.837255	0.0010775		-1.19438
KCNA2	1.83972e-05	0.837481	0.000204783		-1.19406
ATN1	6.1763e-05	0.837491	0.000561022		-1.19404
SPICE1	0.00156944	0.837749	0.00812137		-1.19367
PARP1	1.7902e-06	0.838334	2.93417e-05		-1.19284
PCDH1	3.79388e-09	0.838504	1.69363e-07		-1.1926
ABHD4	0.000942141	0.838506	0.00534676		-1.1926
LDOC1L	0.000492889	0.838569	0.00313819		-1.19251
NAP1L4	0.000195753	0.83858	0.00146478		-1.19249
BCLAF1	0.000497705	0.838671	0.00315986		-1.19236
ZNF527	5.70204e-11	0.838704	4.62929e-09		-1.19232
MRPS33	0.000143872	0.839075	0.00112942		-1.19179
EPC1	2.96962e-06	0.839088	4.49141e-05		-1.19177
MIR1292	1.4659e-05	0.839088	0.000170394		-1.19177
NOP56	1.4659e-05	0.839088	0.000170394		-1.19177
SNORD86	1.4659e-05	0.839088	0.000170394		-1.19177
UMPS	3.6531e-05	0.839129	0.000363216		-1.19171
PAIP2B	9.71028e-05	0.839482	0.000811469		-1.19121
PDP2	5.1255e-05	0.839574	0.000482351		-1.19108
TMEM182	0.000267155	0.839588	0.00189386		-1.19106
TMEM99	0.000499399	0.839744	0.00316652		-1.19084
NOL11	2.02061e-06	0.839943	3.234e-05		-1.19056
WDR59	0.000408382	0.840026	0.00269429		-1.19044
SRGAP3	0.000391458	0.840033	0.00261233		-1.19043
TOMM70A	1.56386e-05	0.840487	0.000179781		-1.18979
TPR	0.00107973	0.840508	0.00597607		-1.18976
CCDC59	0.0011113	0.840627	0.00611622		-1.18959
TSEN15	4.95286e-06	0.840975	6.94775e-05		-1.1891
SLC25A17	6.28718e-06	0.841233	8.47066e-05		-1.18873
EFHA2	0.00121499	0.841259	0.00657376		-1.18869
BTBD6	0.00177476	0.841389	0.00899088		-1.18851
ALKBH8	3.01756e-05	0.841409	0.000311067		-1.18848
TMEM106B	0.000167545	0.841428	0.00128626		-1.18846
ARHGAP10	0.00154748	0.841464	0.00802628		-1.1884
ZNF569	2.22566e-07	0.841599	5.12098e-06		-1.18821
IRGM	0.000547245	0.841671	0.00341761		-1.18811
SPSB3	0.00177985	0.84176	0.00900502		-1.18799
ASXL1	2.35425e-07	0.84195	5.35394e-06		-1.18772
ZNF883	2.409e-07	0.84208	5.4547e-06		-1.18754
PURA	1.93832e-06	0.84276	3.12464e-05		-1.18658
LSG1	0.000571142	0.843017	0.00352332		-1.18622
BRD8	0.00174504	0.843234	0.00887187		-1.18591
DCP1B	3.1652e-05	0.843423	0.000323098		-1.18564
CALY	2.96209e-08	0.843592	9.20892e-07		-1.18541
RPL23	0.000292138	0.843704	0.00203716		-1.18525
ZFPM1	7.50516e-05	0.843736	0.000657709		-1.1852
PTPRC	0.000727092	0.843921	0.00433516		-1.18494
STXBP1	0.000346267	0.844213	0.00236		-1.18453
RASSF7	0.000927553	0.844327	0.00527735		-1.18438
CCDC120	0.000159199	0.844569	0.00123185		-1.18404
ZFP161	1.64255e-06	0.844607	2.71805e-05		-1.18398
MRPS2	0.00011045	0.84461	0.000905146		-1.18398
ZFYVE27	0.000725269	0.844631	0.00432759		-1.18395
WNT10A	5.86633e-05	0.844657	0.000538486		-1.18391
SERGEF	0.000218831	0.844746	0.00161055		-1.18379
TSHZ1	0.000440981	0.844929	0.00285999		-1.18353
ZBTB2	1.40086e-05	0.844953	0.000165411		-1.1835
SOX8	2.81913e-09	0.845228	1.38041e-07		-1.18311
FSD1	0.000394944	0.845316	0.00262664		-1.18299
TET1	1.27688e-06	0.845388	2.20589e-05		-1.18289
KLHL36	0.000221484	0.845395	0.00162474		-1.18288
ZNF391	0.000137279	0.845735	0.00108912		-1.1824
ARHGEF9	0.000232029	0.845833	0.00168318		-1.18227
SRM	0.000328415	0.845911	0.002256		-1.18216
ZFP1	3.9472e-05	0.84599	0.00038511		-1.18205
CCDC102A	0.000393568	0.846054	0.00262388		-1.18196
ZBTB1	0.000599212	0.846154	0.00368198		-1.18182
DPYSL4	7.20533e-05	0.846176	0.000636416		-1.18179
METTL1	0.00105186	0.846201	0.00584246		-1.18175
EXOSC2	0.000430699	0.846429	0.00281123		-1.18143
STK35	0.000744399	0.846485	0.00440773		-1.18136
PRKRIR	5.96912e-07	0.846515	1.15043e-05		-1.18131
DDX6	0.000102605	0.846658	0.000849298		-1.18111
SF3A1	2.71781e-05	0.846706	0.000286384		-1.18105
RPL6	6.84327e-05	0.846787	0.000610119		-1.18093
ARL6	0.000913224	0.847053	0.0052128		-1.18056
MTR	7.33774e-05	0.847155	0.000645927		-1.18042
SMARCC1	3.02478e-05	0.847167	0.000311401		-1.1804
DNAJA3	0.00022281	0.847235	0.00163217		-1.18031
RPL12	0.000128835	0.847366	0.00103786		-1.18013
ZNF23	0.000108206	0.847384	0.000890482		-1.1801
ZNF639	0.000159821	0.847398	0.00123605		-1.18008
CYB561D1	0.000205282	0.847723	0.00152155		-1.17963
NSUN6	0.0014431	0.847854	0.00756759		-1.17945
RASSF5	0.00051644	0.847898	0.00325115		-1.17939
HMGN4	0.000641143	0.847969	0.00389533		-1.17929
MLF1	1.42415e-06	0.848044	2.42181e-05		-1.17918
ST13	6.84512e-05	0.848091	0.000610119		-1.17912
RBBP5	5.28619e-05	0.848613	0.000494122		-1.17839
LCMT2	0.000843073	0.848674	0.00486739		-1.17831
AMDHD1	0.000107876	0.848758	0.000888311		-1.17819
IRF3	6.19432e-05	0.848834	0.000561683		-1.17809
NAA40	0.0018676	0.848882	0.00937327		-1.17802
RGS14	0.00119207	0.848931	0.00647662		-1.17795
USP51	2.62865e-10	0.849215	1.7527e-08		-1.17756
ZNF766	0.000259457	0.849357	0.00184793		-1.17736
BCAT2	0.000465045	0.849539	0.00298884		-1.17711
ZZZ3	2.54459e-05	0.849559	0.000270864		-1.17708
MRPL39	5.93476e-05	0.849574	0.000542542		-1.17706
DPH2	0.000162592	0.849619	0.00125377		-1.177
MRPL50	8.63967e-05	0.849822	0.000738141		-1.17672
RPS13	0.000126803	0.849854	0.00102417		-1.17667
RGPD5	0.000783256	0.849991	0.00459152		-1.17648
RGPD6	0.000783256	0.849991	0.00459152		-1.17648
SAMD12	1.81539e-07	0.850131	4.29688e-06		-1.17629
RASSF3	0.00114864	0.850205	0.00628202		-1.17619
NAPEPLD	0.000851961	0.850595	0.00490966		-1.17565
SGCB	0.000513461	0.850813	0.00323499		-1.17535
C18orf32	8.81958e-05	0.851108	0.000750646		-1.17494
RPL17	8.81958e-05	0.851108	0.000750646		-1.17494
RPL17-C18ORF32	8.81958e-05	0.851108	0.000750646		-1.17494
SNORD58B	8.81958e-05	0.851108	0.000750646		-1.17494
TMEM161A	0.000383475	0.851429	0.0025711		-1.1745
CERK	9.6809e-05	0.851565	0.000810218		-1.17431
FAM161A	3.55707e-08	0.851631	1.06978e-06		-1.17422
C9orf5	1.41844e-05	0.851669	0.000167352		-1.17417
GLT25D2	1.43542e-05	0.851811	0.00016874		-1.17397
ADAMTS17	1.83445e-06	0.851843	2.98256e-05		-1.17393
AGSK1	5.4485e-06	0.851899	7.51519e-05		-1.17385
LOC727849	5.4485e-06	0.851899	7.51519e-05		-1.17385
ZNF699	0.000234502	0.85203	0.00169406		-1.17367
PUS7	0.00050835	0.852147	0.00321053		-1.17351
CEP57	0.000193893	0.852237	0.00145225		-1.17338
THUMPD1	7.29197e-05	0.852319	0.00064262		-1.17327
UXT	0.000703617	0.852441	0.00421444		-1.1731
LOC283481	3.43722e-07	0.852458	7.34758e-06		-1.17308
WDR85	0.000775142	0.852518	0.00455578		-1.173
RPL7A	0.00172963	0.852666	0.0088049		-1.17279
GPATCH4	0.000228714	0.852696	0.00166375		-1.17275
FAM66B	8.26534e-05	0.852706	0.000711983		-1.17274
CHST10	1.42697e-05	0.85271	0.000167988		-1.17273
FAM60A	3.91234e-05	0.85309	0.000382901		-1.17221
PEX1	0.00150619	0.853275	0.00784328		-1.17195
FPR1	3.65325e-05	0.853283	0.000363216		-1.17194
ZNF84	2.76584e-05	0.853375	0.000290079		-1.17182
RPL36AL	1.7027e-05	0.853505	0.000192216		-1.17164
ZNF501	1.72763e-06	0.85366	2.8495e-05		-1.17143
RPS7	4.75788e-05	0.853896	0.000451825		-1.1711
EID2B	5.69454e-06	0.854306	7.79282e-05		-1.17054
CNO	0.000122218	0.854346	0.000990706		-1.17049
LIPT2	0.00136682	0.854471	0.00724753		-1.17031
TMEM200A	0.00154056	0.854492	0.00799571		-1.17029
DCAF17	7.74331e-05	0.854582	0.000674055		-1.17016
WDR35	0.000317168	0.854733	0.00218641		-1.16996
ZNF502	0.000991626	0.855059	0.0055811		-1.16951
HAX1	0.000932133	0.855217	0.00529764		-1.16929
C17orf61	0.00169123	0.855317	0.00863722		-1.16916
C17orf61-PLSCR3	0.00169123	0.855317	0.00863722		-1.16916
PLSCR3	0.00169123	0.855317	0.00863722		-1.16916
RPGRIP1L	2.57714e-07	0.855759	5.77701e-06		-1.16855
TAF3	0.000232648	0.85594	0.00168611		-1.16831
DIDO1	8.66573e-05	0.856188	0.000739561		-1.16797
PTENP1	0.000101935	0.856325	0.000845086		-1.16778
DCXR	0.00169589	0.856365	0.00865565		-1.16773
LOC349196	4.68581e-05	0.85648	0.000445792		-1.16757
LOC285456	0.00182411	0.85648	0.00918592		-1.16757
LOC100506710	8.2209e-05	0.856664	0.000709324		-1.16732
RASA3	0.00118396	0.856757	0.00644605		-1.16719
NOL9	0.000524686	0.856982	0.00329511		-1.16689
CLDND1	0.000404638	0.857247	0.00267409		-1.16652
ZNF74	0.000119672	0.857397	0.000972605		-1.16632
C9orf78	1.76367e-06	0.857468	2.89978e-05		-1.16622
MIR3134	7.24431e-06	0.857513	9.52274e-05		-1.16616
PTBP3	7.24431e-06	0.857513	9.52274e-05		-1.16616
KLHL11	1.97466e-05	0.857629	0.000217587		-1.166
OSBPL3	0.00195334	0.85798	0.00975363		-1.16553
NAA30	0.00013674	0.85803	0.00108595		-1.16546
C9orf68	1.03786e-06	0.858034	1.8417e-05		-1.16546
ProSAPiP1	1.27484e-09	0.858293	6.77134e-08		-1.1651
ZBTB49	0.000768219	0.858582	0.00451848		-1.16471
SPATA5	9.23099e-06	0.858649	0.000117213		-1.16462
ZNF558	7.65971e-05	0.858693	0.000668263		-1.16456
MOAP1	0.000231728	0.858946	0.00168255		-1.16422
ZNF696	8.81867e-06	0.859158	0.000112708		-1.16393
CCDC141	0.000752965	0.859196	0.0044488		-1.16388
DNAI2	6.09985e-07	0.85925	1.17418e-05		-1.1638
GRWD1	5.38985e-05	0.859478	0.000501703		-1.1635
RPL37A	0.000796999	0.85955	0.00465109		-1.1634
TRIM61	0.00173114	0.859882	0.00880977		-1.16295
ORC5	0.000158598	0.859971	0.0012278		-1.16283
CNOT7	0.00143877	0.86005	0.0075474		-1.16272
REEP6	3.66498e-05	0.860232	0.00036392		-1.16248
MRTO4	7.56326e-05	0.860282	0.00066206		-1.16241
KLHL32	3.77193e-10	0.860373	2.38316e-08		-1.16229
NUP210	3.97009e-05	0.860865	0.000386862		-1.16162
ZNF260	0.000285974	0.860951	0.00200668		-1.16151
GPR153	0.000482261	0.861314	0.00308053		-1.16102
PHLPP2	1.82753e-05	0.861407	0.000203957		-1.16089
CTH	1.59199e-05	0.861826	0.000182346		-1.16033
ZNF131	1.58648e-05	0.862045	0.000182135		-1.16003
GNA13	0.000375962	0.862086	0.0025283		-1.15998
ICK	9.28695e-05	0.862104	0.000784421		-1.15995
ZNF777	0.00161377	0.862459	0.00832054		-1.15948
TRIM28	0.00179523	0.862484	0.00906818		-1.15944
TRIM62	0.000744609	0.862826	0.00440773		-1.15898
PHF2	0.00178266	0.863065	0.00901629		-1.15866
DCAF15	0.00200649	0.863145	0.00996821		-1.15855
IRF2BP1	0.000174325	0.863365	0.0013279		-1.15826
FPGS	0.0018244	0.863799	0.00918592		-1.15768
SUPT16H	3.67399e-05	0.863863	0.000364584		-1.15759
WRN	0.00143519	0.863927	0.00753114		-1.1575
G3BP1	1.00019e-05	0.863961	0.000125476		-1.15746
DGCR6L	9.34694e-05	0.86402	0.000787828		-1.15738
XYLT2	0.000256662	0.864027	0.00183134		-1.15737
KAT6B	4.57015e-06	0.864253	6.4688e-05		-1.15707
USP13	1.91721e-05	0.864509	0.000212496		-1.15673
GLOD4	4.61748e-06	0.864655	6.52991e-05		-1.15653
RAB22A	0.00103583	0.864721	0.0057821		-1.15644
RBM10	0.000877495	0.864963	0.00504013		-1.15612
CHD6	0.000384365	0.865145	0.00257446		-1.15588
AARS	0.00084156	0.865514	0.00486224		-1.15538
COG1	0.000412622	0.865556	0.00271343		-1.15533
IKBKAP	0.000511617	0.865966	0.00322727		-1.15478
WFS1	9.975e-07	0.866122	1.78016e-05		-1.15457
HNRNPA0	0.000212713	0.866217	0.00157365		-1.15445
GPATCH1	0.00150425	0.866433	0.00784103		-1.15416
TPT1	0.00180629	0.866863	0.00911226		-1.15359
ZNF354B	0.0010141	0.867128	0.00569121		-1.15323
ACTR1B	0.00047791	0.867455	0.00305523		-1.1528
ZBTB39	2.11147e-06	0.867488	3.35204e-05		-1.15275
ZBTB44	0.000261523	0.867532	0.0018601		-1.15269
ZNF202	5.50292e-06	0.867641	7.56362e-05		-1.15255
KLF3	0.00177972	0.867706	0.00900502		-1.15246
TRMT2B	0.00196481	0.867725	0.00979839		-1.15244
PLAT	0.000330203	0.867807	0.00226511		-1.15233
ZNF148	0.00153522	0.867907	0.00797855		-1.1522
GREM2	1.62428e-06	0.868117	2.69606e-05		-1.15192
IRAK1BP1	0.00165421	0.868213	0.00847887		-1.15179
ELP2	0.000410062	0.868364	0.00270154		-1.15159
NAT10	3.81652e-05	0.86849	0.000374928		-1.15142
CCDC138	0.00189172	0.868967	0.00947309		-1.15079
NUP153	0.000154948	0.869187	0.00120491		-1.1505
HS3ST3A1	1.19346e-05	0.869257	0.000145415		-1.15041
ZMYM1	0.000430935	0.869516	0.00281123		-1.15007
ACTR6	0.000375045	0.869588	0.0025243		-1.14997
BAHD1	0.00134551	0.869663	0.00716363		-1.14987
CIRH1A	0.00052107	0.869675	0.00327766		-1.14986
FAM40A	0.000161907	0.869924	0.00124971		-1.14953
LIN52	0.000676741	0.870374	0.00407527		-1.14893
KLHL28	0.00187553	0.870425	0.00940408		-1.14886
TMEM109	0.00135569	0.870491	0.00720565		-1.14878
UTP20	3.93683e-05	0.870584	0.000384818		-1.14865
NCL	0.000119872	0.870684	0.000973706		-1.14852
RALGAPA1	0.000201991	0.870707	0.00150142		-1.14849
NUFIP2	0.000400621	0.870846	0.00265202		-1.14831
WDR82	0.00177905	0.871101	0.00900502		-1.14797
SUZ12	0.000238877	0.871526	0.00171696		-1.14741
DDX18	5.28601e-05	0.871623	0.000494122		-1.14729
PRDM11	5.20073e-08	0.871763	1.47627e-06		-1.1471
BTD	0.0012665	0.871777	0.00681017		-1.14708
METTL2A	0.000470736	0.871839	0.00302046		-1.147
LINC00092	9.72588e-05	0.8719	0.000812339		-1.14692
COPS7B	0.000132936	0.872256	0.00106328		-1.14645
ZC3H12B	6.05878e-05	0.87254	0.000552269		-1.14608
RG9MTD1	0.000732462	0.872734	0.00435393		-1.14582
PRMT2	0.000903415	0.87277	0.00516628		-1.14578
RPL29	0.000510632	0.872799	0.00322235		-1.14574
PHF20	0.000833795	0.872902	0.00482628		-1.1456
CASD1	0.00129329	0.872919	0.00692803		-1.14558
SLC13A3	0.000525753	0.873159	0.00329785		-1.14527
TP53RK	0.000525753	0.873159	0.00329785		-1.14527
FTSJ1	0.000142264	0.873256	0.00111848		-1.14514
TMEM67	5.7347e-05	0.873367	0.00052826		-1.14499
PRPSAP2	1.49388e-05	0.873381	0.000172878		-1.14498
RNF4	9.50959e-06	0.873389	0.00011978		-1.14496
ZNF184	8.31142e-05	0.873401	0.000715558		-1.14495
PUM2	0.00139163	0.873579	0.00733941		-1.14472
PROZ	0.00136727	0.873658	0.00724753		-1.14461
ZNF624	0.000226423	0.874506	0.00165168		-1.1435
SCAF8	5.41846e-06	0.874645	7.49355e-05		-1.14332
LNX2	0.000976113	0.874677	0.00551757		-1.14328
MEN1	6.2106e-05	0.87471	0.000562569		-1.14324
ZFP3	0.000638759	0.874723	0.00388537		-1.14322
DSEL	0.000168052	0.875033	0.00128952		-1.14281
TWISTNB	0.000390035	0.875164	0.00260728		-1.14264
MPHOSPH10	0.00150744	0.875344	0.0078472		-1.14241
CREBZF	0.00164257	0.875586	0.00842746		-1.14209
MST1P9	5.81409e-06	0.875639	7.94239e-05		-1.14202
ETNK2	9.28179e-07	0.875965	1.67361e-05		-1.1416
EIF5B	0.00134595	0.875984	0.00716363		-1.14157
RBM27	3.64021e-05	0.876477	0.000362555		-1.14093
RPL8	0.000530031	0.876494	0.00332202		-1.14091
WDR20	0.000238858	0.876652	0.00171696		-1.1407
GUSBP5	0.000142479	0.876823	0.00111961		-1.14048
TMEM209	9.98542e-05	0.87711	0.000830035		-1.14011
BFSP1	0.000445452	0.877207	0.00288183		-1.13998
KIAA1143	4.48399e-05	0.877476	0.000429723		-1.13963
CDK4	0.000818901	0.877574	0.00475236		-1.1395
TRIM68	7.62501e-05	0.87761	0.000665606		-1.13946
TUBB4A	0.00137267	0.877647	0.00726391		-1.13941
SMYD2	0.00104756	0.877717	0.00582285		-1.13932
ZC3H14	0.000364486	0.877914	0.00246064		-1.13906
GPD1L	0.000361002	0.877989	0.00244449		-1.13897
GMEB2	0.00108989	0.878096	0.00601958		-1.13883
NUP188	0.000264638	0.878139	0.00187884		-1.13877
TXLNG	0.000412763	0.878333	0.00271343		-1.13852
PRMT1	0.000335804	0.878614	0.00229869		-1.13816
RNF167	0.000354689	0.878902	0.00240575		-1.13778
POLR1B	3.96574e-05	0.879164	0.000386678		-1.13744
STYX	0.000566173	0.879168	0.00349541		-1.13744
FOXK1	9.04358e-05	0.879275	0.000767211		-1.1373
WDR43	0.000491449	0.87962	0.00313115		-1.13685
RAB25	5.28842e-05	0.879863	0.000494122		-1.13654
SSRP1	0.00014346	0.880061	0.00112675		-1.13629
CBLL1	0.000928099	0.880804	0.00527854		-1.13533
NCOA5	5.92775e-05	0.881012	0.000542217		-1.13506
LOC400027	0.00158967	0.881181	0.00821791		-1.13484
SMARCA2	0.000320565	0.881723	0.00220617		-1.13414
FTO	7.89685e-05	0.881778	0.000685516		-1.13407
STAG1	0.000313766	0.881799	0.00216677		-1.13405
MRC2	3.56801e-07	0.882334	7.58577e-06		-1.13336
BTRC	9.21456e-06	0.882482	0.000117194		-1.13317
SMARCD1	0.000535342	0.882539	0.00334995		-1.13309
EPC2	0.000961173	0.882623	0.00544294		-1.13299
DYRK1A	0.000456337	0.882678	0.00294132		-1.13292
CYP2E1	0.000819361	0.882751	0.00475327		-1.13282
TMEM203	0.000535917	0.882867	0.00335221		-1.13267
CWC25	0.000513306	0.882902	0.00323499		-1.13263
ZC3H4	0.000786451	0.883076	0.00460325		-1.13241
WBP11	0.000412507	0.883113	0.00271343		-1.13236
UBC	0.00105483	0.883428	0.00585689		-1.13195
ZNF646	0.00130023	0.884141	0.00696283		-1.13104
PGBD4	0.000941039	0.885707	0.00534244		-1.12904
MED10	0.00105546	0.885951	0.0058583		-1.12873
METTL15	0.000507368	0.886221	0.00320821		-1.12839
SMEK1	0.000963873	0.886939	0.00545429		-1.12747
CBFB	0.000844984	0.887026	0.00487663		-1.12736
MIR4657	0.00071418	0.887419	0.00426792		-1.12686
PURB	0.00071418	0.887419	0.00426792		-1.12686
LOC100216479	0.00117049	0.88745	0.00638372		-1.12682
NUP155	0.00147921	0.887508	0.00773879		-1.12675
PODXL2	0.0015135	0.887724	0.00787613		-1.12648
ZNF383	0.00190328	0.88809	0.0095249		-1.12601
ETAA1	0.000639964	0.888102	0.00389061		-1.126
TXNRD3	0.000233089	0.88825	0.00168758		-1.12581
TXNRD3NB	0.000233089	0.88825	0.00168758		-1.12581
MIPEP	0.00147406	0.888304	0.00771704		-1.12574
FOXJ3	0.000419228	0.888354	0.00274871		-1.12568
RBBP7	0.00101354	0.888602	0.00569012		-1.12536
PITPNB	0.00142435	0.888699	0.00748176		-1.12524
RINT1	0.000247105	0.88905	0.00177203		-1.1248
ZBTB10	0.000249645	0.889078	0.00178616		-1.12476
TRUB1	0.0015577	0.889146	0.00806865		-1.12467
DUSP8	0.000328914	0.889151	0.00225844		-1.12467
MALT1	0.0010202	0.889443	0.00571478		-1.1243
RYK	0.0015379	0.889461	0.00798721		-1.12428
ZNF473	0.000451539	0.889637	0.00291639		-1.12405
ZBTB41	0.00130375	0.89053	0.00697696		-1.12293
KGFLP1	0.000202774	0.890841	0.00150581		-1.12254
KRI1	0.00136764	0.89188	0.00724753		-1.12123
PRRC2B	0.000800534	0.892115	0.00466824		-1.12093
EXD2	0.000370349	0.892162	0.00249591		-1.12087
ZNF786	0.00138348	0.892421	0.00730929		-1.12055
DHX30	0.000379682	0.892953	0.00255004		-1.11988
EPPK1	0.000157656	0.892963	0.0012214		-1.11987
FAM86C2P	0.000218193	0.893186	0.00160661		-1.11959
KLHL20	0.000463747	0.893468	0.00298294		-1.11923
ATXN7L3B	0.000133978	0.893835	0.00106896		-1.11877
GPAM	0.00178942	0.894256	0.00904466		-1.11825
PRDM2	0.00133752	0.894971	0.00712599		-1.11735
RBM48	0.00108524	0.895228	0.0059981		-1.11703
ZNF180	0.000759358	0.895241	0.00447644		-1.11702
NHP2L1	0.000303756	0.895295	0.00210693		-1.11695
CBFA2T2	0.000363451	0.896364	0.0024547		-1.11562
FZD3	1.11461e-05	0.89712	0.000136875		-1.11468
CRKL	0.000141588	0.897185	0.00111541		-1.1146
ZNF236	0.000624445	0.897821	0.00380717		-1.11381
SIKE1	0.000175028	0.898279	0.00133261		-1.11324
EPHX4	0.00120345	0.899377	0.00652487		-1.11188
TSR2	0.000493387	0.899842	0.00313953		-1.11131
RGS17	0.00106688	0.90019	0.00591543		-1.11088
TRAF3IP1	0.00114349	0.900463	0.00625811		-1.11054
NAA35	0.00190849	0.900575	0.00954182		-1.1104
FGFBP3	3.39459e-05	0.901366	0.000342424		-1.10943
GPS2	0.00150352	0.901587	0.00783981		-1.10915
CYP20A1	9.80215e-05	0.901654	0.000818273		-1.10907
USP37	0.00135855	0.901885	0.00720956		-1.10879
CCND1	0.00113908	0.902695	0.00623631		-1.10779
SRRM1	0.00160463	0.902748	0.00828432		-1.10773
SLC35G1	0.00197097	0.902788	0.00982289		-1.10768
FAM110C	1.72648e-05	0.903511	0.000194481		-1.10679
ST13P4	0.00183324	0.904016	0.0092156		-1.10618
NTN4	0.000606399	0.904556	0.00371885		-1.10551
ZFX	0.000942959	0.906298	0.00534946		-1.10339
ZFP2	3.23643e-05	0.907112	0.000329939		-1.1024
LOC440461	0.000196854	0.908926	0.00147021		-1.1002
MORN4	1.99451e-05	0.909209	0.000219466		-1.09986
HLF	0.00148761	0.909649	0.0077698		-1.09932
SGSM1	0.000202153	0.910202	0.00150191		-1.09866
HOMER1	0.00035007	0.910705	0.00238138		-1.09805
DMRTC1B	0.000464258	0.910965	0.002985		-1.09774
GCN1L1	0.00149021	0.912322	0.00777557		-1.0961
RBM22	0.000132117	0.912333	0.00105781		-1.09609
FAM199X	0.000796581	0.913055	0.00465038		-1.09522
MAGED4	0.00039765	0.913993	0.00263681		-1.0941
MAGED4B	0.00039765	0.913993	0.00263681		-1.0941
GSPT1	0.00110961	0.914038	0.00611034		-1.09405
ANKRD13B	0.00162781	0.915054	0.00837642		-1.09283
STAP2	0.0011693	0.919253	0.00637946		-1.08784
IBA57	0.00128976	0.920467	0.00691389		-1.08641
C6orf89	0.00179488	0.922278	0.00906818		-1.08427
FUT2	0.000150008	0.922285	0.00117347		-1.08426
TMEM237	0.00154525	0.926024	0.00801738		-1.07989
KCNA6	0.000915233	0.927389	0.00522053		-1.0783
LARP4B	0.00114387	1.09365	0.00625811		-0.91437
TRHDE	0.000952343	1.09834	0.00539879		-0.910461
GLYR1	0.000533811	1.09925	0.0033427		-0.909709
CES1P2	0.00101986	1.10117	0.00571478		-0.908123
ZKSCAN1	0.000952083	1.10413	0.00539879		-0.905687
DCTN4	0.000510359	1.10511	0.00322192		-0.904888
ADCY6	0.000977966	1.1063	0.0055181		-0.903912
MIR4701	0.000977966	1.1063	0.0055181		-0.903912
PSMD2	0.000209921	1.10829	0.00155447		-0.90229
KIAA1383	0.00189962	1.10916	0.00950964		-0.901584
O3FAR1	0.000801416	1.11105	0.00467017		-0.900052
PLXNB1	0.000924452	1.11314	0.00526185		-0.898357
GGT8P	0.00016969	1.11393	0.00130082		-0.897726
CLCN3	0.000603754	1.11423	0.00370553		-0.897478
ITGAL	0.00190492	1.11431	0.00953006		-0.897419
NNT	0.00097758	1.11532	0.0055181		-0.896607
ATP5B	0.000305517	1.11578	0.00211633		-0.89623
TGOLN2	0.00162926	1.11658	0.00838113		-0.895594
APOOL	0.000736964	1.11676	0.00437736		-0.89545
COPB2	0.000668792	1.11898	0.00402895		-0.893672
ZNRF2P1	0.00153856	1.1192	0.00798796		-0.893494
MPP3	0.000234642	1.11928	0.00169429		-0.893435
TRAPPC11	0.000191372	1.12029	0.0014368		-0.892627
CECR2	6.39811e-05	1.12048	0.000576492		-0.892478
PRKG1	0.000966386	1.12091	0.00546653		-0.892129
HS1BP3	0.00108422	1.12111	0.00599456		-0.891972
RAB6A	0.00058159	1.12112	0.00358353		-0.891966
ZNF672	0.00039552	1.12123	0.00262713		-0.891876
IFT81	0.00025555	1.12157	0.00182425		-0.891604
NCOR1	0.000799552	1.12166	0.00466425		-0.891537
ATXN3	0.00125285	1.1219	0.00674835		-0.891348
DOCK2	0.00047464	1.12284	0.00303929		-0.890596
TMEM104	0.000497063	1.12285	0.00315834		-0.890589
ZMYM4	0.00161	1.12349	0.00830658		-0.890083
TPI1	0.000375229	1.12371	0.00252446		-0.889911
SLC17A5	0.00136773	1.12448	0.00724753		-0.889297
EVC	0.00031788	1.12549	0.00219036		-0.888502
RGMA	0.000157344	1.12556	0.0012199		-0.888447
ALAD	0.00139158	1.12616	0.00733941		-0.88797
DEDD	0.000699108	1.12757	0.00418903		-0.886863
NCOA3	0.000415327	1.12806	0.00272748		-0.886479
MTMR14	0.000163361	1.12853	0.00125846		-0.886108
AP2M1	0.000231964	1.12859	0.00168318		-0.886059
FLII	0.000148742	1.13044	0.00116532		-0.884612
DDI2	0.000127206	1.13062	0.00102636		-0.884472
RSC1A1	0.000127206	1.13062	0.00102636		-0.884472
VAC14	0.000828876	1.13082	0.00480034		-0.884318
GNL2	7.67022e-05	1.13213	0.000668808		-0.88329
FAM20B	0.00127835	1.13361	0.00686446		-0.882136
MAPRE1	0.000512189	1.13363	0.00322957		-0.882121
C12orf44	0.001317	1.13497	0.00703345		-0.881082
GPR1	0.000160462	1.13505	0.00123979		-0.881016
SYK	0.000816171	1.13506	0.00473848		-0.881009
DDX49	0.00182672	1.13527	0.00919166		-0.880852
GPT2	0.00021127	1.13554	0.00156372		-0.880639
EXOC4	6.28132e-06	1.13585	8.47006e-05		-0.880399
PYGB	0.00162079	1.13604	0.00834853		-0.880249
MMP2	0.000405041	1.13625	0.00267562		-0.880085
NOMO1	0.00142154	1.13634	0.0074697		-0.880016
FAM40B	0.000520264	1.13651	0.0032739		-0.879883
UBA3	0.00039428	1.1367	0.00262558		-0.879736
ASNA1	0.000188482	1.13737	0.00142032		-0.879225
LOC646762	0.000438436	1.13817	0.00284819		-0.8786
ZNRF2P2	0.000438436	1.13817	0.00284819		-0.8786
DYNC1LI2	0.000199059	1.13853	0.00148373		-0.878328
ARHGEF11	0.00201358	1.13907	0.009993		-0.87791
USP12	6.03237e-05	1.13924	0.000550502		-0.877775
IMPAD1	0.00117247	1.13981	0.00639227		-0.87734
PDCD10	0.000525236	1.14005	0.00329724		-0.877154
TMOD3	0.00170975	1.14009	0.00871506		-0.877126
LOC283143	0.000303102	1.14019	0.00210393		-0.877049
LURAP1L	0.00019448	1.14048	0.00145595		-0.876821
WDR17	9.48673e-05	1.14049	0.000797062		-0.876817
CHMP4C	0.000391102	1.14239	0.00261218		-0.875358
FGR	0.00137615	1.14241	0.00727983		-0.875345
TIMP2	0.000814834	1.14307	0.00473401		-0.874834
KCNQ1OT1	5.19145e-07	1.14384	1.02192e-05		-0.874248
STRN3	0.00107625	1.1446	0.00595895		-0.873669
GLIPR2	0.000289181	1.14482	0.00202194		-0.873496
RHBDL2	0.00130802	1.14529	0.00699501		-0.873138
OR2L1P	0.000486297	1.14641	0.00310378		-0.872288
ARF4	9.25418e-05	1.14662	0.000782113		-0.872128
DDAH1	4.88116e-07	1.14678	9.74304e-06		-0.872003
LOC646214	0.00166307	1.14695	0.00852145		-0.87188
GDAP1	0.00113268	1.14712	0.00621148		-0.87175
FOXC1	0.000785239	1.14798	0.00459959		-0.871098
NPTN	0.000289782	1.14817	0.00202524		-0.870952
EIF3M	0.000410171	1.14817	0.00270154		-0.870952
SERAC1	0.00104458	1.14848	0.00581025		-0.870714
FBXO7	0.000711389	1.14852	0.00425449		-0.870684
GALNT7	0.00130542	1.14852	0.00698351		-0.870683
C11orf24	0.00138495	1.14854	0.00731158		-0.87067
PARK7	8.1585e-05	1.14907	0.000704716		-0.870269
LOC100132781	0.00110642	1.14932	0.0060958		-0.870077
HADHB	0.000344156	1.14952	0.00234664		-0.869931
KIAA1432	0.00097049	1.15067	0.00548777		-0.869063
ACTG1	0.00146894	1.15121	0.00769277		-0.868652
HSD17B10	0.00119186	1.15127	0.00647662		-0.868607
GNA12	0.00187077	1.15254	0.00938321		-0.867652
PTPN9	0.000783275	1.15266	0.00459152		-0.867556
TMEM179B	0.00173418	1.15268	0.00882235		-0.867544
LRRC41	4.49412e-05	1.15297	0.000430316		-0.867325
CES2	3.57171e-06	1.15379	5.26979e-05		-0.866711
SMTN	0.00113296	1.15442	0.00621148		-0.866236
ARMCX6	0.000989323	1.15476	0.00557414		-0.865978
EVI5	0.000289072	1.15491	0.00202194		-0.865868
ABHD8	0.00128603	1.15543	0.00689623		-0.865476
HDLBP	0.00184488	1.15623	0.00926521		-0.864878
SNX17	0.000225222	1.15631	0.00164752		-0.86482
VEGFC	0.000224544	1.15694	0.00164333		-0.86435
MEMO1	0.000729549	1.15706	0.00434485		-0.864259
EIF2B2	0.00103166	1.15774	0.00576501		-0.863753
FBXL19-AS1	3.61912e-06	1.15786	5.3297e-05		-0.863662
NACC1	0.000471552	1.15792	0.00302322		-0.863619
VPS18	0.000549261	1.15799	0.00342747		-0.863562
EDA2R	0.000354821	1.15809	0.00240575		-0.863493
STK11IP	0.000146394	1.15831	0.00114807		-0.863324
AP2A1	0.000940964	1.15858	0.00534244		-0.863125
TMEM131	0.000238585	1.15875	0.00171643		-0.862997
ATP5C1	0.000290625	1.15897	0.00202932		-0.862832
OLFML1	3.12293e-05	1.15909	0.000319199		-0.862746
EIF4E2	0.000476438	1.15918	0.00304955		-0.862677
PLXNB3	0.000427446	1.15937	0.00279418		-0.862537
LRRC59	7.58907e-05	1.15937	0.000663608		-0.862535
ZBTB7B	0.000766852	1.15986	0.00451213		-0.862173
SBF2	0.000876562	1.15995	0.0050367		-0.862107
LUZP6	3.80129e-05	1.16107	0.000373666		-0.861278
PRDX3	0.000497402	1.16109	0.00315922		-0.861259
C1orf127	0.000477027	1.16197	0.00305207		-0.86061
AKIP1	0.000616859	1.16253	0.00376912		-0.860193
FAM127A	0.00120943	1.16256	0.00655276		-0.860174
TMPO	0.00118722	1.16321	0.00645695		-0.859687
ETF1	1.93227e-05	1.16376	0.000213844		-0.859285
SND1	0.000507778	1.16385	0.00320877		-0.859215
QTRTD1	0.000501055	1.16425	0.00317342		-0.858923
TMX3	0.0017731	1.16453	0.00898534		-0.858715
CCZ1B	0.00130929	1.16501	0.00699702		-0.858361
LOC100506497	3.42266e-05	1.16507	0.00034378		-0.858315
ALDOA	2.37843e-05	1.16541	0.000255607		-0.858067
PDLIM5	0.000253542	1.16544	0.00181239		-0.858044
PPFIA1	0.000906974	1.16559	0.00518096		-0.857933
IL4I1	0.00174849	1.16722	0.00888361		-0.85674
NUP62	0.00174849	1.16722	0.00888361		-0.85674
E2F7	0.0012275	1.16737	0.00663228		-0.856628
ITGB2	0.000226654	1.16751	0.00165258		-0.856521
TRAPPC1	2.56667e-05	1.16755	0.000272659		-0.856494
PPP2R4	0.00182849	1.16856	0.0091976		-0.855754
TLN1	3.07231e-05	1.16885	0.000315792		-0.855539
TMEM30A	0.000707041	1.16888	0.00423333		-0.855518
TMEM33	0.000813253	1.16896	0.00472658		-0.855458
HTR7	5.14851e-05	1.16994	0.000484226		-0.854745
COX5A	0.000634045	1.1702	0.00385969		-0.854558
GLB1	0.000412841	1.17029	0.00271343		-0.854488
TMPPE	0.000412841	1.17029	0.00271343		-0.854488
DNAJC10	0.000312521	1.17032	0.00215912		-0.854469
CALU	0.000285745	1.17038	0.00200598		-0.854424
SLC25A13	2.09493e-05	1.17116	0.000229068		-0.853853
IDE	0.00119913	1.17206	0.00650822		-0.853195
CEP170P1	0.000247725	1.1721	0.00177515		-0.853169
PHKA2	0.000540495	1.17315	0.00337815		-0.852409
ATP6AP2	3.25351e-05	1.17361	0.000331249		-0.852071
NCRNA00185	0.00176634	1.17434	0.00896267		-0.851539
ADRA2A	0.000876577	1.17436	0.0050367		-0.85153
ATG4C	0.000896879	1.17467	0.00513473		-0.851301
FPGT	0.000661708	1.17551	0.00399241		-0.850691
FPGT-TNNI3K	0.000661708	1.17551	0.00399241		-0.850691
TNNI3K	0.000661708	1.17551	0.00399241		-0.850691
HCCS	0.000186051	1.17624	0.00140493		-0.850165
ITGAV	0.000141586	1.17629	0.00111541		-0.850134
VDR	0.000306338	1.17631	0.00212108		-0.850119
TKT	0.000879712	1.1764	0.00505101		-0.850051
PGGT1B	4.42711e-07	1.17672	9.00887e-06		-0.849819
DES	4.96689e-05	1.17694	0.000467987		-0.849659
CA13	0.000679834	1.17707	0.00409075		-0.849569
EIF4G1	2.38579e-06	1.17724	3.70862e-05		-0.849443
BRE	0.00011355	1.17749	0.000929097		-0.849267
SLC16A3	0.000790337	1.17811	0.00462254		-0.848819
CPSF2	9.14798e-07	1.17842	1.65711e-05		-0.848595
PRCP	0.000284397	1.17876	0.0019992		-0.848349
NEU1	0.000648723	1.17882	0.00392465		-0.848305
OR2B11	0.0013879	1.17887	0.0073247		-0.848268
FAM114A1	9.90763e-05	1.17914	0.000826198		-0.848073
USP6NL	1.90766e-05	1.17947	0.000211843		-0.847838
HTR7P1	0.000134677	1.17987	0.00107228		-0.847551
SLC4A1AP	0.000801461	1.17995	0.00467017		-0.847497
CNPPD1	0.000918903	1.18004	0.00523764		-0.847431
ADCY7	0.000532309	1.18046	0.00333497		-0.847126
SPATA7	0.00138398	1.18074	0.00730929		-0.84693
PRDX6	0.000219845	1.18094	0.0016165		-0.846781
SARNP	0.000684315	1.18095	0.0041114		-0.846779
NPLOC4	2.65913e-05	1.18168	0.000281146		-0.846253
TNPO3	0.00163425	1.18211	0.00839574		-0.845943
C1orf115	0.00182615	1.18214	0.00919166		-0.845926
ETFDH	0.00110493	1.18225	0.00609187		-0.845845
ORAI3	0.000615595	1.18243	0.00376346		-0.845719
BAX	0.000170462	1.18256	0.00130546		-0.845626
PLCH1	0.000496544	1.18276	0.0031565		-0.845479
POFUT1	1.9389e-05	1.18327	0.000214401		-0.845112
CCNYL1	2.34754e-07	1.18338	5.34646e-06		-0.845036
MIR4775	2.34754e-07	1.18338	5.34646e-06		-0.845036
PSD3	9.19217e-07	1.18357	1.66319e-05		-0.844901
DHX32	0.00116455	1.18373	0.00635572		-0.844791
ASH2L	0.000133784	1.18395	0.00106896		-0.844632
CLN8	0.00021363	1.18416	0.00157969		-0.844482
DAGLA	0.000632036	1.1845	0.00385046		-0.844241
YPEL2	0.000187518	1.18462	0.00141519		-0.844153
APIP	0.00145224	1.18472	0.00761079		-0.844078
COX7A2L	0.000739515	1.18479	0.00439085		-0.844034
ATP6V1D	0.000268146	1.18629	0.00189945		-0.842966
NARS	5.34668e-05	1.18633	0.000498673		-0.842939
DCAF6	2.27155e-06	1.18707	3.58078e-05		-0.842412
RDX	0.00188635	1.18716	0.00945228		-0.842349
SNX30	0.000533971	1.18733	0.0033427		-0.842227
ARHGAP29	0.000426132	1.18754	0.00278792		-0.84208
SPPL2A	0.00148598	1.18842	0.00776388		-0.841454
EMILIN1	0.00160152	1.18849	0.00827101		-0.841407
ZCCHC17	0.000960916	1.18875	0.00544294		-0.841217
LOC100134229	0.00174987	1.18903	0.00888777		-0.84102
EFNB1	0.000682564	1.18926	0.00410403		-0.840859
CAPN1	0.000633519	1.18959	0.00385799		-0.840625
MRPL23	0.000499562	1.18976	0.00316652		-0.840502
MKL1	2.55932e-05	1.18994	0.000272062		-0.840381
HSBP1	0.00109322	1.19038	0.00603584		-0.840071
B4GALT6	0.000499995	1.19072	0.00316798		-0.839825
GDAP2	5.92717e-05	1.19102	0.000542217		-0.839614
SLC2A13	9.70839e-05	1.19148	0.000811469		-0.83929
GAS2L3	1.59766e-06	1.19226	2.666e-05		-0.838743
[truncated: 13,670 more rows]
