# Supplementary material for: Differentially Expressed Gene Transcripts Using RNA Sequencing from the Blood of Immunosuppressed Kidney Allograft Recipients
Source: PLoS One. 2015 May 6;10(5):e0125045. doi: 10.1371/journal.pone.0125045 (PMC4422721; doi:10.1371/journal.pone.0125045)
Supplement: S5 Table — Table shows gene ID, fold change expression compared to baseline, false discovery rate (FDR) and p-value. (XLSX) [file pone.0125045.s006.xlsx]

## Sheet: Sheet1
gene	pval	Fold Change	FDR
OSBPL9	0.000430879	4.62679	0.00496304
CD300LD	0.000453905	4.21675	0.00512779
HBB	0.00089317	4.08606	0.00848702
NREP	8.81814e-07	3.91473	4.54511e-05
HBA2	0.00072437	3.89862	0.00731796
BMP6	5.77092e-09	3.82375	9.82875e-07
HBA1	0.00107995	3.81906	0.00984969
MNF1	3.10348e-06	3.7069	0.00011803
TBC1D8	3.94637e-05	3.19666	0.00082119
SYVN1	0.000763199	3.14609	0.00756871
DPRXP4	0.000267951	3.04148	0.00347042
DDX11L1	3.77209e-05	3.0019	0.000793353
C15orf37	0.000859191	2.99621	0.00827454
NDUFAF3	0.000443304	2.62244	0.00504439
NEXN	0.000321744	2.61952	0.00397902
PDZK1IP1	2.74118e-08	2.53782	3.15821e-06
C1QA	6.87706e-06	2.52521	0.000212119
CXCL5	0.00011886	2.42551	0.00184216
PF4V1	3.4741e-08	2.40552	3.70311e-06
SUCNR1	4.85609e-06	2.39822	0.000166136
MYEOV	1.419e-07	2.39144	1.15516e-05
AGPAT4-IT1	6.70104e-06	2.38334	0.000208308
HIST1H2AI	0.00073253	2.35368	0.00737187
DDX11L10	1.19723e-06	2.31647	5.6548e-05
FMNL2	2.78385e-06	2.30544	0.00010905
C21orf7	5.35545e-07	2.27273	3.19067e-05
HGD	1.15889e-06	2.2579	5.52948e-05
CTTN	2.09378e-08	2.23436	2.56883e-06
SPARC	3.13876e-06	2.21398	0.000119063
TNNC2	2.71657e-05	2.18743	0.000617794
C9orf139	0.00056406	2.1862	0.00608491
FCRL1	9.35287e-05	2.17938	0.00152816
SPTSSB	1.10838e-05	2.17376	0.000302038
GPR137B	1.6011e-05	2.17169	0.000403989
LYPD2	2.15317e-06	2.14877	8.92541e-05
PDGFC	1.65121e-08	2.14694	2.16592e-06
TUBB1	3.57173e-07	2.1287	2.4123e-05
C2orf88	1.40807e-08	2.1282	1.95248e-06
MFAP3L	1.5508e-09	2.1246	3.73839e-07
SDPR	9.71849e-08	2.12362	8.43867e-06
MMD	3.34812e-08	2.06934	3.64317e-06
LOC643723	8.7711e-05	2.06907	0.00145896
GNG11	2.41786e-06	2.05013	9.81489e-05
PRUNE2	4.46064e-05	2.04671	0.000903021
TSC22D1	1.36576e-05	2.04459	0.000357862
SMOX	3.43359e-08	2.03555	3.70311e-06
ARFIP2	0.000212261	2.0317	0.00285978
P2RY12	9.99396e-05	2.02863	0.00160665
CDKN1A	1.01198e-09	2.02609	2.94638e-07
MAFB	3.57061e-08	2.0082	3.78026e-06
PDE5A	1.76266e-07	1.99971	1.34073e-05
DYTN	3.36902e-05	1.99376	0.000725219
TPTEP1	1.49938e-06	1.99255	6.73176e-05
IGF2BP3	1.8353e-07	1.97522	1.38924e-05
LOXHD1	1.8231e-06	1.96264	7.83744e-05
MIR4485	0.000882821	1.94707	0.00841931
MTRNR2L8	0.000882821	1.94707	0.00841931
CLU	3.11325e-05	1.93554	0.000685133
SNCA	0.000757709	1.92815	0.00753812
SH3BGRL2	1.09638e-06	1.91423	5.35062e-05
FRMD4B	1.21243e-08	1.91043	1.69621e-06
HIST1H2BH	1.72358e-05	1.90919	0.00042868
DHRS9	1.46388e-05	1.89791	0.000377261
CA2	1.43432e-06	1.88492	6.47677e-05
CTSL1	0.000283012	1.87685	0.00362594
MYLK	1.73997e-05	1.87436	0.000431386
LOC100132891	6.87083e-05	1.87292	0.00122618
LOC200772	0.00017972	1.86784	0.00253841
PRKAR2B	5.56953e-06	1.86334	0.000183574
MSR1	3.67812e-06	1.86139	0.000135606
OXTR	1.12075e-07	1.8582	9.40851e-06
APOBEC3H	1.41499e-05	1.85597	0.000366471
CYP1B1	0.000594535	1.85149	0.00630343
TFPI	0.000420799	1.84987	0.00489495
MEIS1	5.43369e-06	1.84946	0.000180765
LOC100506035	3.65566e-05	1.8494	0.000776158
SDC2	0.000108001	1.84133	0.00170592
TDRD9	0.000838397	1.84096	0.00811417
C11orf75	4.77853e-09	1.83614	8.8088e-07
WHAMMP3	2.24587e-05	1.83375	0.00052445
TMEM40	1.6587e-05	1.82546	0.000414518
RHOBTB1	6.76721e-08	1.82439	6.34942e-06
ELOVL7	5.08941e-07	1.82412	3.10673e-05
ITGB3	6.03231e-05	1.82124	0.00111463
NRP1	1.45052e-10	1.81835	7.06273e-08
BEND2	3.89991e-06	1.81688	0.000142117
L1TD1	7.58176e-11	1.81463	4.24281e-08
C2	0.000576385	1.81319	0.00619436
TCL1A	2.78557e-05	1.81249	0.000629829
LOC100272216	0.000253288	1.80574	0.00332671
SPOCD1	2.77166e-06	1.80513	0.000108845
ASAP2	1.38033e-05	1.80493	0.000359275
GMPR	3.79431e-06	1.79859	0.000139234
PPARG	0.000168253	1.79077	0.00241647
FRMD3	3.80945e-05	1.7906	0.000796557
SEMA3C	1.30848e-11	1.78511	1.13903e-08
ANKRD34B	0.000533984	1.785	0.00583066
F13A1	1.91831e-05	1.78136	0.000466016
ARHGAP6	9.17328e-08	1.78095	8.02995e-06
GRB14	3.24358e-08	1.77987	3.5541e-06
MS4A4A	0.000601074	1.77734	0.00634866
ABCC3	1.51814e-07	1.77464	1.19537e-05
LY6G6F	0.000298697	1.77363	0.00376228
NRGN	8.81138e-05	1.77228	0.00146411
RSU1	2.20436e-05	1.77208	0.000516604
TNFSF4	2.14874e-08	1.76308	2.60998e-06
C3AR1	0.000586724	1.76284	0.00627535
ACRBP	9.99736e-05	1.76124	0.00160665
PTPRO	1.20694e-06	1.76024	5.67914e-05
TUBA8	0.000176941	1.75644	0.00251131
LTBP1	8.01229e-07	1.75214	4.22709e-05
PLAC8	0.000427606	1.7506	0.00494113
PGRMC1	7.03167e-06	1.73627	0.000216462
ARMC3	7.43379e-08	1.73584	6.83992e-06
ITGA2B	0.000812221	1.73374	0.0079294
DAB2	7.59701e-08	1.73257	6.83992e-06
SH3RF1	1.42542e-09	1.72979	3.66145e-07
CTDSPL	5.58013e-06	1.72789	0.000183574
IQSEC2	9.4126e-06	1.72628	0.000266702
PF4	0.000194083	1.72399	0.00268173
PPBP	0.000194083	1.72399	0.00268173
SIL1	2.75096e-05	1.72321	0.000623802
ITGB5	4.45367e-06	1.72277	0.000157757
LOC152225	3.65409e-06	1.72146	0.000135111
MYOF	4.23995e-05	1.71817	0.000870936
HEMGN	3.76509e-06	1.71774	0.000138486
TSPAN4	1.65304e-07	1.71062	1.28225e-05
AGPAT4	0.000617541	1.70949	0.00645084
TMEM38A	1.6323e-05	1.70946	0.000409592
PTGS1	1.01016e-06	1.70722	5.04084e-05
GP9	0.000633704	1.70614	0.0065933
ARHGAP18	1.07602e-09	1.69503	3.06548e-07
MEG3	0.00102613	1.69455	0.0094657
GP1BB	0.000166718	1.68767	0.00239881
2010-09-04	0.000166718	1.68767	0.00239881
SEPT5-GP1BB	0.000166718	1.68767	0.00239881
DUSP5P	1.16102e-06	1.68447	5.52948e-05
RHOU	1.16102e-06	1.68447	5.52948e-05
STON2	7.60351e-08	1.68326	6.83992e-06
HIST1H2AE	0.000486692	1.68228	0.00542774
GUCY1B3	1.65247e-06	1.67	7.17246e-05
LOC728558	0.000727775	1.66937	0.00733817
SLC6A12	3.16161e-07	1.66694	2.17278e-05
ASPHD2	9.42023e-07	1.66133	4.79239e-05
C15orf54	1.10681e-05	1.66083	0.000302038
IL15	8.13754e-06	1.64935	0.000241949
P2RY1	2.68039e-12	1.64816	2.79993e-09
COQ2	0.000435727	1.64802	0.0049981
SPRED1	1.01541e-09	1.64747	2.94638e-07
SMPDL3A	0.000157488	1.6416	0.0023084
APCDD1	7.89612e-05	1.63789	0.00136357
TNS1	1.19644e-08	1.63229	1.68891e-06
TSPAN33	4.501e-06	1.63051	0.000158486
GNAZ	0.000194459	1.62873	0.00268456
NEURL	0.000350517	1.62501	0.00423785
IGFL2	9.59155e-10	1.62437	2.89019e-07
MERTK	1.66743e-05	1.61934	0.000416034
CMTM5	0.000210136	1.61539	0.00283846
CALD1	3.10477e-05	1.6137	0.000684863
OSCAR	2.50157e-06	1.61343	0.000100248
BCAT1	0.000385657	1.61136	0.00455988
ADAP2	6.34744e-05	1.61064	0.00115514
NAT8B	3.79967e-05	1.61001	0.00079595
PLEKHG1	0.000176823	1.60625	0.00251131
PROS1	0.000227782	1.60252	0.00303496
XCL1	0.000205493	1.59988	0.00279018
S100Z	6.09136e-06	1.59821	0.000195585
C12orf39	0.000290982	1.59792	0.00369182
WASF1	1.55964e-07	1.59769	1.2219e-05
LPAR1	5.19147e-07	1.59577	3.14074e-05
GP6	4.90945e-05	1.59494	0.000978705
ENC1	0.000968282	1.59489	0.00906252
HGF	0.000329144	1.59368	0.00405134
PBX1	1.60575e-06	1.59349	7.06756e-05
C7orf73	0.00100982	1.59201	0.00935708
RAB27B	2.193e-05	1.59001	0.000515947
TJP2	6.23962e-08	1.58824	5.99807e-06
LOC285740	1.96722e-07	1.58743	1.47485e-05
GUCY1A3	1.02642e-06	1.58209	5.05754e-05
ZNF799	0.000933245	1.58205	0.00881487
MEF2C	2.71688e-08	1.58052	3.1534e-06
PEAR1	5.12358e-06	1.57746	0.000172648
KL	0.000128343	1.57647	0.00196005
RGS6	6.71362e-06	1.57613	0.000208308
FANCL	0.000972592	1.57321	0.0090928
IGFBP4	3.87842e-09	1.56844	7.32179e-07
ABLIM3	0.000196459	1.56622	0.00270028
SMAD1	5.30094e-07	1.56612	3.17374e-05
VMO1	0.000101436	1.56402	0.00162019
ZNF385D	3.93589e-05	1.56253	0.000820099
BTBD3	1.20119e-10	1.55566	6.27384e-08
EGF	8.63567e-06	1.55556	0.000249817
C10orf11	0.000234188	1.55394	0.0031071
ACER3	5.30679e-07	1.55314	3.17374e-05
WHAMMP2	0.000119115	1.55259	0.00184429
EPB41L3	5.07953e-05	1.54965	0.000996801
PARD3	4.43914e-06	1.54892	0.000157725
CBWD5	0.000473632	1.54775	0.00530854
MGST1	0.000564259	1.54652	0.00608491
CDCP1	1.82568e-06	1.54376	7.83744e-05
F5	0.000439291	1.54113	0.00501694
AVPR1A	3.50294e-06	1.54102	0.000130374
NLRC4	1.76541e-05	1.5409	0.000436313
RNF141	0.000840523	1.53887	0.0081197
SPECC1	9.73455e-07	1.53878	4.90452e-05
CD36	6.16839e-06	1.53864	0.000196848
LMNA	1.28016e-05	1.53557	0.0003423
AOAH	1.42975e-06	1.53543	6.47478e-05
CTSD	5.46102e-06	1.53406	0.00018129
ALDH1A1	7.49431e-05	1.53272	0.00131646
CD72	0.000693328	1.52981	0.00709585
C7orf41	2.06507e-05	1.52766	0.000495522
SAMD4A	0.000385883	1.52714	0.00455988
CLDN5	5.76531e-06	1.5271	0.000188594
PACSIN1	1.2967e-06	1.52502	5.9935e-05
TMEM150B	4.42466e-05	1.5241	0.000898001
FUCA1	9.62459e-05	1.52156	0.00156602
ZNF788	1.88781e-08	1.5215	2.40489e-06
MGLL	0.000968774	1.52092	0.00906252
ATP8B4	0.000801781	1.51918	0.00787162
NCAM1	0.000751004	1.51728	0.00749905
CCRL2	1.48657e-05	1.51704	0.000381853
KIFC3	0.000539316	1.51425	0.00586752
FAM198B	0.000390529	1.51397	0.00459744
PDGFA	4.25366e-07	1.51364	2.68753e-05
NGFRAP1	0.000566175	1.50923	0.00609601
HIST1H2BK	0.000399123	1.50728	0.00468805
YPEL4	0.000189638	1.5072	0.00263471
CD180	2.19992e-05	1.50317	0.000516604
STAB1	0.000126902	1.50187	0.00194149
ZFHX3	7.05133e-09	1.50126	1.15091e-06
NAT8	0.000245486	1.49767	0.00323508
SESTD1	3.64732e-08	1.49708	3.83556e-06
TRPM2	0.000963259	1.4964	0.0090217
ADAM15	0.000653478	1.49525	0.00674528
MS4A14	0.000624654	1.49355	0.00650365
MS4A7	0.000624654	1.49355	0.00650365
CAV2	1.34149e-05	1.4924	0.000353776
PDLIM1	8.48254e-05	1.49224	0.00142001
SOX4	5.0956e-07	1.48974	3.10673e-05
FHL2	2.58049e-06	1.48695	0.000102885
KIAA0895L	0.000429122	1.48589	0.00495134
VWA5A	0.000869452	1.48575	0.00833748
ACP2	4.99859e-07	1.48511	3.07149e-05
LRP1	2.08973e-05	1.48143	0.000497528
NAIP	0.000748207	1.48047	0.00748159
HAVCR2	0.000320301	1.48028	0.00396429
DNM3	0.000469361	1.47684	0.00527577
MRAS	5.06698e-06	1.47578	0.000171891
SASH1	2.09566e-05	1.47491	0.000497528
SLC37A2	3.08781e-06	1.47398	0.00011803
FNBP1L	3.83677e-08	1.47074	3.9293e-06
NT5M	0.00104368	1.46996	0.00958024
HK3	0.000186633	1.46656	0.0026087
MIR4741	6.75092e-09	1.46338	1.11348e-06
RBBP8	6.75092e-09	1.46338	1.11348e-06
HMOX1	0.000621784	1.4629	0.00649083
CPNE5	0.000869313	1.46265	0.00833748
LIMS1	2.26319e-06	1.46239	9.23488e-05
TSPAN13	0.00067016	1.46228	0.00688572
KIAA0930	1.92328e-05	1.46068	0.000466498
PIK3AP1	0.000118087	1.45876	0.0018335
CDKN2B	1.13753e-06	1.45848	5.50122e-05
CD93	5.37775e-05	1.45844	0.00103789
DCLRE1A	0.000743823	1.45827	0.00745679
TTYH3	1.84633e-07	1.45703	1.39087e-05
DRAM1	7.06959e-07	1.45679	3.83299e-05
SYTL4	5.96169e-06	1.45667	0.000193403
PDE6G	4.42077e-05	1.45465	0.000898001
SLFN14	0.000208407	1.45185	0.00282469
AIG1	2.21483e-06	1.45173	9.08484e-05
LRRC18	0.000218274	1.45155	0.00292475
ADA	0.000493867	1.45084	0.00549769
KCNMB1	7.39475e-05	1.44791	0.00130043
TMSB4Y	4.4114e-05	1.44774	0.000897691
ADAM28	0.00053597	1.44751	0.00584827
P2RX1	3.01842e-06	1.44532	0.000116492
ESRRA	0.00109699	1.44479	0.00997027
BLVRA	0.000101124	1.44451	0.00161684
TMTC2	5.1002e-06	1.4435	0.000172603
MYO1E	2.37474e-08	1.44278	2.81893e-06
RASGEF1B	0.000702512	1.44232	0.00716645
ARRDC4	0.000980459	1.44226	0.00914323
FAM110B	0.000117233	1.4418	0.00182682
ZNF703	0.000987488	1.44156	0.00919914
CYBB	0.00026027	1.44098	0.00339847
IGF2BP2	1.08624e-05	1.4386	0.000297039
FGD6	1.62267e-06	1.43793	7.12204e-05
TSPAN9	9.21429e-05	1.43501	0.00151024
PTK2	6.58042e-08	1.43309	6.21136e-06
LOC100507254	3.30774e-06	1.43219	0.000124589
ZNF35	5.40191e-05	1.42998	0.00103856
GSTO1	9.67951e-06	1.42679	0.000272785
MTRNR2L2	0.000431338	1.42676	0.00496304
SCARB1	0.000591564	1.42582	0.00629565
TBC1D2	3.19204e-06	1.4256	0.000120521
PLD4	0.000887358	1.42496	0.00845229
FGD4	9.35255e-06	1.42173	0.000265962
RGS12	2.07441e-06	1.42104	8.69397e-05
TCF4	2.35044e-07	1.42064	1.72098e-05
CD14	0.000117146	1.41961	0.00182682
ZNF542	4.11578e-05	1.41951	0.000849672
HDAC9	1.08251e-05	1.41892	0.000296535
TUBA3D	0.00081727	1.4188	0.00795886
GCNT1	4.954e-05	1.41786	0.000982585
KMO	6.33659e-06	1.41774	0.000200138
LOC100507582	1.19928e-05	1.41693	0.000323434
SLC25A35	0.000950704	1.41638	0.00895007
ITPRIPL2	8.77698e-06	1.4163	0.000252342
SERPINE1	1.40825e-06	1.41614	6.41452e-05
WDR11	8.21995e-10	1.41595	2.6833e-07
LYNX1	5.40628e-07	1.41513	3.20875e-05
LOC100505549	0.000161642	1.41236	0.00234733
CD101	0.000425077	1.41197	0.00492643
CARD6	2.71543e-06	1.41151	0.000107445
C8orf42	4.949e-05	1.41017	0.000982585
TNFRSF21	2.54498e-08	1.40986	2.97591e-06
ROGDI	2.86931e-05	1.4089	0.000644115
SRC	0.000140123	1.40858	0.00209503
PLOD1	0.000565627	1.40728	0.00609547
TNFRSF11A	2.06803e-06	1.40614	8.69397e-05
SETBP1	8.17124e-09	1.40401	1.25525e-06
MEIS3P1	3.04871e-05	1.401	0.000676633
GNS	6.90194e-07	1.39972	3.75509e-05
ETFA	3.20677e-08	1.39818	3.53851e-06
MMRN1	0.000862509	1.39537	0.00829629
LOC100507341	3.44538e-05	1.39452	0.000736503
RIN2	0.000580364	1.39422	0.00622686
MAGI2-AS3	6.45171e-05	1.39155	0.0011666
SGMS2	0.000584349	1.39023	0.00625421
ADAM9	0.000224778	1.38752	0.00300004
SEC16B	8.4008e-05	1.3866	0.0014154
ZG16B	8.54127e-05	1.38627	0.00142527
RNF135	3.49535e-05	1.3861	0.000746167
TTYH1	9.75161e-05	1.386	0.00158012
SPHK1	5.40644e-06	1.38495	0.000180241
EPHB2	0.000436779	1.38486	0.0050065
GAS6	0.000610844	1.38297	0.00639794
CDYL2	7.29925e-08	1.38278	6.76757e-06
RAB12	1.13209e-09	1.38267	3.16762e-07
ANXA4	0.000726554	1.38266	0.0073353
ARHGAP21	8.84022e-06	1.38202	0.000252769
PLA2G4A	4.37075e-07	1.38147	2.75041e-05
TRAPPC2P1	0.000811485	1.38007	0.00792716
ZNF547	0.000811485	1.38007	0.00792716
KCTD12	8.08276e-07	1.37895	4.23574e-05
CARD9	0.000517455	1.37702	0.00568983
SIGLEC11	0.000151848	1.37572	0.00223618
MICU1	5.62143e-09	1.37511	9.67936e-07
MSRB3	0.000385073	1.37509	0.00455718
ENDOD1	0.000602615	1.37181	0.00634995
LIMS3	3.86141e-07	1.37039	2.50018e-05
LIMS3-LOC440895	3.86141e-07	1.37039	2.50018e-05
LIMS3L	3.86141e-07	1.37039	2.50018e-05
LOC440895	3.86141e-07	1.37039	2.50018e-05
WASF3	3.75845e-05	1.36908	0.000791547
ARSD	5.99797e-07	1.36889	3.50293e-05
IL12RB2	0.00032891	1.36756	0.00405134
TMEM51	1.6143e-05	1.36709	0.000406009
ZEB2	0.000146993	1.36248	0.00217491
ZEB2-AS1	0.000146993	1.36248	0.00217491
C1orf198	0.000349548	1.36217	0.00423266
SDSL	2.53675e-05	1.36177	0.000581117
VPS54	0.000327259	1.36169	0.00403766
GCNT2	8.65726e-06	1.36148	0.000249817
TCL1B	0.000525223	1.35895	0.00576311
GM2A	0.000124896	1.35647	0.00191674
EPS8	0.000157163	1.35584	0.00230579
CNTLN	2.40319e-05	1.35517	0.000557035
PPP1R14A	0.000103688	1.35491	0.00165035
NLK	1.27158e-06	1.35482	5.9299e-05
GBA	0.000352605	1.35462	0.00425324
MAPRE3	0.00095613	1.35391	0.00898177
H2AFJ	0.000705982	1.35363	0.00719248
HPSE	0.000904961	1.35208	0.00857824
IFI30	0.000131617	1.35187	0.00199064
SYT11	0.000179003	1.35152	0.0025337
ARHGEF10L	0.000719784	1.35061	0.00729515
TRPS1	0.000221917	1.35005	0.00296439
L3MBTL4	2.59543e-09	1.34934	5.35103e-07
DGKG	6.39019e-06	1.34912	0.000200346
HIATL1	4.08147e-05	1.34889	0.000844816
RGS18	7.95524e-05	1.34774	0.00137129
GAS8	1.92916e-05	1.3473	0.000467202
CD151	0.000414106	1.34676	0.00483504
LOC730102	3.33912e-06	1.34575	0.000125169
ZNF185	0.000512798	1.34474	0.00565848
LAMP5	5.39182e-05	1.34464	0.00103789
HEG1	0.000290868	1.34253	0.00369182
BMP2K	2.45979e-08	1.34197	2.89793e-06
CCDC90A	0.000512777	1.34088	0.00565848
HTR3B	0.000294295	1.34083	0.00372338
SCFD2	2.16525e-06	1.33976	8.9518e-05
LAMC1	0.000180948	1.33851	0.00254971
SETD7	4.57201e-06	1.33845	0.000160625
LRP12	4.65965e-06	1.33812	0.000162249
DDIT4L	8.47617e-05	1.33752	0.00142001
NAV1	2.97562e-07	1.33705	2.07222e-05
FADS2	0.000219241	1.33595	0.00293363
MTHFD2	0.000786153	1.33566	0.00776711
PLOD2	0.000134125	1.33566	0.00202077
ATOX1	0.000291585	1.33428	0.00369648
RUSC2	0.000276226	1.33428	0.00355937
FGD2	0.000817232	1.33305	0.00795886
DST	1.28494e-06	1.33295	5.97438e-05
IRF8	1.05716e-05	1.33283	0.000290704
PSRC1	0.000158272	1.33256	0.00231556
SPTSSA	0.000101042	1.33244	0.00161684
JAK2	0.000183478	1.33076	0.0025761
C9orf167	8.19692e-06	1.33013	0.000242793
KLHL18	4.91206e-09	1.32902	8.94966e-07
CTSZ	0.000133871	1.32817	0.00201889
PCDH9	9.8546e-05	1.32777	0.00159251
POLD3	1.40347e-05	1.32773	0.000364088
UTRN	9.59356e-05	1.32772	0.00156259
OST4	0.000307399	1.32752	0.00384665
ZMYND12	0.000240895	1.32701	0.00319069
ZNF700	3.036e-05	1.3256	0.000675299
ANO6	2.38257e-05	1.32519	0.000553895
SLC1A4	0.000606814	1.32515	0.00637169
C5orf62	0.000813407	1.324	0.00793603
SSX2IP	4.92843e-05	1.32333	0.000980666
ACPP	0.000117655	1.32332	0.00182891
UNC13B	0.000164957	1.32308	0.00238288
CLCN7	3.19758e-05	1.32269	0.000696075
TMEM30A	3.81937e-08	1.32242	3.9293e-06
PRTFDC1	0.000381683	1.32129	0.00453419
TMEM170B	0.000333214	1.32021	0.0040822
F2RL3	1.76367e-05	1.31921	0.000436313
BAK1	9.86346e-05	1.31913	0.00159251
CALHM2	0.000450592	1.31858	0.00509973
ERLIN2	6.66965e-05	1.31833	0.00119847
C10orf47	1.83962e-06	1.31822	7.87568e-05
SLC30A1	1.84548e-05	1.31709	0.000452533
MTF1	8.19574e-05	1.31638	0.00140349
ALDH3B1	1.73187e-05	1.31582	0.000430058
ATP7B	0.000336075	1.31519	0.00411199
GPNMB	0.000144604	1.31506	0.00214768
MTSS1	0.000933299	1.31474	0.00881487
FILIP1L	6.59887e-07	1.31403	3.67071e-05
C10orf125	0.000376375	1.31372	0.00448473
CLCN5	6.27032e-07	1.31316	3.57271e-05
MFSD1	3.14582e-06	1.3127	0.000119063
POLK	1.1506e-08	1.31195	1.63898e-06
PCYT1B	4.33879e-05	1.31124	0.000885215
INSIG1	2.19176e-05	1.31115	0.000515947
DLC1	0.000609553	1.3107	0.00639019
UGGT2	0.000179491	1.30914	0.00253831
LOC145474	0.000788872	1.30861	0.00778881
SLC31A1	0.000310814	1.30739	0.00387442
ASAP1-IT1	3.17204e-05	1.30679	0.000693203
SYT17	0.000536813	1.30611	0.00585339
WBP5	0.000530063	1.30536	0.00579695
SH3BGRL	2.88775e-05	1.30504	0.000647327
BCL2L1	2.22172e-05	1.30433	0.000519584
LYZ	0.000539607	1.30087	0.00586752
SCAMP5	8.7634e-05	1.30059	0.00145896
COL24A1	0.000120945	1.30056	0.00186892
KIF13B	2.50127e-05	1.30005	0.000573827
CAMTA1	8.38709e-05	1.29918	0.0014154
FZD1	0.000601278	1.29767	0.00634866
PTPN13	2.02697e-05	1.29742	0.000487487
C2orf18	1.43022e-07	1.29698	1.15516e-05
PQLC1	5.96351e-05	1.2968	0.00111373
GTPBP2	0.000435602	1.29679	0.0049981
TRPM4	4.72659e-06	1.29582	0.000163852
CALCRL	1.89738e-05	1.29533	0.000462364
TPCN2	4.71619e-05	1.29439	0.000946196
FMO5	7.31443e-05	1.29417	0.00129065
MGST2	0.000602405	1.29317	0.00634995
MCTP1	0.000142828	1.293	0.00212735
CREG1	0.000592666	1.29293	0.00629565
C5orf20	9.06698e-05	1.29217	0.00149009
SEC14L5	0.000351508	1.29205	0.00424399
TEP1	1.63377e-05	1.29106	0.000409592
TCF7L2	0.000453149	1.29079	0.00512294
IQCJ	0.00030369	1.28977	0.00380986
IQCJ-SCHIP1	0.00030369	1.28977	0.00380986
SCHIP1	0.00030369	1.28977	0.00380986
APP	5.88176e-05	1.28915	0.00111038
ZMAT4	2.63785e-05	1.28878	0.000601638
GPR20	6.0122e-05	1.28798	0.00111463
NAGA	0.000652654	1.28796	0.00674528
PLK2	0.000217597	1.2867	0.00291912
TIFAB	0.000175671	1.28664	0.00250235
FAM126A	4.92101e-08	1.28644	4.88021e-06
UBXN10	0.000179822	1.28639	0.00253841
UACA	4.46552e-08	1.28574	4.48528e-06
ME1	0.000241953	1.28573	0.00319929
SLC35A5	7.83672e-06	1.28481	0.000235237
NCKAP1L	5.56967e-05	1.28421	0.00106558
CORO2B	8.93524e-06	1.28289	0.00025502
SNX2	6.22358e-06	1.28117	0.000197403
NCKAP5L	0.000204215	1.28049	0.00277883
BLVRB	0.000583181	1.27943	0.00624634
CSTA	4.52365e-05	1.27851	0.000912241
VAV2	5.11926e-05	1.27707	0.00100129
TBXA2R	0.000673773	1.27517	0.00691831
MR1	6.31763e-05	1.27509	0.00115106
SNX8	0.000656534	1.27494	0.00676347
PCMT1	0.000566455	1.27485	0.00609601
STARD8	4.82218e-05	1.27477	0.000963759
PPARGC1B	0.000109227	1.27454	0.0017218
ITSN1	0.000623569	1.27439	0.00650365
TRPV4	7.70022e-05	1.27396	0.00134061
FDXR	0.000255875	1.27328	0.00335506
PHKB	1.1609e-06	1.27282	5.52948e-05
MITF	6.71524e-05	1.27148	0.00120528
CAMKK2	2.09991e-05	1.2702	0.000497783
METTL7A	0.00102637	1.26949	0.0094657
DENND1A	0.00109333	1.2688	0.00994856
CCDC50	4.12636e-06	1.26834	0.000148977
TMEM86A	3.07191e-07	1.26789	2.12981e-05
AMOTL1	2.75344e-06	1.2677	0.000108401
PLEKHM2	6.23293e-07	1.26655	3.56437e-05
ATP10D	3.37468e-05	1.26565	0.000725219
LCN12	0.000279052	1.26457	0.00358106
EFNB1	1.13808e-05	1.2638	0.000309592
ALG13	6.44725e-05	1.26342	0.0011666
ITFG1	1.14621e-06	1.26282	5.52615e-05
RNF11	0.00103703	1.26272	0.00953038
PRO1768	0.000181372	1.26271	0.0025511
COMMD5	1.3607e-05	1.26229	0.000357133
FSD1L	6.29891e-05	1.25996	0.00114898
ATP9B	0.000111291	1.25981	0.00174906
SAV1	0.000602578	1.25904	0.00634995
CDK5	0.000417097	1.25839	0.0048591
ARHGAP22	5.21322e-06	1.2578	0.000174916
PGAM4	1.54469e-05	1.25764	0.000392281
CLCN6	0.000745735	1.25755	0.0074664
NPPA-AS1	0.000745735	1.25755	0.0074664
FKBP15	1.02603e-05	1.2572	0.000285483
FLJ42393	1.60992e-05	1.25503	0.00040556
PLXDC2	7.324e-05	1.25417	0.00129089
GRN	0.000807284	1.25385	0.00791077
ARMCX3	1.02155e-05	1.25378	0.000285173
FZD2	0.000670108	1.25343	0.00688572
IL18	0.00103346	1.2525	0.00951988
ZNF193	0.00107818	1.25218	0.00983922
GAA	3.10765e-05	1.25168	0.000684863
LEPR	0.000147339	1.25033	0.00217593
LEPROT	0.000147339	1.25033	0.00217593
PGAM1	2.09482e-06	1.24993	8.75301e-05
PRDX5	0.000188993	1.24801	0.0026319
ARHGAP17	5.97852e-05	1.24724	0.00111463
DPYD	0.000697	1.24702	0.00712421
EDA2R	7.66377e-07	1.24688	4.08448e-05
VCL	0.000318973	1.24685	0.00395411
TRIM40	4.47399e-05	1.24575	0.000904555
ATP6V0A1	3.67142e-05	1.24555	0.00077675
YWHAE	2.09263e-05	1.24551	0.000497528
SNX21	0.000345969	1.24537	0.00420232
SLC8A3	5.93571e-05	1.24491	0.00111373
RNF217	8.94972e-05	1.24438	0.0014791
FERMT3	3.20398e-05	1.24271	0.0006963
HOXA5	0.000280935	1.24254	0.00360226
TBC1D12	0.000110608	1.24253	0.00174007
C16orf70	0.00049847	1.24246	0.00553545
STEAP3	0.000513799	1.24197	0.00566552
VPS41	0.000129027	1.24145	0.00196858
ZNF271	0.000556951	1.24001	0.006031
ITPK1-AS1	0.00101346	1.23803	0.00938528
MPP1	0.000336372	1.23757	0.00411199
RIOK3	1.17976e-07	1.23724	9.78076e-06
SPIRE1	4.24101e-05	1.2358	0.000870936
WDR37	9.96752e-05	1.23515	0.00160665
CDYL	3.777e-07	1.2332	2.49712e-05
DOCK1	3.72701e-07	1.23275	2.47451e-05
SLITRK4	0.000605397	1.23217	0.00636642
FAM106CP	0.00036474	1.23142	0.004369
PPP1R9A	1.30033e-05	1.23126	0.000346512
LHFP	8.30371e-05	1.23077	0.0014066
KIAA1033	9.18144e-05	1.23065	0.00150643
TOR1A	1.33713e-05	1.23056	0.000353776
PLVAP	2.9814e-06	1.23006	0.000115633
WNT4	0.000147486	1.22971	0.00217604
DYNLL1	0.000115837	1.22872	0.00181143
C20orf194	0.000624673	1.22403	0.00650365
LOC100134229	0.000431821	1.22331	0.0049642
FEZ2	5.04678e-05	1.22305	0.000993442
PTGFRN	0.000118185	1.22243	0.0018335
FNIP2	0.000109068	1.22228	0.00172103
RAPH1	0.000124569	1.2216	0.0019136
PDE3A	1.04289e-05	1.22152	0.000288201
RPS6KC1	0.000370758	1.22115	0.0044279
OXR1	1.05751e-05	1.22111	0.000290704
H2AFY	0.000860433	1.2208	0.0082814
C4orf34	2.07515e-06	1.21964	8.69397e-05
IRS1	0.000851468	1.21957	0.0082052
CHMP4B	2.75048e-06	1.2195	0.000108401
VANGL1	1.96297e-06	1.21949	8.29052e-05
MAN2B1	0.000136234	1.2186	0.00205057
LOC100130015	0.000838924	1.21787	0.00811425
PPARGC1A	0.000326911	1.2155	0.00403654
FAM109B	1.14056e-05	1.21549	0.00030973
CREB3L2	0.000184784	1.21302	0.00258747
KIAA0513	5.08293e-05	1.21261	0.000996801
HK1	6.39306e-06	1.21159	0.000200346
WDR41	0.000100473	1.21039	0.00161137
TMEM179B	7.04437e-05	1.21018	0.00124852
PIK3CB	0.000768243	1.20989	0.00760429
SNX12	5.27153e-05	1.20844	0.00102482
NAPB	0.00020188	1.20838	0.00275839
C15orf52	0.000949773	1.20817	0.00895007
VAMP3	0.000131061	1.20742	0.0019866
WWC2	0.000138469	1.20621	0.00207822
TMX3	0.000278359	1.20565	0.00357802
TICAM2	5.95659e-05	1.20483	0.00111373
TMED7	5.95659e-05	1.20483	0.00111373
TMED7-TICAM2	5.95659e-05	1.20483	0.00111373
CAPNS1	8.27543e-05	1.20482	0.00140517
BTK	0.000438799	1.20476	0.00501498
MYO1G	0.000717435	1.2023	0.00727605
ANO5	0.000175633	1.20185	0.00250235
ZNF449	0.000598203	1.20173	0.006329
CLN8	7.36737e-05	1.20136	0.00129707
MIS18BP1	0.00059458	1.20083	0.00630343
HEXB	0.000442434	1.20064	0.00504181
PDC	0.000199907	1.19951	0.00274286
PGGT1B	4.23975e-08	1.19864	4.28857e-06
HMGCL	9.25277e-05	1.19835	0.00151338
EPB41L2	0.0010608	1.19747	0.00970896
PPM1L	0.000652089	1.19571	0.00674427
UBA6	0.000723908	1.19555	0.00731796
HPS5	9.07234e-05	1.19553	0.00149009
GPR52	0.000543231	1.1954	0.00590284
EPDR1	0.000117288	1.19531	0.00182682
OR2L13	0.000420543	1.19524	0.00489495
ANKS1A	0.000258278	1.19503	0.00338091
C18orf21	0.000723352	1.19441	0.00731796
SHROOM4	0.000474375	1.19353	0.00531307
GDAP2	6.90975e-05	1.1933	0.00123173
C20orf72	0.000330977	1.19307	0.00406433
TIE1	3.14006e-05	1.19219	0.000689098
BNIP2	8.39265e-05	1.19201	0.0014154
TMEM167A	0.000221172	1.19131	0.00295694
CD109	4.24319e-06	1.19027	0.000151796
FAM135A	0.000645699	1.18977	0.00670129
CABP4	1.6426e-05	1.18951	0.000411149
C19orf42	1.17486e-05	1.18803	0.000317394
PSD3	8.84744e-07	1.18712	4.54527e-05
REEP3	7.56644e-05	1.18701	0.00132345
BRE	7.64534e-05	1.1865	0.00133387
PRKACA	0.000240344	1.18637	0.00318608
VDR	0.000207618	1.18399	0.00281659
DAGLA	0.000809663	1.18375	0.00792418
PRLR	4.69756e-05	1.18158	0.000944742
OLFML1	6.08683e-06	1.18118	0.000195585
SLC35A1	0.000277198	1.18111	0.00356809
DOT1L	0.000384393	1.18105	0.00455539
DNAJC7	0.000580601	1.17881	0.00622686
OR2L1P	5.27719e-05	1.17866	0.00102482
KIAA1211	0.000104239	1.17798	0.00165483
LPAR4	0.000866879	1.17775	0.00833321
ZFP106	0.000676855	1.17667	0.00694071
VAMP7	2.43048e-06	1.17644	9.84063e-05
SERP1	0.000144563	1.17611	0.00214768
TMEM17	6.73031e-05	1.17579	0.0012066
ITGAL	7.96259e-06	1.17568	0.000238103
LOC647979	0.000260578	1.17565	0.00339966
HTR2B	0.0003082	1.17541	0.00384796
AK4	0.000259481	1.17505	0.003391
ARMCX6	0.000285689	1.17481	0.00364829
COPA	2.9281e-05	1.1732	0.000654498
TMEM33	0.000839474	1.17263	0.00811457
HTR7	5.69279e-05	1.17181	0.00108516
OR2B2	4.68495e-05	1.17147	0.000943554
CHCHD5	0.000868794	1.17133	0.00833748
NCSTN	1.57224e-05	1.17097	0.000397986
LOC100506757	0.00014522	1.1707	0.00215274
ABCC9	0.000609697	1.17025	0.00639019
FAM96A	0.00028517	1.16989	0.00364464
SLC2A13	0.000558348	1.1688	0.00604195
CDC42BPA	0.000278908	1.16768	0.00358106
FAR1	0.000181144	1.16754	0.00255017
DYNC1LI2	1.97205e-05	1.16711	0.000476853
PDCD10	7.79278e-05	1.16688	0.00135072
VEGFC	0.000138807	1.16686	0.00208043
BCL2L13	0.00105556	1.16662	0.00968359
NRIP3	9.0433e-05	1.16604	0.00148844
EIF2B2	0.000768086	1.16545	0.00760429
ATP6AP2	9.99252e-05	1.165	0.00160665
FAM114A1	0.000287907	1.16496	0.00366765
KCTD3	5.52701e-05	1.16492	0.00105871
KCNQ1OT1	3.72369e-08	1.16491	3.864e-06
ATP11A	0.000127004	1.16382	0.00194149
LOC646214	0.000755025	1.16018	0.00751619
HS3ST1	3.0678e-05	1.15857	0.000678946
MTMR4	0.000364942	1.15837	0.004369
LOC80054	0.000428872	1.15818	0.00495134
CHMP4C	0.000194041	1.15814	0.00268173
EIF4G1	2.46501e-05	1.15812	0.00056717
ZNF618	1.88578e-05	1.15737	0.000460253
DCAF6	6.63208e-05	1.15565	0.00119309
MUC6	0.000654662	1.15234	0.00675306
NARS	0.000715914	1.15218	0.00727262
LOC100506497	0.000196947	1.15116	0.00270461
CPSF2	1.79642e-05	1.15074	0.000443278
GPC4	0.000188956	1.15015	0.0026319
COLEC12	0.000440149	1.14966	0.00502309
EFTUD2	0.00073752	1.14739	0.00740782
LIF	0.000375134	1.14705	0.00447335
LURAP1L	0.000121157	1.14642	0.00187036
TBCEL	0.00012203	1.14631	0.00188013
CCNYL1	2.18348e-05	1.14502	0.000515256
MIR4775	2.18348e-05	1.14502	0.000515256
USP6NL	0.000406943	1.14463	0.00476561
COL4A3BP	4.2219e-06	1.14462	0.000151727
SPOCK3	0.000195062	1.1446	0.00268936
ATP6V0D1	0.000317772	1.14431	0.00394234
BAG4	0.00104086	1.1439	0.00955989
LUZP6	0.00029442	1.14321	0.00372338
ETF1	0.000211763	1.14238	0.00285552
MAPRE1	0.000343838	1.1421	0.00418434
GAS2L3	0.000277359	1.14143	0.00356809
DDI2	6.12259e-05	1.14001	0.00112468
RSC1A1	6.12259e-05	1.14001	0.00112468
PARP4	0.000723988	1.13974	0.00731796
YIPF6	3.33418e-06	1.13831	0.000125169
LOC643529	0.000384445	1.13712	0.00455539
AP1B1	0.000705024	1.13647	0.0071874
KCTD4	0.000307677	1.13487	0.00384665
WDR17	0.000243718	1.13247	0.00321992
RSPH4A	0.000751804	1.13149	0.00749905
ZNF490	6.3739e-06	1.13134	0.000200346
FAM40B	0.00103003	1.13123	0.00949387
DPF3	0.000445667	1.12671	0.00506361
XIRP2	1.33773e-05	1.12589	0.000353776
LOC283143	0.00107555	1.1249	0.00982096
C10orf28	0.000515194	1.1239	0.00567691
CECR2	4.78859e-05	1.12361	0.000959494
CLCN3	0.000296716	1.1232	0.00374335
COPB2	0.000651454	1.12284	0.00674427
NR5A2	0.000614153	1.11955	0.00642401
ZKSCAN1	0.000269204	1.11813	0.00348033
FBXL19-AS1	0.000652054	1.11086	0.00674427
IFT81	0.00107244	1.1092	0.00979829
RGMA	0.000850858	1.10856	0.0082052
TRAPPC11	0.00103619	1.10553	0.00952928
PGBD5	0.000114242	1.10439	0.00179005
DDAH1	0.000450771	1.09576	0.00509973
FAM167A	0.000498045	1.09293	0.00553466
ZFP2	0.000795588	0.922592	0.00784107
MORN4	0.000129926	0.917666	0.00197652
FAM110C	0.000116988	0.911041	0.00182682
ZNF527	0.000163397	0.90811	0.00236623
GREM2	0.000577164	0.906964	0.00619848
KGFLP1	0.000920097	0.903071	0.00871118
LSM14A	0.000606816	0.902452	0.00637169
FAM86C2P	0.000953426	0.90202	0.00896175
FZD3	3.37871e-05	0.901732	0.000725219
EPPK1	0.000415894	0.901009	0.00484869
RNF4	0.000596287	0.900379	0.00631725
CYP20A1	8.95823e-05	0.898854	0.0014791
WFS1	0.000201145	0.897817	0.00275743
MST1P9	0.000176116	0.897621	0.00250413
PPP6C	0.000389069	0.897076	0.00459061
CADM1	0.000214523	0.896377	0.0028846
TRIM68	0.00105851	0.895809	0.00969933
KLHL25	0.000814137	0.895788	0.00793821
CRKL	0.000162828	0.895152	0.00236237
CBFA2T2	0.000437122	0.89454	0.00500678
RBM27	0.000360422	0.893638	0.00433087
DMRTC1B	6.46608e-05	0.89355	0.00116725
CHD4	0.000881448	0.892991	0.00841646
USP5	0.000149055	0.892608	0.00219712
ZBTB39	0.000154106	0.892509	0.00226731
SRRM1	0.000496617	0.891362	0.0055227
ZFP90	0.000758781	0.89116	0.00754399
ZBTB5	0.000702301	0.890768	0.00716645
PRDM11	4.62308e-06	0.889235	0.000161334
RBM22	2.48357e-06	0.888773	0.000100039
NHP2L1	0.000160192	0.888456	0.00233493
PRRC2B	0.000590655	0.887406	0.00629565
BUB3	0.000270948	0.886562	0.00349711
SMEK1	0.00102395	0.885955	0.00945445
TSEN15	0.00105622	0.885391	0.00968397
NGRN	0.000795667	0.885174	0.00784107
SOCS5	0.000877141	0.884954	0.00839067
MRC2	1.13536e-06	0.884793	5.50122e-05
RPGRIP1L	4.43012e-05	0.884668	0.000898001
DYRK1A	0.000880055	0.884629	0.00840828
SSR2	0.000980903	0.884529	0.00914323
EI24	0.000441596	0.884407	0.00503593
TMEM209	0.000241833	0.884275	0.00319929
NOL11	0.000636427	0.884221	0.00661284
EXD2	0.000171502	0.88357	0.00245413
CUL4B	0.000563613	0.883569	0.00608491
ZC3H12B	0.000311113	0.883367	0.00387506
LOC100216479	0.00102331	0.883144	0.00945414
SCAF8	2.46421e-05	0.882891	0.00056717
ETNK2	6.21192e-06	0.882697	0.000197403
TXNRD3	0.000161297	0.882327	0.00234449
TXNRD3NB	0.000161297	0.882327	0.00234449
COPS7B	0.000545066	0.881546	0.00591457
DNAI2	3.03839e-05	0.881357	0.000675299
SUPT16H	0.000434833	0.881238	0.00499516
PVRL3	7.05175e-05	0.87974	0.00124852
CCDC25	6.00648e-05	0.879107	0.00111463
CBFB	0.000426324	0.879025	0.00493358
CDKN2AIP	0.000760773	0.87883	0.00755421
ZFP161	0.000232514	0.87868	0.00308751
RRN3	1.14615e-05	0.878549	0.000310173
ZC3H4	0.000712607	0.878213	0.00725055
IRF2BP1	0.00102095	0.878055	0.0094435
C9orf78	3.55865e-05	0.877409	0.000757615
C9orf68	4.08815e-05	0.877255	0.000845082
RYK	0.000526545	0.877172	0.00577357
SSRP1	0.000131158	0.877114	0.0019866
PTPLB	0.000666214	0.876318	0.00685417
KLHL32	2.90262e-08	0.875876	3.29574e-06
CTCF	0.000796281	0.875669	0.00784219
C15orf41	0.000822887	0.875245	0.00800361
ZXDA	0.000422671	0.875078	0.00490943
DDX24	5.9368e-05	0.874934	0.00111373
NUP153	0.000409462	0.874852	0.00479153
SAMD12	8.58542e-06	0.874079	0.000249817
PITHD1	0.000634557	0.874005	0.00659779
POLR1D	0.000343546	0.873254	0.00418434
BCRP2	0.00100861	0.873088	0.00935144
PHF20	0.00108337	0.87302	0.00986938
MRPL39	0.000737424	0.872936	0.00740782
TOMM70A	0.000730001	0.872509	0.00735552
ZNF239	0.000538928	0.872377	0.00586752
LOC349196	0.000380231	0.872314	0.00452037
SF3A1	0.000776374	0.872312	0.00767993
LYRM7	0.000189671	0.871817	0.00263471
MIR3134	6.22121e-05	0.871696	0.00113746
PTBP3	6.22121e-05	0.871696	0.00113746
EXOC8	0.000653308	0.871581	0.00674528
C9orf5	0.000175923	0.870819	0.00250367
LOC400685	0.000494017	0.870531	0.00549769
MPHOSPH10	0.00102235	0.870483	0.00945086
C2orf44	0.000427196	0.869872	0.00494002
LOC100506710	0.000464579	0.869634	0.00523704
NUP188	0.000137157	0.869469	0.00206051
PPP1R18	0.000697008	0.869453	0.00712421
PITPNB	0.000246771	0.869377	0.00324929
ZC4H2	0.000215795	0.869266	0.00289742
SLCO3A1	0.000329829	0.869054	0.00405659
MED10	0.000204302	0.868991	0.00277883
ZNF84	0.000259444	0.868856	0.003391
LRRC8A	0.000195401	0.868801	0.00269045
MBLAC2	0.000331714	0.868774	0.004067
STYX	0.000202866	0.868192	0.00276891
TRMT112	0.000289749	0.868164	0.00368513
SMARCC1	0.000401657	0.868024	0.00470722
EPC2	0.000266758	0.86788	0.00346874
ZNF566	0.00029093	0.867812	0.00369182
CEP57	0.000928433	0.867584	0.00877949
ST8SIA1	0.00028382	0.867342	0.00363332
ZNF202	9.49489e-06	0.867339	0.000268064
WNT10A	0.000739472	0.867127	0.00742267
ICK	0.000263765	0.867073	0.00343837
UMPS	0.000869235	0.867053	0.00833748
ZNF280B	4.8113e-08	0.866888	4.8018e-06
ST6GAL1	0.000889225	0.866506	0.00846493
NCOA5	1.04476e-05	0.866214	0.000288211
STAG1	8.27182e-05	0.865981	0.00140517
ZXDB	0.000196047	0.865858	0.00269699
ZBTB44	0.000269125	0.865395	0.00348033
MAP3K9	0.000119838	0.865216	0.00185364
USP51	2.20259e-08	0.865155	2.6548e-06
SLC25A17	0.000188074	0.8651	0.00262416
FTO	1.29026e-05	0.864897	0.000344413
EFHD1	4.46016e-06	0.864103	0.000157757
SMARCA2	7.02272e-05	0.863546	0.0012462
GIT1	0.000754523	0.863512	0.00751597
FAM66B	0.000349864	0.863306	0.00423322
MOAP1	0.000604943	0.863197	0.00636592
UBL3	0.000803889	0.863138	0.00788737
GOLGA7	5.27814e-05	0.862749	0.00102482
LOC388152	4.27906e-06	0.862559	0.00015273
RBMX	0.000457508	0.862304	0.00516104
RPS11	8.28631e-05	0.861732	0.00140517
RAB25	7.62288e-06	0.861639	0.00023014
PLXNA1	6.21442e-06	0.860547	0.000197403
AGAP1	0.00060383	0.859771	0.00635848
RPL29	0.000167538	0.859591	0.0024084
RBM39	0.000960942	0.859399	0.00901227
EIF3F	0.000597881	0.859373	0.006329
CRY2	5.48076e-05	0.859107	0.00105114
DDX55	7.55417e-05	0.858654	0.00132345
GPS2	8.59609e-06	0.858475	0.000249817
EIF5A2	0.00092278	0.858062	0.0087313
IRF3	0.000245437	0.857824	0.00323508
CTH	1.42777e-05	0.85758	0.000368561
MRPL50	0.00025205	0.857319	0.00331323
PCF11	8.32116e-05	0.857249	0.00140804
XYLT2	0.00020142	0.855941	0.00275839
KLF3	0.000942304	0.855521	0.00889456
PRPSAP2	9.5364e-07	0.854873	4.83579e-05
CEP120	0.000575358	0.854765	0.00618756
HOXC4	0.000716633	0.854759	0.00727262
HOXC5	0.000716633	0.854759	0.00727262
HOXC6	0.000716633	0.854759	0.00727262
CNN2	8.25445e-05	0.854751	0.00140517
FOXO3B	0.00020915	0.854705	0.00282759
ZNF286B	0.00020915	0.854705	0.00282759
PTPLAD1	0.000424124	0.854661	0.00491903
ProSAPiP1	1.503e-09	0.854612	3.73817e-07
MRPS2	0.000499363	0.854269	0.00554145
MEN1	4.95034e-06	0.854218	0.000168991
ZNF286A	0.000697681	0.853247	0.00712645
SUZ12	2.98732e-05	0.853163	0.000666786
CACNA1H	2.07838e-05	0.853089	0.000497194
KCNA2	0.000138881	0.85303	0.00208043
ZBTB32	0.000892687	0.852682	0.00848702
OGFOD1	8.05786e-06	0.852659	0.000240035
NUP35	0.00043809	0.852531	0.00501053
RRP1B	9.3724e-06	0.852278	0.000266044
C12orf66	0.000184212	0.852165	0.00258409
C16orf80	0.000307701	0.852081	0.00384665
PPP1CC	0.000592486	0.851991	0.00629565
LOC283481	8.37162e-07	0.851653	4.3725e-05
C6orf174	1.76516e-09	0.85155	3.89553e-07
KIAA0408	1.76516e-09	0.85155	3.89553e-07
PCDH1	7.62102e-08	0.851312	6.83992e-06
FBXO21	2.19911e-06	0.851037	9.04406e-05
DCUN1D4	0.000201919	0.850983	0.00275839
DKFZP434I0714	7.19895e-06	0.850945	0.000219884
MIR4453	7.19895e-06	0.850945	0.000219884
UBE3D	0.000181805	0.850662	0.0025549
KIF3A	0.000589746	0.850438	0.00629478
GNB2L1	2.43849e-05	0.850393	0.00056355
DNAJA3	0.000431404	0.849949	0.00496304
ADAMTS17	3.10003e-06	0.849912	0.00011803
RPL37A	0.000328232	0.849575	0.00404647
ZNF354C	0.000377433	0.84947	0.00449392
GPRC5B	7.25284e-06	0.849434	0.000221099
SACS	6.96423e-05	0.849118	0.00123862
RBM10	0.000264682	0.848816	0.00344747
C14orf28	0.00056162	0.848751	0.00607317
FTSJ1	1.02758e-05	0.848575	0.000285483
MIR1292	6.02994e-05	0.848374	0.00111463
NOP56	6.02994e-05	0.848374	0.00111463
SNORD86	6.02994e-05	0.848374	0.00111463
ANKRD46	0.000483401	0.848313	0.00540643
ZNF883	1.02606e-06	0.848166	5.05754e-05
ST13	8.86719e-05	0.84765	0.00147182
RPL36AL	7.1043e-06	0.84732	0.000218269
CERK	6.43763e-05	0.847204	0.0011666
GOT2	1.14561e-05	0.847054	0.000310173
SIGMAR1	0.000414443	0.847036	0.00483537
LRRC14	3.04942e-06	0.846969	0.000117137
ACOT4	8.36409e-05	0.846915	0.00141377
EDA	3.1445e-05	0.846797	0.000689107
RPL6	7.7671e-05	0.846744	0.00134776
MORC2	0.000132091	0.846575	0.00199454
FAM60A	2.86811e-05	0.846547	0.000644115
PRDM2	5.78285e-06	0.846486	0.000188617
RPL8	2.13982e-05	0.846217	0.000506478
PGAP3	0.000125796	0.845998	0.00192867
C18orf32	4.98413e-05	0.845922	0.000983582
RPL17	4.98413e-05	0.845922	0.000983582
RPL17-C18ORF32	4.98413e-05	0.845922	0.000983582
SNORD58B	4.98413e-05	0.845922	0.000983582
DPYSL4	9.74928e-05	0.845871	0.00158012
LOC400027	5.62012e-05	0.845786	0.00107392
PRKRIR	5.12724e-07	0.845434	3.11391e-05
PLEKHM3	0.000308874	0.845274	0.0038533
LCMT2	0.00103441	0.845154	0.00952303
YTHDC1	0.00106869	0.844902	0.00976975
PHF2	0.000587933	0.844557	0.0062797
TAF7	0.000204096	0.844303	0.00277883
ANKRD49	0.000612006	0.84387	0.00640582
WDR85	0.00052935	0.843587	0.00579622
RPL27	0.000296384	0.843047	0.00374218
IRGM	0.000993355	0.842898	0.00924829
SMYD2	3.81274e-05	0.842619	0.000796557
MRPL32	0.000746936	0.8423	0.00747365
FAM161A	1.9056e-08	0.842228	2.40797e-06
RASSF7	0.00108556	0.842212	0.00988357
NOP58	0.0010179	0.842212	0.00942084
ASXL1	4.13122e-07	0.842153	2.63139e-05
POLR2H	0.000384631	0.842141	0.00455539
HTR6	0.000344498	0.841912	0.0041877
SPEG	5.5884e-06	0.8419	0.000183574
PRPF39	7.90175e-05	0.841698	0.00136357
B3GNT1	4.81021e-05	0.841472	0.000962596
CALY	5.54556e-08	0.841317	5.36379e-06
TAF3	7.18758e-05	0.841196	0.00127113
DGKK	4.70291e-05	0.840451	0.000944742
SOX8	2.87341e-09	0.84042	5.69918e-07
GMEB2	3.02552e-05	0.840402	0.000674351
TNNC1	0.00075014	0.840282	0.00749614
GNRHR2	1.5882e-06	0.839913	7.02982e-05
RPS7	9.93349e-06	0.839714	0.00027844
RASSF3	0.000819437	0.839648	0.00797501
ZNF32	7.85104e-05	0.839552	0.00135932
CLK3	0.000951177	0.839176	0.00895007
DNAJC24	0.000650067	0.839033	0.0067367
KLHL36	0.000180573	0.839031	0.00254672
C17orf51	1.80174e-05	0.838734	0.000443891
TRIM65	0.00016512	0.837661	0.00238288
MRFAP1L1	0.000410183	0.837112	0.00479639
BBS2	0.000997881	0.836815	0.00927391
C7orf26	0.000974828	0.836597	0.00910828
RAD17	0.000312958	0.836428	0.00389186
LMTK3	5.94205e-05	0.836363	0.00111373
SORCS3	1.65629e-08	0.835812	2.16592e-06
AKAP8L	0.000103027	0.835728	0.00164225
EID2B	6.62972e-07	0.834945	3.67071e-05
ZNF292	0.000994407	0.834933	0.00925259
TSPAN6	5.59781e-11	0.83479	3.45573e-08
ACTR1B	1.37677e-05	0.834106	0.000358945
PAIP2B	6.78761e-05	0.83406	0.00121549
PAFAH2	4.03325e-05	0.833904	0.000835939
PIP4K2B	7.19449e-09	0.833606	1.16217e-06
ZBTB2	4.36837e-06	0.833459	0.000155564
LIN52	2.81279e-05	0.833394	0.000634153
MRPS33	0.000106478	0.833293	0.00168697
OTUD3	3.92042e-06	0.833135	0.000142527
SLC35F2	0.000339278	0.832963	0.00414031
WDR59	0.000319492	0.832678	0.00395741
LANCL1	3.57563e-05	0.832639	0.000760198
EIF4B	0.000159848	0.832637	0.00233208
C10orf118	0.000159071	0.832606	0.00232291
MIR2110	0.000159071	0.832606	0.00232291
CDNF	5.96091e-05	0.832337	0.00111373
ORAI1	0.000870899	0.832331	0.00834625
HECA	3.58662e-06	0.832241	0.000133173
CRYZ	0.001094	0.831734	0.00994882
LOC285456	0.000422125	0.831459	0.00490673
SPTAN1	9.22404e-05	0.831176	0.00151026
USP11	0.000288169	0.830311	0.00366801
IMP3	4.80836e-06	0.830277	0.000165224
UBE2D3	7.65301e-05	0.829572	0.00133387
C17orf61	0.000267995	0.829202	0.00347042
C17orf61-PLSCR3	0.000267995	0.829202	0.00347042
PLSCR3	0.000267995	0.829202	0.00347042
ZNF208	6.84024e-06	0.829197	0.0002114
NEK7	0.000722751	0.828579	0.00731796
ZFP62	2.29277e-05	0.828506	0.000534604
PJA1	0.000109754	0.828404	0.00172838
SLC7A1	1.69317e-07	0.827714	1.30458e-05
TBCC	0.000142199	0.827684	0.00212
RPL7A	0.000256565	0.827616	0.0033613
UNC119	0.000583215	0.827551	0.00624634
LMAN1	8.42984e-05	0.827148	0.00141573
EPC1	8.47522e-07	0.826919	4.4119e-05
PPP1R2	3.12509e-05	0.826534	0.000686774
CAD	9.31597e-06	0.826534	0.000265403
CCM2	0.000326207	0.826407	0.00403102
KLF6	0.000186456	0.826137	0.00260855
ZFP37	7.94079e-09	0.826125	1.23192e-06
RPL18	3.78073e-05	0.826064	0.000794105
LSM5	0.000204931	0.825775	0.00278497
SLC5A5	2.96859e-08	0.825693	3.34639e-06
PEX1	0.00019178	0.825388	0.00265694
ZNF681	1.26464e-05	0.825352	0.00033931
USP20	9.86871e-05	0.825082	0.00159251
BCAT2	8.41892e-05	0.824969	0.00141573
RPL23	5.34244e-05	0.824869	0.00103474
TFAP4	6.02575e-05	0.824287	0.00111463
MAP9	4.73877e-06	0.82396	0.000163911
EZH1	0.000838382	0.823722	0.00811417
TXLNG	1.09956e-06	0.82356	5.35062e-05
RPS17L	0.000168543	0.823405	0.00241841
PIP4K2C	4.24109e-06	0.82316	0.000151796
UBIAD1	2.69242e-06	0.823152	0.000106804
C9orf114	0.000106357	0.823099	0.00168674
TGFB3	0.000163082	0.822672	0.00236386
PRSS30P	0.000312079	0.822502	0.00388401
MSL2	7.72427e-05	0.822485	0.0013433
C19orf48	0.00106055	0.822144	0.00970896
RASSF5	9.46834e-05	0.82214	0.0015438
CASP8AP2	3.15096e-07	0.821827	2.17278e-05
C16orf58	7.61393e-06	0.821654	0.00023014
FAU	2.46891e-05	0.821617	0.000567233
MMP28	0.00106397	0.821559	0.00973222
PAQR8	0.000786179	0.821496	0.00776711
MTFP1	0.000472328	0.821423	0.00529771
ZNF639	1.38264e-05	0.821413	0.000359281
PLXNA3	0.00096294	0.821205	0.0090217
RPS17	0.0001435	0.821202	0.00213533
ZNF404	0.000443012	0.820638	0.00504439
IFFO2	0.000214316	0.820512	0.0028846
DNAJA4	0.000899131	0.820165	0.00853848
TMEM43	0.000563117	0.819999	0.00608491
C1orf172	7.56932e-07	0.819979	4.04791e-05
MCM3	0.000677282	0.819585	0.00694071
ZDBF2	2.0241e-07	0.819325	1.49602e-05
TRIM28	7.56787e-05	0.819038	0.00132345
ACADSB	5.57926e-07	0.81876	3.28946e-05
ZNF275	4.89221e-07	0.818737	3.01795e-05
XKRX	5.12004e-05	0.818561	0.00100129
RTTN	1.51565e-05	0.818498	0.000388132
RPL18A	4.27184e-05	0.818329	0.000874974
C14orf1	0.000600642	0.818029	0.00634866
TDP1	8.52833e-05	0.817968	0.00142494
RPL22	0.000662165	0.817919	0.006817
ALDH18A1	0.000210982	0.817825	0.00284745
LSG1	5.38953e-05	0.817743	0.00103789
TRIM47	0.000293563	0.817555	0.00371855
SDR42E1	1.69847e-07	0.817385	1.30458e-05
COL6A1	1.11449e-08	0.817135	1.60211e-06
PCMTD2	0.00103631	0.816942	0.00952928
DIEXF	4.38692e-05	0.816843	0.000893872
CBX4	0.000132129	0.816678	0.00199454
ADAMTSL5	1.15435e-07	0.816647	9.62104e-06
ASNSD1	0.000951613	0.816441	0.00895007
ARHGAP5	3.39444e-05	0.816223	0.0007276
ANKRD5	2.91738e-05	0.815794	0.000653035
LINC00526	7.74392e-05	0.815608	0.00134523
ABHD4	0.000274299	0.815536	0.00353744
HMOX2	0.000508659	0.81553	0.00562468
TAF4B	8.91065e-05	0.815472	0.00147641
RPL35A	0.000144875	0.814832	0.00214966
LRRIQ3	0.000502163	0.814699	0.00556464
BRIX1	6.13288e-06	0.814538	0.000196362
ANKZF1	0.000445288	0.81339	0.00506329
RFESD	0.000287463	0.813378	0.00366497
LRFN3	3.7042e-05	0.813206	0.000782226
C16orf54	0.000191422	0.813189	0.00265507
EBF4	8.78272e-09	0.812797	1.32323e-06
EPB41L4A-AS1	0.000230999	0.811965	0.0030726
ZNF827	0.000343843	0.811884	0.00418434
AKAP1	5.70963e-05	0.811778	0.00108573
C14orf169	0.00036499	0.811665	0.004369
UXT	2.39568e-05	0.811499	0.000556118
BOK	0.000163698	0.81114	0.0023684
PPP2R2D	0.000810194	0.810615	0.00792443
C11orf61	0.000593037	0.810519	0.00629565
EBP	0.000887052	0.810298	0.00845229
RPS13	2.19732e-06	0.810179	9.04406e-05
CNN3	3.37044e-07	0.809929	2.30618e-05
RPL31	4.13893e-05	0.809762	0.000853328
ZNF33B	0.000692573	0.809698	0.00709277
FAM184A	6.45505e-05	0.809524	0.0011666
BHLHE41	6.15189e-05	0.809408	0.00112741
EDARADD	8.7041e-08	0.809163	7.74912e-06
KPNA5	0.000172967	0.809136	0.00247246
TNKS1BP1	8.64659e-06	0.808812	0.000249817
ARSK	5.06683e-06	0.808489	0.000171891
ITGA3	1.50615e-06	0.80842	6.7428e-05
SALL2	2.11547e-11	0.808176	1.7446e-08
LOC283174	0.000347394	0.808138	0.00420983
MIR4697	0.000347394	0.808138	0.00420983
TMEM66	9.76199e-06	0.808025	0.000274324
MMAB	0.000480329	0.807832	0.00537591
UFSP2	1.25896e-05	0.807535	0.000338364
LEPREL4	1.54922e-06	0.807131	6.89623e-05
MCF2L-AS1	5.34833e-09	0.807045	9.31144e-07
ULK3	2.79506e-05	0.806664	0.000631063
ASF1A	1.75647e-06	0.80658	7.6028e-05
C7orf43	0.000951045	0.806528	0.00895007
MIR4658	0.000951045	0.806528	0.00895007
ICAM3	0.000655569	0.806105	0.00675797
CASC3	1.35415e-05	0.805286	0.000356009
FNIP1	0.00100627	0.805179	0.00933527
HNRPDL	0.000130339	0.80509	0.00198024
GCFC2	0.000423893	0.804864	0.00491903
RPS18	0.000518838	0.804765	0.00570103
ZSWIM5	6.17025e-07	0.804238	3.55447e-05
RPS2	1.96084e-06	0.8034	8.29052e-05
UBTF	4.53457e-07	0.803224	2.83076e-05
ZNF287	1.45606e-08	0.802864	1.98893e-06
RPL11	5.18355e-08	0.802368	5.06031e-06
GRPEL2	1.02283e-05	0.801991	0.000285173
RGS14	3.52178e-05	0.801603	0.000750786
ZNF662	2.608e-07	0.80116	1.85749e-05
ZBTB1	1.34339e-05	0.801038	0.000353776
LOC202781	1.58165e-06	0.800919	7.02066e-05
RPS15	6.08324e-05	0.800883	0.00112139
CYP4F35P	0.000515607	0.800812	0.00567748
TPT1	4.68761e-06	0.800595	0.000162861
MSL1	0.000347092	0.800306	0.00420983
PCYOX1	5.707e-05	0.800281	0.00108573
BMPR1A	8.81893e-08	0.800216	7.80699e-06
THNSL1	4.24231e-08	0.800021	4.28857e-06
CDC42SE1	6.43293e-06	0.799763	0.000201193
RNFT2	3.97757e-05	0.799638	0.000825954
CDC42SE2	0.000171433	0.799322	0.00245413
LOC100507501	0.000103851	0.798931	0.00165035
SMAD7	5.35147e-05	0.798836	0.00103521
NT5C3L	0.000484841	0.798794	0.00541194
RPL13AP20	0.000607118	0.798376	0.00637169
TUBE1	0.000733295	0.798356	0.00737484
SPIN3	6.08392e-06	0.798289	0.000195585
EIF4A2	3.05009e-06	0.798177	0.000117137
HAUS5	5.125e-05	0.797359	0.00100129
PRPS1	2.80273e-06	0.797247	0.000109516
CDKN1B	9.68238e-05	0.797245	0.00157379
BTBD6	8.4263e-05	0.797088	0.00141573
GNPDA2	3.90007e-06	0.796545	0.000142117
PPIL1	2.74401e-05	0.79639	0.000623129
C21orf49	0.000456867	0.796263	0.00515753
DIP2C	1.40792e-06	0.796235	6.41452e-05
FBL	5.84916e-05	0.795581	0.00110577
INPP5A	0.000649327	0.795433	0.00673349
KIAA1147	0.000529169	0.795265	0.00579622
SBDSP1	0.000230006	0.795128	0.003062
GPR25	0.00038198	0.794599	0.00453428
RPL10A	9.44679e-06	0.794329	0.000267187
GRAMD3	4.11207e-06	0.794255	0.000148804
CEP72	3.1985e-05	0.794159	0.000696075
PNMA3	0.00010182	0.793169	0.00162466
C14orf132	9.7725e-08	0.792902	8.43867e-06
PPAPDC2	2.1166e-06	0.79235	8.82047e-05
CDK20	7.92106e-07	0.791901	4.19308e-05
TMEM30B	7.37793e-11	0.791869	4.24281e-08
RPS4X	1.00263e-06	0.791805	5.01925e-05
TTC39C	0.000250205	0.79148	0.00329173
NDFIP2	5.38089e-05	0.791452	0.00103789
ACE	2.43481e-05	0.79145	0.00056353
EXOSC6	1.5417e-06	0.791263	6.88233e-05
TBC1D10C	0.000354305	0.791151	0.00426391
SLC39A14	9.27157e-07	0.791111	4.74579e-05
RPS3A	3.70978e-05	0.790975	0.000782348
EEF1D	6.6112e-07	0.790769	3.67071e-05
TTC3	1.07727e-07	0.790586	9.17377e-06
CLIC5	2.30442e-05	0.790458	0.000536523
MSX2P1	8.71051e-06	0.790431	0.000250892
MIR3610	4.80054e-06	0.790376	0.000165224
RAD21	4.80054e-06	0.790376	0.000165224
ZNF550	1.98118e-05	0.79012	0.000478323
POLR1E	5.99074e-05	0.790067	0.00111463
SNX25	0.000353307	0.789913	0.00425844
RPL7	1.78413e-06	0.789697	7.70125e-05
RPL19	1.64241e-06	0.789416	7.15036e-05
NLGN2	8.96574e-09	0.788942	1.33794e-06
WDR6	7.55396e-05	0.788723	0.00132345
TPPP	6.93402e-05	0.788299	0.00123465
ANKRD12	0.00026581	0.78767	0.00345928
SP4	2.94255e-06	0.787621	0.000114409
HERC2P7	7.01465e-05	0.787352	0.00124617
ZGPAT	0.00030324	0.78614	0.00380986
RALBP1	0.000645794	0.785999	0.00670129
RPL35	2.14094e-06	0.785905	8.89825e-05
LINS	3.47177e-06	0.785483	0.000129522
RPL41	4.8665e-07	0.785434	3.01396e-05
NUDT3	1.49206e-07	0.785371	1.18676e-05
RPS10	1.49206e-07	0.785371	1.18676e-05
RPS10-NUDT3	1.49206e-07	0.785371	1.18676e-05
NPM1	0.000544968	0.785296	0.00591457
COQ10A	0.000356057	0.784822	0.0042817
IFITM1	0.000799609	0.784822	0.00785522
IFITM2	0.000799609	0.784822	0.00785522
ZMYND11	1.32792e-06	0.784578	6.10181e-05
STAT5B	8.40818e-06	0.784275	0.000247646
ZNF781	0.000390308	0.784145	0.00459744
RPLP0	2.09227e-05	0.784038	0.000497528
ALDH6A1	3.67332e-05	0.783957	0.00077675
SEMA4F	1.90748e-05	0.783732	0.000464103
ZNF599	6.38985e-05	0.783422	0.00116151
NDRG1	3.84103e-05	0.783304	0.000801399
SNHG1	8.8211e-06	0.783248	0.000252683
SNORD31	8.8211e-06	0.783248	0.000252683
MCOLN3	0.000267816	0.783127	0.00347042
TCF20	7.97261e-05	0.782755	0.00137278
ANKS6	1.65875e-08	0.782748	2.16592e-06
NRCAM	0.000140027	0.782641	0.00209503
MLLT3	0.000103812	0.781465	0.00165035
ZNF30	7.8126e-06	0.781174	0.000234963
HDHD3	1.37573e-05	0.780908	0.000358945
ANKH	6.48105e-06	0.780902	0.000202294
LOC100507433	6.83485e-05	0.780785	0.00122116
ZNF540	6.83485e-05	0.780785	0.00122116
ZC3H8	7.31057e-05	0.780768	0.00129065
MTERFD2	0.000759635	0.780725	0.0075477
IL27RA	4.03921e-06	0.780496	0.000146505
XPO6	0.00058744	0.780405	0.00627872
LITAF	0.000836101	0.780387	0.00810196
RCC1	0.000178086	0.780147	0.002523
SNHG3	0.000178086	0.780147	0.002523
CAPN5	1.61652e-07	0.779851	1.26016e-05
SNAI3	0.00083521	0.779631	0.00810044
ZNF10	2.25742e-06	0.779607	9.23488e-05
C12orf65	3.85511e-07	0.779316	2.50018e-05
H1FX	0.000510451	0.778629	0.00564052
PLEKHA1	0.000201882	0.778348	0.00275839
RPL38	5.00313e-05	0.778319	0.000986089
PHF15	0.000354203	0.778038	0.00426391
IGSF8	1.68248e-05	0.777174	0.000419123
EEF2K	0.000161278	0.776725	0.00234449
LSS	4.93181e-05	0.776639	0.000980666
RPL4	6.77531e-07	0.776571	3.71197e-05
TOB1	8.13036e-05	0.776533	0.00139534
KDELC2	8.71397e-05	0.77638	0.00145254
ZNHIT6	7.63588e-05	0.776297	0.00133385
IDS	0.000130424	0.775983	0.00198024
PPP1R13B	1.85494e-05	0.775738	0.000454142
MTX3	2.95076e-07	0.775295	2.06409e-05
CCL28	0.000364964	0.775195	0.004369
MSH2	1.99466e-05	0.775116	0.000480837
CNKSR1	4.48203e-05	0.774823	0.000905011
PHLDB3	5.89207e-06	0.774616	0.000191541
CHCHD6	5.83866e-05	0.774067	0.00110577
SEMA4C	0.000437712	0.774029	0.00500987
LOC100507266	9.73506e-05	0.77338	0.00158012
CNKSR2	1.98429e-07	0.773363	1.47914e-05
PLEKHG4	8.91369e-05	0.773031	0.00147641
FNDC8	0.000214656	0.77279	0.0028846
MXD1	0.000343955	0.772761	0.00418434
ZNF395	4.48205e-06	0.772741	0.000158174
INADL	0.000191476	0.772429	0.00265507
DMRTC1	0.000301547	0.772177	0.00379514
RPL9	6.23292e-07	0.772054	3.56437e-05
MCF2L	7.78578e-09	0.772008	1.21995e-06
SATB1	0.00019515	0.771933	0.00268936
TRIM59	0.000901631	0.771577	0.00855185
SMYD5	1.29175e-06	0.771557	5.98829e-05
LOC100505865	0.00021839	0.77138	0.00292475
LINC00246A	4.53024e-07	0.771132	2.83076e-05
LOC386758	2.50059e-06	0.770355	0.000100248
POLD2	9.90299e-07	0.770111	4.9734e-05
CBR3	0.00048493	0.769836	0.00541194
LOC100506990	0.000615118	0.769827	0.00642981
FGD3	0.000124465	0.769808	0.0019136
C12orf23	4.29617e-05	0.769693	0.000878808
GAMT	8.62333e-06	0.76926	0.000249817
RPLP1	5.28846e-05	0.768646	0.00102556
CNNM3	6.61875e-05	0.768493	0.00119206
FEZ1	1.51629e-05	0.76825	0.000388132
ALDOC	0.000878387	0.767782	0.00839747
RPS25	2.28145e-06	0.767765	9.28522e-05
FAM201A	0.000762917	0.767432	0.00756871
RPS8	5.0682e-06	0.767416	0.000171891
RAD51D	8.28606e-05	0.766792	0.00140517
RAD51L3-RFFL	8.28606e-05	0.766792	0.00140517
RFFL	8.28606e-05	0.766792	0.00140517
RPL39	6.08478e-06	0.766782	0.000195585
LPCAT4	4.227e-05	0.766175	0.00087034
TMEM177	3.894e-06	0.765903	0.000142117
RPL30	3.79148e-10	0.765815	1.41449e-07
CCR8	0.000471452	0.765798	0.00529168
DCXR	4.84486e-07	0.765614	3.01246e-05
BCL9	8.56625e-06	0.765058	0.000249817
DPY19L2P2	0.000556583	0.764515	0.006031
SLC41A1	3.15807e-05	0.764453	0.000691115
MAGEH1	1.00491e-05	0.764347	0.000281177
NUAK2	0.000122719	0.764135	0.00188888
MID1IP1	0.000430923	0.764078	0.00496304
RPL21	3.67905e-07	0.763902	2.45307e-05
RPL21P28	3.67905e-07	0.763902	2.45307e-05
RPS14	1.07683e-07	0.76382	9.17377e-06
RPS15A	3.71998e-08	0.763329	3.864e-06
NDRG2	0.000843102	0.763015	0.0081396
NAE1	3.72241e-09	0.762426	7.11297e-07
FAM171A1	7.57506e-08	0.761494	6.83992e-06
RPS5	1.45014e-06	0.761384	6.5294e-05
RPL5	3.91994e-07	0.760124	2.51728e-05
RPS6	6.38217e-07	0.760075	3.61019e-05
PEBP1	6.48875e-07	0.759927	3.65727e-05
RPS21	0.000100698	0.759497	0.00161333
RPL3	1.64282e-06	0.759425	7.15036e-05
AES	1.42649e-06	0.758627	6.47478e-05
C12orf29	3.0733e-05	0.758333	0.000679204
NBPF15	8.55172e-06	0.757933	0.000249817
NBPF16	8.55172e-06	0.757933	0.000249817
SAMD10	2.99097e-06	0.757795	0.000115717
HAGHL	0.000741054	0.757621	0.00743378
MYO1D	5.31803e-06	0.757513	0.000177672
PRKCA	0.000286651	0.757507	0.0036576
GLTSCR2	0.000126138	0.757309	0.00193202
FOXO1	0.000184761	0.757131	0.00258747
ABHD14B	6.92987e-08	0.75703	6.46334e-06
NOS3	4.83351e-05	0.756515	0.000964794
ZNF831	0.000874443	0.756231	0.00837509
SGK223	1.07212e-05	0.756046	0.000294205
PPP1R3F	0.000255055	0.756013	0.00334711
C20orf112	6.13541e-05	0.755914	0.00112571
AP3M2	6.34812e-06	0.755625	0.000200138
TRPC1	1.62824e-06	0.755581	7.12651e-05
RPS16	7.78227e-10	0.75463	2.61916e-07
RPS28	1.42368e-05	0.754601	0.000368113
TAPBPL	3.24515e-05	0.754503	0.000703606
TLE3	0.000823512	0.754218	0.00800472
RAB11FIP5	1.96257e-06	0.753382	8.29052e-05
SEMG1	6.59703e-06	0.753051	0.000205505
GPR143	0.00036769	0.752953	0.00439461
ZNF101	6.31777e-07	0.752647	3.58671e-05
SORD	0.000305989	0.751442	0.00383563
ZDHHC18	0.000470581	0.751335	0.00528568
C3orf37	7.70978e-09	0.751109	1.21995e-06
EEF1G	3.1099e-11	0.750874	2.21495e-08
MIR3654	3.1099e-11	0.750874	2.21495e-08
H2BFXP	0.000165155	0.750763	0.00238288
DCHS1	5.58425e-07	0.750186	3.28946e-05
PIK3R5	0.000410762	0.750182	0.00479957
PHGDH	2.53748e-07	0.750131	1.82384e-05
PSIP1	5.69578e-06	0.749463	0.00018671
RPL13A	5.31959e-09	0.749338	9.31144e-07
RPL13AP5	5.31959e-09	0.749338	9.31144e-07
HAR1A	2.08306e-05	0.749179	0.000497528
FAM100B	1.2687e-05	0.749152	0.000339817
MTCP1	6.05841e-07	0.748651	3.50293e-05
MTCP1NB	6.05841e-07	0.748651	3.50293e-05
CAMK2N1	2.87957e-08	0.74854	3.29343e-06
LOC728989	0.000284733	0.748197	0.00364202
LDOC1	6.68114e-07	0.747481	3.67322e-05
KDM3A	5.44351e-05	0.747456	0.00104527
LOC100507206	5.24587e-05	0.7467	0.00102283
SNPH	8.0675e-07	0.746679	4.23574e-05
ABCD2	0.000484477	0.7463	0.00541194
CXorf57	1.48199e-05	0.746002	0.000381303
SERINC5	4.5863e-06	0.745665	0.000160767
TMC8	1.31028e-05	0.744879	0.000348571
ZEB1	2.57033e-05	0.744865	0.000587948
CRHR1	0.000593042	0.744498	0.00629565
MGC57346	0.000593042	0.744498	0.00629565
SIGIRR	8.93067e-05	0.744042	0.00147766
USP44	9.29835e-07	0.743851	4.74579e-05
C17orf28	2.13512e-10	0.74377	9.55861e-08
CBX5	0.000752346	0.743265	0.00749905
MIR3198-2	0.000752346	0.743265	0.00749905
KANK1	0.000140677	0.742891	0.00210087
C12orf35	0.0010042	0.742516	0.00932161
OXCT1	5.218e-07	0.742406	3.14465e-05
HINT1	2.07379e-05	0.742337	0.000496853
LOC339290	0.000208576	0.742039	0.00282469
ZNF507	0.000467638	0.741499	0.00526774
CXCR1	0.000100245	0.741284	0.00160937
ZBTB38	3.09576e-06	0.740713	0.00011803
SFMBT1	1.28486e-09	0.74069	3.41229e-07
FANCE	1.52558e-05	0.740549	0.000389018
TAGLN2	0.000244205	0.739267	0.00322363
ZFP36L1	0.000115656	0.73889	0.0018104
NET1	5.52989e-06	0.738812	0.000182801
PORCN	0.00042567	0.738608	0.00492966
MAGEE1	2.53944e-09	0.738439	5.3054e-07
TAF4	0.000445962	0.738345	0.00506361
ZNF512B	8.27552e-05	0.738242	0.00140517
KCNH2	1.42888e-07	0.738196	1.15516e-05
VAMP2	5.4983e-06	0.736331	0.000182141
PRDX2	2.85051e-07	0.736306	2.01039e-05
ACD	7.86102e-05	0.73571	0.00135954
MORC4	4.64932e-09	0.73569	8.67264e-07
CBX7	5.83084e-05	0.735672	0.00110577
RAPGEF6	6.78553e-06	0.735626	0.000210123
EML5	0.000592765	0.735226	0.00629565
EEF1B2	2.44216e-07	0.734451	1.76342e-05
PPP1R15A	0.000379787	0.731921	0.00451852
NIPAL3	1.49914e-09	0.731818	3.73817e-07
TMEM220	8.42774e-06	0.731712	0.000247757
CTSF	7.45371e-06	0.731525	0.000226342
LOC390660	0.000136915	0.730855	0.00205885
CCND2	0.000114029	0.730643	0.0017885
R3HDM4	1.16478e-06	0.730536	5.53058e-05
ITPR3	5.24828e-05	0.730499	0.00102283
RPS12	3.45046e-07	0.730338	2.34625e-05
CHST11	0.000711353	0.729092	0.00724249
CMTM8	0.00072759	0.728873	0.00733817
ACVR1C	4.01751e-11	0.728797	2.62293e-08
KCNA3	1.23347e-05	0.728559	0.000332082
CDC42BPG	1.04086e-05	0.727638	0.000288201
TBC1D4	0.000131223	0.727171	0.0019866
SNORD116-4	0.000270753	0.727107	0.00349711
BAG3	1.02369e-06	0.726895	5.05754e-05
RPL36	1.01449e-06	0.726224	5.04637e-05
SPTBN1	0.000730435	0.725828	0.00735552
TSPYL2	0.00022576	0.72545	0.00301059
IPW	6.44761e-05	0.7253	0.0011666
LIX1L	1.88215e-05	0.725246	0.000460084
CCDC136	2.45405e-05	0.725149	0.000566312
PDE3B	0.000995841	0.724818	0.00926043
TMEM14A	1.56536e-05	0.724428	0.000396886
TMEM154	0.000504609	0.723915	0.00558779
EPS15L1	0.000187403	0.723915	0.00261712
PPP1R3E	5.06375e-05	0.723807	0.000995531
ADC	0.000315223	0.723596	0.00391382
MTUS1	1.5052e-07	0.723356	1.19116e-05
RUNX2	0.000550779	0.72316	0.00597243
PKIA	1.45974e-08	0.722921	1.98893e-06
MYC	3.33968e-05	0.722778	0.000720792
ID3	0.000919395	0.721283	0.0087098
PRSS23	6.23556e-05	0.720728	0.00113875
GGT7	3.44443e-06	0.719315	0.000128809
SYDE2	3.28362e-10	0.71904	1.31926e-07
VIPR1	0.000156363	0.718974	0.00229621
KLHL3	9.05629e-08	0.718961	7.97208e-06
SARDH	2.09848e-08	0.717893	2.56883e-06
MST1P2	7.38478e-07	0.717697	3.97636e-05
GALNT12	1.24664e-06	0.71659	5.83092e-05
SLC29A2	4.20977e-06	0.715889	0.000151639
C17orf48	2.46925e-06	0.715639	9.97184e-05
FAM19A1	2.81338e-10	0.715146	1.22453e-07
NT5E	0.00039045	0.715112	0.00459744
TPM2	3.17689e-05	0.714191	0.000693296
EPB41	3.29044e-05	0.71406	0.000711878
SLC25A4	1.82458e-08	0.713116	2.34339e-06
ABLIM1	0.000835427	0.712416	0.00810044
OBSCN	1.94934e-06	0.71176	8.29052e-05
COL6A2	0.000388191	0.711549	0.00458369
NFKB2	0.000537617	0.711325	0.00585808
ZNF483	1.71517e-10	0.710794	7.90439e-08
BCL9L	1.37767e-07	0.71047	1.13019e-05
NOSIP	0.000960362	0.709776	0.00901227
RPS29	0.000351567	0.707829	0.00424399
MRPL38	0.000366241	0.707715	0.00438063
WNT7A	2.1842e-13	0.707626	4.27802e-10
FAM49B	0.000330469	0.70475	0.00406127
LOC100287616	2.82535e-05	0.704623	0.000636069
RPSA	2.65097e-07	0.704276	1.87955e-05
C10orf35	8.73128e-09	0.703739	1.32323e-06
MIR4639	5.85032e-05	0.703558	0.00110577
MYLIP	5.85032e-05	0.703558	0.00110577
NEFL	1.18943e-07	0.703477	9.80904e-06
ACACB	8.00382e-06	0.702833	0.00023888
SLC38A1	2.20568e-05	0.702611	0.000516604
PIM1	3.06398e-05	0.701878	0.000678946
SKI	9.39052e-05	0.700662	0.00153271
PFN2	2.66266e-05	0.70021	0.000606413
LAX1	6.54372e-05	0.699919	0.0011799
LOC93622	6.57554e-07	0.699459	3.67071e-05
ANKRD20A5P	8.67732e-07	0.699165	4.50215e-05
USP53	0.000106636	0.698733	0.00168775
JUNB	0.000826648	0.698655	0.00802525
SLAIN1	1.34059e-05	0.698627	0.000353776
OLFM2	1.04267e-05	0.697118	0.000288201
SGPP2	9.79846e-05	0.697102	0.00158607
SUSD4	3.29384e-05	0.697013	0.000711878
HSF2	1.24222e-06	0.696366	5.82766e-05
ACER1	1.53127e-05	0.696356	0.000389504
ITM2A	0.000362259	0.696006	0.0043496
NPTXR	8.37e-13	0.695789	1.30225e-09
MAN1C1	3.37007e-05	0.69577	0.000725219
F2RL1	0.000890283	0.695733	0.00846985
RPS27	7.75887e-07	0.695011	4.12114e-05
RPLP2	1.99182e-07	0.694748	1.47914e-05
UBASH3A	0.0009769	0.694576	0.00912219
IGFBP3	8.06994e-05	0.69447	0.00138649
FAM134B	0.000792691	0.694177	0.00782158
GPR146	7.57717e-09	0.694175	1.2115e-06
ALOX12B	0.000450605	0.69393	0.00509973
FBXO32	1.31639e-09	0.693811	3.43776e-07
RHPN1	3.9798e-05	0.693718	0.000825954
PNRC1	4.2504e-05	0.692374	0.000871721
ETS1	0.000978827	0.692276	0.00913475
IGF1R	3.67284e-05	0.692214	0.00077675
SH3YL1	7.57264e-06	0.692188	0.000229508
RLN2	0.000805327	0.691574	0.00789654
KIAA0319	4.31812e-05	0.691422	0.000882145
HOXB2	1.36933e-05	0.691154	0.000358196
DANCR	9.80176e-08	0.690318	8.43867e-06
BDH1	0.00046914	0.690311	0.00527577
RPS20	6.05858e-06	0.690245	0.000195585
ZFP36	0.000530157	0.688687	0.00579695
THEM4	0.000117549	0.68868	0.00182891
ANKRD36BP2	0.000396964	0.688357	0.00466619
SPEF2	1.80994e-05	0.687777	0.00044521
DACT1	7.80799e-06	0.687621	0.000234963
RHOH	0.000399705	0.687368	0.00469137
RTKN2	3.79185e-05	0.687342	0.000795376
ASNS	4.84801e-06	0.687103	0.000166136
SLC16A10	1.46143e-10	0.686735	7.06273e-08
SUMO1P1	1.33506e-06	0.686404	6.1167e-05
CHMP7	2.34937e-08	0.686162	2.81009e-06
TAGAP	0.000157902	0.686018	0.0023123
LOC729041	0.000107514	0.686005	0.00169994
ISM1	9.1421e-13	0.684763	1.30225e-09
ANK3	7.85631e-10	0.683911	2.61916e-07
FAM84B	1.68401e-09	0.681433	3.8804e-07
HABP4	3.65607e-06	0.680471	0.000135111
DGKA	5.79009e-06	0.67989	0.000188617
DBH	1.03689e-06	0.679889	5.0931e-05
ITPKB	1.10817e-08	0.679425	1.60211e-06
SLC5A9	0.000900748	0.679407	0.00854865
BEX5	5.16002e-08	0.679094	5.06031e-06
RNF157	0.000501227	0.678473	0.00555819
BEX2	5.11848e-06	0.678201	0.000172648
MLLT6	2.63467e-05	0.677052	0.000601638
PRKCH	0.000336673	0.676658	0.00411199
SOD2	0.000808321	0.675446	0.00791599
ALDH5A1	3.5034e-10	0.674848	1.3389e-07
FBXL16	3.45895e-07	0.673904	2.34625e-05
PTCH1	6.14061e-06	0.673902	0.000196362
APBA2	0.000797642	0.673548	0.00785066
GSTM3	2.53086e-11	0.671481	1.9828e-08
SLC14A1	7.91202e-06	0.67089	0.000237043
LDHB	1.69184e-08	0.670344	2.19086e-06
GPA33	6.51285e-08	0.669057	6.18929e-06
MORC2-AS1	0.000401374	0.667973	0.00470722
IMPDH2	0.000189133	0.666972	0.0026319
OCIAD2	2.9114e-06	0.665959	0.000113479
ACSL6	1.19816e-06	0.665442	5.6548e-05
KIAA0748	0.000446773	0.665342	0.00506914
GOLGA7B	1.16447e-09	0.664852	3.20107e-07
CCDC78	0.000129885	0.664315	0.00197652
NAP1L3	1.48407e-15	0.662114	1.1627e-11
BACE2	0.000140782	0.660576	0.00210087
DPM2	0.000875337	0.660516	0.00837853
DSC1	1.74701e-07	0.660392	1.33531e-05
DMPK	0.0008513	0.659948	0.0082052
FAIM3	0.0010808	0.659933	0.00985172
OLIG1	0.000113618	0.659133	0.00178385
ECHDC2	6.10946e-05	0.658631	0.00112468
SLC25A23	4.7651e-10	0.655661	1.69692e-07
CDC14A	8.8042e-10	0.654208	2.75906e-07
AK5	5.63494e-05	0.653611	0.00107544
PI16	7.15819e-06	0.653582	0.000219494
TSC22D3	0.000173099	0.65346	0.00247246
ALS2CL	3.60103e-07	0.65196	2.42165e-05
GCET2	2.40007e-07	0.650932	1.74105e-05
TMCC1	3.42506e-05	0.650189	0.00073316
TKTL1	6.88412e-07	0.648402	3.75509e-05
TRAF1	0.00016883	0.646952	0.00242031
C14orf64	0.000516432	0.646884	0.00568257
TMEM25	1.62273e-09	0.646749	3.795e-07
CSF1	2.7807e-05	0.646386	0.000629635
IL1R2	0.000447649	0.646257	0.0050754
FHIT	0.000506395	0.645628	0.00560361
SLC22A17	5.73418e-11	0.643059	3.45573e-08
LOC284454	9.00483e-05	0.642618	0.00148367
MIR24-2	9.00483e-05	0.642618	0.00148367
TLE2	3.96604e-11	0.64225	2.62293e-08
YPEL3	6.05661e-07	0.641451	3.50293e-05
LRIG1	3.89862e-07	0.640996	2.51389e-05
HOOK1	6.14404e-12	0.640409	5.663e-09
FAAH2	1.21772e-09	0.635361	3.28975e-07
ZNF204P	1.54531e-09	0.632222	3.73839e-07
TSSK2	0.000314359	0.630907	0.00390618
RGMB	1.24988e-12	0.630548	1.63203e-09
SLC2A4RG	7.6392e-08	0.629295	6.83992e-06
LBH	8.23354e-06	0.627204	0.000243418
RLTPR	3.16352e-08	0.626565	3.53851e-06
NAP1L2	2.36501e-12	0.626299	2.64696e-09
NFKBIA	6.05624e-05	0.626268	0.00111773
CTLA4	2.07352e-08	0.626099	2.56883e-06
CD28	8.02118e-05	0.624264	0.00137963
MID2	1.40198e-13	0.621374	3.13824e-10
KLF2	5.1995e-08	0.619517	5.06031e-06
NOG	3.46175e-08	0.617959	3.70311e-06
TSHZ2	6.2997e-13	0.615338	1.09678e-09
PSAT1	6.27805e-06	0.614221	0.000198729
GPR183	5.29728e-06	0.612546	0.000177357
AMIGO1	1.89691e-09	0.612512	4.12816e-07
GPR15	5.92962e-05	0.611979	0.00111373
MTFMT	8.71194e-07	0.611757	4.50519e-05
ATP8B2	1.51844e-05	0.610178	0.000388132
LDLRAP1	1.94166e-08	0.609772	2.43391e-06
DOCK9	1.9489e-06	0.604398	8.29052e-05
PIM2	8.53016e-05	0.604174	0.00142494
CAMK4	0.000203879	0.601556	0.00277883
AXIN2	1.08928e-07	0.601343	9.22594e-06
C12orf57	4.16965e-07	0.599484	2.64511e-05
TCEA3	9.88428e-09	0.596075	1.4611e-06
RASGRF2	2.20555e-09	0.595749	4.73407e-07
RIC3	8.24505e-05	0.594302	0.00140517
EDAR	5.4015e-12	0.594194	5.28976e-09
HKDC1	3.4918e-09	0.593953	6.75468e-07
SH2D3A	0.000296206	0.591595	0.00374218
FAM153C	7.30108e-06	0.59111	0.000222137
LOC399815	1.48746e-10	0.589343	7.06273e-08
GPRASP1	1.82621e-05	0.588408	0.000448508
PLXDC1	2.13688e-07	0.587651	1.57196e-05
NPRL2	0.000961102	0.586644	0.00901227
ATHL1	1.34013e-05	0.586077	0.000353776
STMN3	5.92892e-09	0.582824	9.98928e-07
IL2RA	5.27719e-09	0.580848	9.31144e-07
ATG9B	2.2873e-09	0.580463	4.8432e-07
FBLN7	0.000373652	0.579988	0.00445907
FAM153A	9.71635e-07	0.578557	4.90452e-05
SELM	1.58578e-09	0.578018	3.76478e-07
LOC439949	0.00030785	0.574387	0.00384665
AQP3	0.000232472	0.572567	0.00308751
BTG2	2.02847e-05	0.572445	0.000487487
TMEM204	2.39029e-07	0.572259	1.74105e-05
HPCAL4	8.96142e-14	0.572199	2.80833e-10
CD6	8.19354e-05	0.570964	0.00140349
ENO2	6.51754e-08	0.570298	6.18929e-06
AGMAT	7.34696e-07	0.563162	3.96964e-05
APBB1	3.19661e-08	0.562699	3.53851e-06
OXNAD1	8.59487e-06	0.55727	0.000249817
NELL2	0.000331701	0.555358	0.004067
GCNT4	2.72727e-09	0.554172	5.47866e-07
MIR548AN	2.64168e-09	0.551246	5.37565e-07
ICOS	9.9952e-11	0.550741	5.40051e-08
NR3C2	3.12877e-14	0.544916	1.22562e-10
CXCL1	0.000173378	0.542194	0.00247419
LOC100505783	8.45165e-05	0.541158	0.00141787
HMGA1	0.000492064	0.540995	0.00548375
C2orf89	1.52688e-05	0.54084	0.000389018
CD5	1.07928e-06	0.540674	5.28475e-05
D4S234E	5.18888e-06	0.536289	0.000174473
RCAN3	3.2309e-10	0.533383	1.31926e-07
SPOCK2	8.1808e-06	0.531085	0.000242774
C13orf15	0.000121307	0.527494	0.00187082
TTC16	8.36978e-06	0.524708	0.000246979
FOS	0.00076812	0.520912	0.00760429
CCR4	2.59473e-07	0.51645	1.85647e-05
VSIG1	2.20619e-12	0.513696	2.64696e-09
FOXP3	1.12285e-07	0.513464	9.40851e-06
IL5RA	0.000824868	0.513439	0.00801293
FLJ46446	2.86117e-07	0.506707	2.01039e-05
DUSP1	9.76916e-06	0.504773	0.000274324
ADTRP	1.03995e-08	0.504695	1.52289e-06
CCL4	0.000999072	0.493785	0.00927946
DBF4	1.60241e-06	0.489246	7.06756e-05
CD40LG	1.56506e-08	0.485574	2.09598e-06
FAM102A	2.91954e-09	0.480112	5.71828e-07
CLC	0.000469256	0.479506	0.00527577
ITGA6	2.55076e-06	0.47748	0.000101959
LY9	0.000393543	0.475731	0.00462945
LEF1	0.000129265	0.472823	0.00197029
PLEKHB1	1.22561e-13	0.470306	3.13824e-10
EPHX2	3.36925e-10	0.468869	1.31982e-07
IGJ	0.000297907	0.466299	0.00375536
CACNA1I	1.03288e-19	0.466037	1.61841e-15
TCF7	0.000674641	0.465456	0.00692269
C15orf29	1.32439e-06	0.454123	6.10181e-05
CCDC73	1.56213e-08	0.452837	2.09598e-06
KRT72	4.95381e-10	0.43056	1.72492e-07
KRT73	9.26134e-10	0.427896	2.84541e-07
LOC100507387	8.46631e-10	0.42641	2.70732e-07
CCR7	6.6668e-07	0.424121	3.67322e-05
MAL	5.94678e-07	0.414276	3.48989e-05
FBLN5	1.71726e-09	0.411895	3.89553e-07
NR2C2AP	0.000519416	0.400883	0.00570339
HIBCH	0.000531615	0.389166	0.00580884
PASK	6.51435e-07	0.383709	3.65854e-05
PDAP1	0.000799348	0.371847	0.00785522
LTBP3	4.61776e-10	0.365839	1.68269e-07
METTL5	0.000336695	0.364823	0.00411199
FAM153B	3.21011e-10	0.364262	1.31926e-07
MDS2	1.79757e-14	0.340195	9.3887e-11
CCL3	0.000156121	0.337898	0.0022948
IL1R1	3.24658e-05	0.32772	0.000703606
PI3	2.67312e-06	0.293342	0.000106307
IL8	7.54852e-07	0.232012	4.04791e-05
IGLL5	4.02993e-07	0.207943	2.57734e-05
MIR650	0.00109776	0.185864	0.00997149
PIK3IP1	1.58675e-05	0.0876236	0.000401011
ELK2AP	4.61416e-06	0.0816348	0.000161334
RRN3P1	0.00110328	0.77361	0.0100158
RPL14	0.00110435	0.730953	0.0100197
DDX11L9	0.00110877	2.68746	0.010054
KAL1	0.00111001	1.26804	0.0100594
NIPA1	0.00111447	0.860291	0.010094
ARHGAP32	0.00111656	1.19068	0.0101071
PLAG1	0.00111726	0.812463	0.0101076
HARS2	0.00112247	0.861078	0.0101399
ZMAT2	0.00112247	0.861078	0.0101399
B3GALNT1	0.0011233	1.48999	0.0101399
EVC	0.00112341	1.11379	0.0101399
ZNF354B	0.00112909	0.867105	0.0101852
BCL2	0.0011312	0.674209	0.0101978
EAF2	0.00113179	1.41944	0.0101978
ZNF337	0.00113335	0.835046	0.010206
GUSBP5	0.00113498	0.893793	0.0102148
FCHO2	0.0011363	0.802073	0.0102209
MAP2K7	0.00113799	0.830744	0.0102302
PLD3	0.00114139	1.25495	0.0102513
TIMP1	0.00114165	1.48336	0.0102513
LYVE1	0.00114527	0.279489	0.0102779
NT5C2	0.00114724	1.24977	0.0102897
ECI2	0.0011502	0.865216	0.0103103
RBL2	0.00115189	0.799089	0.0103196
GPR133	0.00115355	1.29439	0.0103286
CLGN	0.00115433	1.15034	0.0103297
KIF21A	0.00115651	0.768061	0.0103432
LOC100505875	0.00116213	1.64025	0.0103876
ARHGEF12	0.00117478	1.3355	0.0104947
NAAA	0.00117631	1.34729	0.0105024
LOC728743	0.00117756	0.754617	0.0105071
ATF7IP2	0.00117881	0.614802	0.0105071
LOC728554	0.00117885	0.7646	0.0105071
KIAA1430	0.00118226	0.848823	0.0105314
KANSL1	0.00118864	0.86185	0.0105746
MPL	0.00118903	1.29023	0.0105746
OGDH	0.00118913	1.14042	0.0105746
OR2B11	0.00119629	1.1904	0.0106311
OLIG2	0.00119683	0.667895	0.0106311
ZFYVE26	0.00120336	1.20347	0.010683
ZNF792	0.00121107	0.876703	0.0107453
PRICKLE1	0.00121287	1.19291	0.0107552
SPSB3	0.00121569	0.834226	0.0107673
PRDM1	0.00121685	0.68347	0.0107673
LOC100507472	0.00121698	1.44773	0.0107673
PCSK6	0.00121698	1.44773	0.0107673
F8	0.0012206	1.28744	0.0107932
NETO2	0.00122369	1.21524	0.0108145
TRUB1	0.00122503	0.884667	0.0108202
SCPEP1	0.00123529	1.25273	0.0109046
NEAT1	0.00124047	1.27101	0.0109442
TAS2R31	0.00124122	1.16558	0.0109446
TCP10L	0.00125186	0.444655	0.0110322
CCL4L1	0.00125283	0.371859	0.0110346
DCAF17	0.0012538	0.879129	0.0110369
PRSS33	0.0012555	0.483501	0.0110457
ZNF746	0.00125693	0.803754	0.0110459
ZNF767	0.00125693	0.803754	0.0110459
ANKRD36BP1	0.00125904	1.2209	0.0110582
PACRGL	0.00126347	1.22908	0.011091
SHISA9	0.00126718	1.18031	0.0111125
ARAP3	0.00126787	0.714598	0.0111125
ECE1	0.00126806	0.830695	0.0111125
TNFRSF13B	0.00126893	0.723736	0.011114
HNRNPA0	0.00127067	0.882256	0.011123
SERPINH1	0.00127438	0.863709	0.0111492
HIVEP1	0.00127798	0.848238	0.0111744
BCL11B	0.00128359	0.653674	0.0112171
WDR44	0.00128428	1.10546	0.0112171
SNRPA1	0.0012868	0.844686	0.0112328
TMEM203	0.00128897	0.889268	0.0112399
FAM190B	0.00128905	0.851506	0.0112399
NRF1	0.00129168	0.864403	0.0112566
PLLP	0.00129849	0.841151	0.0113096
LPIN1	0.00129975	0.853012	0.0113143
KDM6B	0.00130663	0.809378	0.0113679
ABHD16A	0.00130846	1.21668	0.0113713
ABCA11P	0.0013092	0.832241	0.0113713
ZNF721	0.0013092	0.832241	0.0113713
FABP5	0.00131437	1.23261	0.0114099
HSBP1	0.00131801	1.19211	0.0114277
LOC728377	0.00131901	0.6113	0.0114277
OR2A7	0.00131901	0.6113	0.0114277
ZNF696	0.00131934	0.896861	0.0114277
AKIRIN1	0.00132393	0.887264	0.0114572
SLC9A7P1	0.0013242	1.26248	0.0114572
CMTM7	0.00133163	4.30206	0.011515
FCER2	0.00134423	1.48857	0.0116146
CYTIP	0.00134462	0.774456	0.0116146
ZNF471	0.0013454	1.12927	0.0116149
PSEN2	0.00134688	1.19529	0.0116213
SLC35C2	0.00136684	0.839664	0.011787
EPHB1	0.00137005	0.205477	0.0118082
ATP6V0A2	0.00137235	0.84391	0.0118215
ATN1	0.00137447	0.870564	0.0118333
TPP1	0.00137946	1.25365	0.0118697
FPGT	0.00138856	1.16518	0.0119284
FPGT-TNNI3K	0.00138856	1.16518	0.0119284
TNNI3K	0.00138856	1.16518	0.0119284
ACOT8	0.00139266	1.12323	0.0119539
FGFBP3	0.00139305	0.921388	0.0119539
CXCR7	0.0013946	0.802291	0.0119606
PHLDA3	0.00139541	1.61021	0.011961
LGR6	0.00139709	0.765161	0.0119688
TSPO	0.0014003	1.42262	0.0119898
UBA2	0.00140109	0.889502	0.01199
CHPF	0.00140195	0.868536	0.0119908
PSMA4	0.0014046	1.26588	0.0120069
PCID2	0.00140606	0.865331	0.0120128
CARNS1	0.00140728	0.797224	0.0120167
HEMK1	0.00140904	0.808349	0.0120196
SCARB2	0.00140915	1.31875	0.0120196
PON2	0.00141113	1.22999	0.01203
SPDYE7P	0.00141924	1.2693	0.0120925
GPR88	0.00142007	1.23336	0.0120929
MIR3605	0.00142798	0.819121	0.0121433
PHC2	0.00142798	0.819121	0.0121433
CBLL1	0.0014283	0.881932	0.0121433
DSEL	0.00142957	0.894076	0.0121475
NLRP6	0.0014306	0.353435	0.0121496
ATP2A3	0.00143222	0.802693	0.0121568
UBE2Q1	0.00143377	0.878861	0.0121634
NEIL2	0.00143929	0.838127	0.0122036
ORMDL3	0.00144139	0.793234	0.0122148
ZMAT3	0.0014422	1.14502	0.012215
MFGE8	0.00144853	0.704658	0.0122599
RCN1	0.00144907	1.2199	0.0122599
HYAL3	0.00145106	0.759329	0.0122636
NAT6	0.00145106	0.759329	0.0122636
DDX11L2	0.00145619	1.72796	0.0123003
TMEM182	0.00146077	0.858355	0.0123323
ZNF26	0.00146281	1.20894	0.0123348
FLJ31306	0.0014635	0.810594	0.0123348
PVR	0.00146366	1.26487	0.0123348
DDX18	0.00146421	0.899675	0.0123348
RASA3	0.00146521	0.855683	0.0123366
SLC39A8	0.00147602	0.664805	0.0124209
TFEC	0.00147937	1.44808	0.0124321
SGSM2	0.0014795	0.816515	0.0124321
ZNF607	0.00148083	0.818266	0.0124321
KCNK6	0.00148085	1.17464	0.0124321
ANP32A	0.00148131	0.842484	0.0124321
TMEM158	0.0014834	1.43222	0.012443
C2orf40	0.00148436	0.853664	0.0124444
GPR153	0.0014857	0.87057	0.0124489
DGKE	0.00149689	0.853611	0.012536
RLN1	0.00149771	0.728782	0.0125361
RPL12	0.00149978	0.874129	0.0125467
CDH24	0.00150113	0.8748	0.0125514
CCDC154	0.00150452	1.9672	0.012573
TNS3	0.00150718	1.27811	0.0125885
IL7	0.00152061	1.32687	0.0126879
PLA2G12A	0.0015207	1.34852	0.0126879
PDE8A	0.00152383	1.2061	0.0127021
C5orf22	0.00152403	1.1076	0.0127021
C17orf76-AS1	0.00152861	0.796287	0.0127268
SNORD49B	0.00152861	0.796287	0.0127268
UCP2	0.00153272	1.18676	0.0127542
SCN9A	0.0015362	1.2997	0.0127764
PRKCQ	0.00153917	0.463293	0.0127943
PDZD2	0.00154101	1.21801	0.0128028
IL1RAP	0.00154743	0.672116	0.0128494
EP400	0.00154972	0.803508	0.0128615
ST7	0.00155357	1.22326	0.0128798
ST7-OT3	0.00155357	1.22326	0.0128798
RAB31	0.00156028	1.14179	0.0129286
MIDN	0.00157441	0.809662	0.0130388
DYRK2	0.00157869	0.804584	0.0130674
SP2	0.00158183	0.878905	0.0130864
PPP2R5B	0.00158311	1.22554	0.0130896
FAM156A	0.00158472	1.21132	0.0130896
FAM156B	0.00158472	1.21132	0.0130896
KIR2DS2	0.00158659	0.796044	0.0130981
DDHD1	0.00159062	1.27034	0.013116
MEOX1	0.00159147	0.850038	0.013116
CMIP	0.0015915	1.20138	0.013116
POLR3GL	0.00159211	0.860567	0.013116
TRAP1	0.00159778	0.722428	0.0131559
PHACTR2	0.00160154	1.29304	0.0131799
CSF2RB	0.00160329	0.784188	0.0131874
ZNF391	0.0016063	0.871079	0.0132052
ZNF672	0.00161048	1.10749	0.0132326
C1orf127	0.00161154	1.14589	0.0132344
MRPL41	0.00161641	0.847243	0.0132646
SESN3	0.00161691	0.841765	0.0132646
EIF3E	0.00162475	0.862101	0.0133214
KIAA1432	0.00162554	1.14478	0.0133214
WASH2P	0.00162701	0.818921	0.0133265
PLK1	0.00163979	1.68991	0.0134146
SLC9B2	0.00164142	0.795854	0.0134146
VILL	0.00164252	0.785417	0.0134146
GNB4	0.00164493	1.23177	0.0134146
ACVR1B	0.00164623	1.23891	0.0134146
LILRA3	0.00164719	1.29345	0.0134146
LILRA4	0.00164719	1.29345	0.0134146
LILRA6	0.00164719	1.29345	0.0134146
LILRB2	0.00164719	1.29345	0.0134146
LILRB3	0.00164719	1.29345	0.0134146
LILRB5	0.00164719	1.29345	0.0134146
CREBBP	0.0016525	0.822732	0.0134448
CCDC144C	0.00165261	2.58446	0.0134448
CD300LF	0.00165985	1.24075	0.0134913
LHFPL2	0.00166005	1.47116	0.0134913
HIST1H2AK	0.00166171	1.42791	0.0134978
SLC2A6	0.00166646	1.40401	0.0135294
CDC25B	0.00166767	0.781659	0.0135322
PVRL2	0.00167521	1.4471	0.0135734
NSUN6	0.00167527	0.847829	0.0135734
SLC35D3	0.00167534	1.13913	0.0135734
ATP6V0C	0.00167648	1.20542	0.0135756
ATP1B1	0.00167878	1.40189	0.0135872
MOCS2	0.00168116	0.879285	0.0135974
PRAM1	0.00168178	1.33728	0.0135974
PKD1P1	0.00168349	0.696793	0.0136042
BCLAF1	0.00168466	0.851379	0.0136067
ADO	0.00168718	1.15022	0.01362
HAX1	0.00168926	0.856928	0.0136298
SLC25A1	0.00169068	0.849089	0.0136342
CTSA	0.00169217	1.28476	0.0136376
SETDB1	0.00169285	1.1545	0.0136376
SLC1A7	0.00169625	0.798656	0.013658
FCRL2	0.00170387	2.35536	0.0137074
FZD5	0.00170413	1.16317	0.0137074
LEPROTL1	0.00170521	0.83242	0.013709
NOLC1	0.00171335	0.863326	0.0137675
DIAPH2	0.0017151	1.21128	0.0137744
BTD	0.001727	0.871356	0.0138629
DHX30	0.00172855	0.903797	0.0138683
CCL4L2	0.00173452	0.402043	0.013909
TGM2	0.00173852	1.40762	0.0139339
PRMT2	0.00174334	0.880022	0.0139546
KREMEN1	0.00174368	1.42081	0.0139546
EGFL7	0.00174376	1.33469	0.0139546
CR2	0.00174641	1.29183	0.0139686
ZFYVE9	0.00175392	1.22626	0.0140215
CDC23	0.00175969	0.899168	0.0140605
ZC3H12C	0.00176362	1.14645	0.0140813
SPIB	0.00176409	1.33361	0.0140813
ANK1	0.00176603	1.19675	0.0140896
SLC35G3	0.00177106	0.89316	0.0141226
RASSF2	0.00178173	0.860825	0.0142003
CYB561D1	0.00178322	0.869389	0.0142029
POU5F1P4	0.00178386	1.21078	0.0142029
PRDM8	0.00179181	0.776095	0.0142589
GADD45A	0.00180404	1.64243	0.0143468
MIR29B1	0.00180468	2.21634	0.0143468
CELSR2	0.00180813	0.862664	0.0143642
RSAD1	0.00180871	0.82958	0.0143642
KIAA1143	0.00181485	0.906022	0.0143896
MEF2B	0.00181724	1.33043	0.0143896
MEF2BNB	0.00181724	1.33043	0.0143896
MEF2BNB-MEF2B	0.00181724	1.33043	0.0143896
MAP1LC3A	0.00181779	1.50762	0.0143896
C1orf35	0.00181886	0.695353	0.0143896
EMR4P	0.00181894	0.636661	0.0143896
GLOD4	0.00182062	0.908106	0.0143896
B4GALT6	0.00182082	1.16981	0.0143896
ARID5A	0.00182108	0.810406	0.0143896
TRIM27	0.00182437	1.30651	0.0144083
TRIM71	0.00182775	1.18296	0.0144277
RBBP7	0.00183458	0.893513	0.0144743
HIVEP2	0.00184474	0.762036	0.0145408
LOC572558	0.00184486	1.2555	0.0145408
DNAJC13	0.00184623	1.18064	0.0145443
TGFBR2	0.00184847	0.811676	0.01455
EIF4A1	0.00185067	1.40447	0.01455
SENP3	0.00185067	1.40447	0.01455
SENP3-EIF4A1	0.00185067	1.40447	0.01455
FDPSL2A	0.00185382	1.47778	0.0145675
ZIK1	0.00185565	0.791648	0.0145711
ETNK1	0.00185614	1.11053	0.0145711
ATXN2	0.00186768	0.39173	0.0146543
RFK	0.00187041	1.18071	0.0146598
KIAA1383	0.00187164	1.1091	0.0146598
[truncated: 13,670 more rows]
