# Supplementary material for: Differentially Expressed Gene Transcripts Using RNA Sequencing from the Blood of Immunosuppressed Kidney Allograft Recipients
Source: PLoS One. 2015 May 6;10(5):e0125045. doi: 10.1371/journal.pone.0125045 (PMC4422721; doi:10.1371/journal.pone.0125045)
Supplement: S6 Table — Table shows gene ID, fold change expression compared to baseline, false discovery rate (FDR) and p-value. (XLSX) [file pone.0125045.s007.xlsx]

## Sheet: Sheet1
gene	pval	Fold Change	FDR		Fold Change
ELK2AP	4.61416e-06	0.0816348	0.000161334		-12.2497
PIK3IP1	1.58675e-05	0.0876236	0.000401011		-11.4125
MIR650	0.00109776	0.185864	0.00997149		-5.38029
IGLL5	4.02993e-07	0.207943	2.57734e-05		-4.80902
IL8	7.54852e-07	0.232012	4.04791e-05		-4.31012
PI3	2.67312e-06	0.293342	0.000106307		-3.409
IL1R1	3.24658e-05	0.32772	0.000703606		-3.05139
CCL3	0.000156121	0.337898	0.0022948		-2.95947
MDS2	1.79757e-14	0.340195	9.3887e-11		-2.93949
FAM153B	3.21011e-10	0.364262	1.31926e-07		-2.74528
METTL5	0.000336695	0.364823	0.00411199		-2.74106
LTBP3	4.61776e-10	0.365839	1.68269e-07		-2.73344
PDAP1	0.000799348	0.371847	0.00785522		-2.68928
PASK	6.51435e-07	0.383709	3.65854e-05		-2.60614
HIBCH	0.000531615	0.389166	0.00580884		-2.5696
NR2C2AP	0.000519416	0.400883	0.00570339		-2.49449
FBLN5	1.71726e-09	0.411895	3.89553e-07		-2.4278
MAL	5.94678e-07	0.414276	3.48989e-05		-2.41385
CCR7	6.6668e-07	0.424121	3.67322e-05		-2.35782
LOC100507387	8.46631e-10	0.42641	2.70732e-07		-2.34516
KRT73	9.26134e-10	0.427896	2.84541e-07		-2.33702
KRT72	4.95381e-10	0.43056	1.72492e-07		-2.32256
CCDC73	1.56213e-08	0.452837	2.09598e-06		-2.2083
C15orf29	1.32439e-06	0.454123	6.10181e-05		-2.20205
TCF7	0.000674641	0.465456	0.00692269		-2.14843
CACNA1I	1.03288e-19	0.466037	1.61841e-15		-2.14575
IGJ	0.000297907	0.466299	0.00375536		-2.14455
EPHX2	3.36925e-10	0.468869	1.31982e-07		-2.13279
PLEKHB1	1.22561e-13	0.470306	3.13824e-10		-2.12627
LEF1	0.000129265	0.472823	0.00197029		-2.11496
LY9	0.000393543	0.475731	0.00462945		-2.10203
ITGA6	2.55076e-06	0.47748	0.000101959		-2.09433
CLC	0.000469256	0.479506	0.00527577		-2.08548
FAM102A	2.91954e-09	0.480112	5.71828e-07		-2.08285
CD40LG	1.56506e-08	0.485574	2.09598e-06		-2.05942
DBF4	1.60241e-06	0.489246	7.06756e-05		-2.04396
CCL4	0.000999072	0.493785	0.00927946		-2.02517
ADTRP	1.03995e-08	0.504695	1.52289e-06		-1.9814
DUSP1	9.76916e-06	0.504773	0.000274324		-1.98109
FLJ46446	2.86117e-07	0.506707	2.01039e-05		-1.97353
IL5RA	0.000824868	0.513439	0.00801293		-1.94765
FOXP3	1.12285e-07	0.513464	9.40851e-06		-1.94755
VSIG1	2.20619e-12	0.513696	2.64696e-09		-1.94668
CCR4	2.59473e-07	0.51645	1.85647e-05		-1.9363
FOS	0.00076812	0.520912	0.00760429		-1.91971
TTC16	8.36978e-06	0.524708	0.000246979		-1.90582
C13orf15	0.000121307	0.527494	0.00187082		-1.89576
SPOCK2	8.1808e-06	0.531085	0.000242774		-1.88294
RCAN3	3.2309e-10	0.533383	1.31926e-07		-1.87483
D4S234E	5.18888e-06	0.536289	0.000174473		-1.86467
CD5	1.07928e-06	0.540674	5.28475e-05		-1.84954
C2orf89	1.52688e-05	0.54084	0.000389018		-1.84898
HMGA1	0.000492064	0.540995	0.00548375		-1.84845
LOC100505783	8.45165e-05	0.541158	0.00141787		-1.84789
CXCL1	0.000173378	0.542194	0.00247419		-1.84436
NR3C2	3.12877e-14	0.544916	1.22562e-10		-1.83515
ICOS	9.9952e-11	0.550741	5.40051e-08		-1.81574
MIR548AN	2.64168e-09	0.551246	5.37565e-07		-1.81407
GCNT4	2.72727e-09	0.554172	5.47866e-07		-1.8045
NELL2	0.000331701	0.555358	0.004067		-1.80064
OXNAD1	8.59487e-06	0.55727	0.000249817		-1.79446
APBB1	3.19661e-08	0.562699	3.53851e-06		-1.77715
AGMAT	7.34696e-07	0.563162	3.96964e-05		-1.77569
ENO2	6.51754e-08	0.570298	6.18929e-06		-1.75347
CD6	8.19354e-05	0.570964	0.00140349		-1.75142
HPCAL4	8.96142e-14	0.572199	2.80833e-10		-1.74764
TMEM204	2.39029e-07	0.572259	1.74105e-05		-1.74746
BTG2	2.02847e-05	0.572445	0.000487487		-1.74689
AQP3	0.000232472	0.572567	0.00308751		-1.74652
LOC439949	0.00030785	0.574387	0.00384665		-1.74099
SELM	1.58578e-09	0.578018	3.76478e-07		-1.73005
FAM153A	9.71635e-07	0.578557	4.90452e-05		-1.72844
FBLN7	0.000373652	0.579988	0.00445907		-1.72417
ATG9B	2.2873e-09	0.580463	4.8432e-07		-1.72276
IL2RA	5.27719e-09	0.580848	9.31144e-07		-1.72162
STMN3	5.92892e-09	0.582824	9.98928e-07		-1.71578
ATHL1	1.34013e-05	0.586077	0.000353776		-1.70626
NPRL2	0.000961102	0.586644	0.00901227		-1.70461
PLXDC1	2.13688e-07	0.587651	1.57196e-05		-1.70169
GPRASP1	1.82621e-05	0.588408	0.000448508		-1.6995
LOC399815	1.48746e-10	0.589343	7.06273e-08		-1.69681
FAM153C	7.30108e-06	0.59111	0.000222137		-1.69173
SH2D3A	0.000296206	0.591595	0.00374218		-1.69035
HKDC1	3.4918e-09	0.593953	6.75468e-07		-1.68364
EDAR	5.4015e-12	0.594194	5.28976e-09		-1.68295
RIC3	8.24505e-05	0.594302	0.00140517		-1.68265
RASGRF2	2.20555e-09	0.595749	4.73407e-07		-1.67856
TCEA3	9.88428e-09	0.596075	1.4611e-06		-1.67764
C12orf57	4.16965e-07	0.599484	2.64511e-05		-1.6681
AXIN2	1.08928e-07	0.601343	9.22594e-06		-1.66295
CAMK4	0.000203879	0.601556	0.00277883		-1.66236
PIM2	8.53016e-05	0.604174	0.00142494		-1.65515
DOCK9	1.9489e-06	0.604398	8.29052e-05		-1.65454
LDLRAP1	1.94166e-08	0.609772	2.43391e-06		-1.63996
ATP8B2	1.51844e-05	0.610178	0.000388132		-1.63887
MTFMT	8.71194e-07	0.611757	4.50519e-05		-1.63464
GPR15	5.92962e-05	0.611979	0.00111373		-1.63404
AMIGO1	1.89691e-09	0.612512	4.12816e-07		-1.63262
GPR183	5.29728e-06	0.612546	0.000177357		-1.63253
PSAT1	6.27805e-06	0.614221	0.000198729		-1.62808
TSHZ2	6.2997e-13	0.615338	1.09678e-09		-1.62512
NOG	3.46175e-08	0.617959	3.70311e-06		-1.61823
KLF2	5.1995e-08	0.619517	5.06031e-06		-1.61416
MID2	1.40198e-13	0.621374	3.13824e-10		-1.60934
CD28	8.02118e-05	0.624264	0.00137963		-1.60189
CTLA4	2.07352e-08	0.626099	2.56883e-06		-1.59719
NFKBIA	6.05624e-05	0.626268	0.00111773		-1.59676
NAP1L2	2.36501e-12	0.626299	2.64696e-09		-1.59668
RLTPR	3.16352e-08	0.626565	3.53851e-06		-1.596
LBH	8.23354e-06	0.627204	0.000243418		-1.59438
SLC2A4RG	7.6392e-08	0.629295	6.83992e-06		-1.58908
RGMB	1.24988e-12	0.630548	1.63203e-09		-1.58592
TSSK2	0.000314359	0.630907	0.00390618		-1.58502
ZNF204P	1.54531e-09	0.632222	3.73839e-07		-1.58172
FAAH2	1.21772e-09	0.635361	3.28975e-07		-1.57391
HOOK1	6.14404e-12	0.640409	5.663e-09		-1.5615
LRIG1	3.89862e-07	0.640996	2.51389e-05		-1.56007
YPEL3	6.05661e-07	0.641451	3.50293e-05		-1.55897
TLE2	3.96604e-11	0.64225	2.62293e-08		-1.55703
LOC284454	9.00483e-05	0.642618	0.00148367		-1.55614
MIR24-2	9.00483e-05	0.642618	0.00148367		-1.55614
SLC22A17	5.73418e-11	0.643059	3.45573e-08		-1.55507
FHIT	0.000506395	0.645628	0.00560361		-1.54888
IL1R2	0.000447649	0.646257	0.0050754		-1.54737
CSF1	2.7807e-05	0.646386	0.000629635		-1.54706
TMEM25	1.62273e-09	0.646749	3.795e-07		-1.5462
C14orf64	0.000516432	0.646884	0.00568257		-1.54587
TRAF1	0.00016883	0.646952	0.00242031		-1.54571
TKTL1	6.88412e-07	0.648402	3.75509e-05		-1.54225
TMCC1	3.42506e-05	0.650189	0.00073316		-1.53802
GCET2	2.40007e-07	0.650932	1.74105e-05		-1.53626
ALS2CL	3.60103e-07	0.65196	2.42165e-05		-1.53384
TSC22D3	0.000173099	0.65346	0.00247246		-1.53032
PI16	7.15819e-06	0.653582	0.000219494		-1.53003
AK5	5.63494e-05	0.653611	0.00107544		-1.52996
CDC14A	8.8042e-10	0.654208	2.75906e-07		-1.52857
SLC25A23	4.7651e-10	0.655661	1.69692e-07		-1.52518
ECHDC2	6.10946e-05	0.658631	0.00112468		-1.5183
OLIG1	0.000113618	0.659133	0.00178385		-1.51714
FAIM3	0.0010808	0.659933	0.00985172		-1.51531
DMPK	0.0008513	0.659948	0.0082052		-1.51527
DSC1	1.74701e-07	0.660392	1.33531e-05		-1.51425
DPM2	0.000875337	0.660516	0.00837853		-1.51397
BACE2	0.000140782	0.660576	0.00210087		-1.51383
NAP1L3	1.48407e-15	0.662114	1.1627e-11		-1.51031
CCDC78	0.000129885	0.664315	0.00197652		-1.50531
GOLGA7B	1.16447e-09	0.664852	3.20107e-07		-1.50409
KIAA0748	0.000446773	0.665342	0.00506914		-1.50299
ACSL6	1.19816e-06	0.665442	5.6548e-05		-1.50276
OCIAD2	2.9114e-06	0.665959	0.000113479		-1.50159
IMPDH2	0.000189133	0.666972	0.0026319		-1.49931
MORC2-AS1	0.000401374	0.667973	0.00470722		-1.49707
GPA33	6.51285e-08	0.669057	6.18929e-06		-1.49464
LDHB	1.69184e-08	0.670344	2.19086e-06		-1.49177
SLC14A1	7.91202e-06	0.67089	0.000237043		-1.49056
GSTM3	2.53086e-11	0.671481	1.9828e-08		-1.48925
APBA2	0.000797642	0.673548	0.00785066		-1.48467
PTCH1	6.14061e-06	0.673902	0.000196362		-1.4839
FBXL16	3.45895e-07	0.673904	2.34625e-05		-1.48389
ALDH5A1	3.5034e-10	0.674848	1.3389e-07		-1.48181
SOD2	0.000808321	0.675446	0.00791599		-1.4805
PRKCH	0.000336673	0.676658	0.00411199		-1.47785
MLLT6	2.63467e-05	0.677052	0.000601638		-1.47699
BEX2	5.11848e-06	0.678201	0.000172648		-1.47449
RNF157	0.000501227	0.678473	0.00555819		-1.4739
BEX5	5.16002e-08	0.679094	5.06031e-06		-1.47255
SLC5A9	0.000900748	0.679407	0.00854865		-1.47187
ITPKB	1.10817e-08	0.679425	1.60211e-06		-1.47183
DBH	1.03689e-06	0.679889	5.0931e-05		-1.47083
DGKA	5.79009e-06	0.67989	0.000188617		-1.47083
HABP4	3.65607e-06	0.680471	0.000135111		-1.46957
FAM84B	1.68401e-09	0.681433	3.8804e-07		-1.46749
ANK3	7.85631e-10	0.683911	2.61916e-07		-1.46218
ISM1	9.1421e-13	0.684763	1.30225e-09		-1.46036
LOC729041	0.000107514	0.686005	0.00169994		-1.45771
TAGAP	0.000157902	0.686018	0.0023123		-1.45769
CHMP7	2.34937e-08	0.686162	2.81009e-06		-1.45738
SUMO1P1	1.33506e-06	0.686404	6.1167e-05		-1.45687
SLC16A10	1.46143e-10	0.686735	7.06273e-08		-1.45617
ASNS	4.84801e-06	0.687103	0.000166136		-1.45539
RTKN2	3.79185e-05	0.687342	0.000795376		-1.45488
RHOH	0.000399705	0.687368	0.00469137		-1.45482
DACT1	7.80799e-06	0.687621	0.000234963		-1.45429
SPEF2	1.80994e-05	0.687777	0.00044521		-1.45396
ANKRD36BP2	0.000396964	0.688357	0.00466619		-1.45273
THEM4	0.000117549	0.68868	0.00182891		-1.45205
ZFP36	0.000530157	0.688687	0.00579695		-1.45204
RPS20	6.05858e-06	0.690245	0.000195585		-1.44876
BDH1	0.00046914	0.690311	0.00527577		-1.44862
DANCR	9.80176e-08	0.690318	8.43867e-06		-1.44861
HOXB2	1.36933e-05	0.691154	0.000358196		-1.44685
KIAA0319	4.31812e-05	0.691422	0.000882145		-1.44629
RLN2	0.000805327	0.691574	0.00789654		-1.44598
SH3YL1	7.57264e-06	0.692188	0.000229508		-1.44469
IGF1R	3.67284e-05	0.692214	0.00077675		-1.44464
ETS1	0.000978827	0.692276	0.00913475		-1.44451
PNRC1	4.2504e-05	0.692374	0.000871721		-1.44431
RHPN1	3.9798e-05	0.693718	0.000825954		-1.44151
FBXO32	1.31639e-09	0.693811	3.43776e-07		-1.44131
ALOX12B	0.000450605	0.69393	0.00509973		-1.44107
GPR146	7.57717e-09	0.694175	1.2115e-06		-1.44056
FAM134B	0.000792691	0.694177	0.00782158		-1.44056
IGFBP3	8.06994e-05	0.69447	0.00138649		-1.43995
UBASH3A	0.0009769	0.694576	0.00912219		-1.43973
RPLP2	1.99182e-07	0.694748	1.47914e-05		-1.43937
RPS27	7.75887e-07	0.695011	4.12114e-05		-1.43883
F2RL1	0.000890283	0.695733	0.00846985		-1.43733
MAN1C1	3.37007e-05	0.69577	0.000725219		-1.43726
NPTXR	8.37e-13	0.695789	1.30225e-09		-1.43722
ITM2A	0.000362259	0.696006	0.0043496		-1.43677
ACER1	1.53127e-05	0.696356	0.000389504		-1.43605
HSF2	1.24222e-06	0.696366	5.82766e-05		-1.43603
SUSD4	3.29384e-05	0.697013	0.000711878		-1.43469
SGPP2	9.79846e-05	0.697102	0.00158607		-1.43451
OLFM2	1.04267e-05	0.697118	0.000288201		-1.43448
SLAIN1	1.34059e-05	0.698627	0.000353776		-1.43138
JUNB	0.000826648	0.698655	0.00802525		-1.43132
USP53	0.000106636	0.698733	0.00168775		-1.43116
ANKRD20A5P	8.67732e-07	0.699165	4.50215e-05		-1.43028
LOC93622	6.57554e-07	0.699459	3.67071e-05		-1.42968
LAX1	6.54372e-05	0.699919	0.0011799		-1.42874
PFN2	2.66266e-05	0.70021	0.000606413		-1.42814
SKI	9.39052e-05	0.700662	0.00153271		-1.42722
PIM1	3.06398e-05	0.701878	0.000678946		-1.42475
SLC38A1	2.20568e-05	0.702611	0.000516604		-1.42326
ACACB	8.00382e-06	0.702833	0.00023888		-1.42281
NEFL	1.18943e-07	0.703477	9.80904e-06		-1.42151
MIR4639	5.85032e-05	0.703558	0.00110577		-1.42135
MYLIP	5.85032e-05	0.703558	0.00110577		-1.42135
C10orf35	8.73128e-09	0.703739	1.32323e-06		-1.42098
RPSA	2.65097e-07	0.704276	1.87955e-05		-1.4199
LOC100287616	2.82535e-05	0.704623	0.000636069		-1.4192
FAM49B	0.000330469	0.70475	0.00406127		-1.41894
WNT7A	2.1842e-13	0.707626	4.27802e-10		-1.41318
MRPL38	0.000366241	0.707715	0.00438063		-1.413
RPS29	0.000351567	0.707829	0.00424399		-1.41277
NOSIP	0.000960362	0.709776	0.00901227		-1.40889
BCL9L	1.37767e-07	0.71047	1.13019e-05		-1.40752
ZNF483	1.71517e-10	0.710794	7.90439e-08		-1.40688
NFKB2	0.000537617	0.711325	0.00585808		-1.40583
COL6A2	0.000388191	0.711549	0.00458369		-1.40538
OBSCN	1.94934e-06	0.71176	8.29052e-05		-1.40497
ABLIM1	0.000835427	0.712416	0.00810044		-1.40367
SLC25A4	1.82458e-08	0.713116	2.34339e-06		-1.4023
EPB41	3.29044e-05	0.71406	0.000711878		-1.40044
TPM2	3.17689e-05	0.714191	0.000693296		-1.40019
NT5E	0.00039045	0.715112	0.00459744		-1.39838
FAM19A1	2.81338e-10	0.715146	1.22453e-07		-1.39832
C17orf48	2.46925e-06	0.715639	9.97184e-05		-1.39735
SLC29A2	4.20977e-06	0.715889	0.000151639		-1.39686
GALNT12	1.24664e-06	0.71659	5.83092e-05		-1.3955
MST1P2	7.38478e-07	0.717697	3.97636e-05		-1.39335
SARDH	2.09848e-08	0.717893	2.56883e-06		-1.39296
KLHL3	9.05629e-08	0.718961	7.97208e-06		-1.3909
VIPR1	0.000156363	0.718974	0.00229621		-1.39087
SYDE2	3.28362e-10	0.71904	1.31926e-07		-1.39074
GGT7	3.44443e-06	0.719315	0.000128809		-1.39021
PRSS23	6.23556e-05	0.720728	0.00113875		-1.38749
ID3	0.000919395	0.721283	0.0087098		-1.38642
MYC	3.33968e-05	0.722778	0.000720792		-1.38355
PKIA	1.45974e-08	0.722921	1.98893e-06		-1.38328
RUNX2	0.000550779	0.72316	0.00597243		-1.38282
MTUS1	1.5052e-07	0.723356	1.19116e-05		-1.38244
ADC	0.000315223	0.723596	0.00391382		-1.38199
PPP1R3E	5.06375e-05	0.723807	0.000995531		-1.38158
EPS15L1	0.000187403	0.723915	0.00261712		-1.38138
TMEM154	0.000504609	0.723915	0.00558779		-1.38138
TMEM14A	1.56536e-05	0.724428	0.000396886		-1.3804
PDE3B	0.000995841	0.724818	0.00926043		-1.37966
CCDC136	2.45405e-05	0.725149	0.000566312		-1.37903
LIX1L	1.88215e-05	0.725246	0.000460084		-1.37884
IPW	6.44761e-05	0.7253	0.0011666		-1.37874
TSPYL2	0.00022576	0.72545	0.00301059		-1.37845
SPTBN1	0.000730435	0.725828	0.00735552		-1.37774
RPL36	1.01449e-06	0.726224	5.04637e-05		-1.37699
BAG3	1.02369e-06	0.726895	5.05754e-05		-1.37572
SNORD116-4	0.000270753	0.727107	0.00349711		-1.37531
TBC1D4	0.000131223	0.727171	0.0019866		-1.37519
CDC42BPG	1.04086e-05	0.727638	0.000288201		-1.37431
KCNA3	1.23347e-05	0.728559	0.000332082		-1.37257
ACVR1C	4.01751e-11	0.728797	2.62293e-08		-1.37212
CMTM8	0.00072759	0.728873	0.00733817		-1.37198
CHST11	0.000711353	0.729092	0.00724249		-1.37157
RPS12	3.45046e-07	0.730338	2.34625e-05		-1.36923
ITPR3	5.24828e-05	0.730499	0.00102283		-1.36893
R3HDM4	1.16478e-06	0.730536	5.53058e-05		-1.36886
CCND2	0.000114029	0.730643	0.0017885		-1.36866
LOC390660	0.000136915	0.730855	0.00205885		-1.36826
CTSF	7.45371e-06	0.731525	0.000226342		-1.36701
TMEM220	8.42774e-06	0.731712	0.000247757		-1.36666
NIPAL3	1.49914e-09	0.731818	3.73817e-07		-1.36646
PPP1R15A	0.000379787	0.731921	0.00451852		-1.36627
EEF1B2	2.44216e-07	0.734451	1.76342e-05		-1.36156
EML5	0.000592765	0.735226	0.00629565		-1.36013
RAPGEF6	6.78553e-06	0.735626	0.000210123		-1.35939
CBX7	5.83084e-05	0.735672	0.00110577		-1.3593
MORC4	4.64932e-09	0.73569	8.67264e-07		-1.35927
ACD	7.86102e-05	0.73571	0.00135954		-1.35923
PRDX2	2.85051e-07	0.736306	2.01039e-05		-1.35813
VAMP2	5.4983e-06	0.736331	0.000182141		-1.35809
KCNH2	1.42888e-07	0.738196	1.15516e-05		-1.35465
ZNF512B	8.27552e-05	0.738242	0.00140517		-1.35457
TAF4	0.000445962	0.738345	0.00506361		-1.35438
MAGEE1	2.53944e-09	0.738439	5.3054e-07		-1.35421
PORCN	0.00042567	0.738608	0.00492966		-1.3539
NET1	5.52989e-06	0.738812	0.000182801		-1.35352
ZFP36L1	0.000115656	0.73889	0.0018104		-1.35338
TAGLN2	0.000244205	0.739267	0.00322363		-1.35269
FANCE	1.52558e-05	0.740549	0.000389018		-1.35035
SFMBT1	1.28486e-09	0.74069	3.41229e-07		-1.35009
ZBTB38	3.09576e-06	0.740713	0.00011803		-1.35005
CXCR1	0.000100245	0.741284	0.00160937		-1.34901
ZNF507	0.000467638	0.741499	0.00526774		-1.34862
LOC339290	0.000208576	0.742039	0.00282469		-1.34764
HINT1	2.07379e-05	0.742337	0.000496853		-1.3471
OXCT1	5.218e-07	0.742406	3.14465e-05		-1.34697
C12orf35	0.0010042	0.742516	0.00932161		-1.34677
KANK1	0.000140677	0.742891	0.00210087		-1.34609
CBX5	0.000752346	0.743265	0.00749905		-1.34542
MIR3198-2	0.000752346	0.743265	0.00749905		-1.34542
C17orf28	2.13512e-10	0.74377	9.55861e-08		-1.3445
USP44	9.29835e-07	0.743851	4.74579e-05		-1.34435
SIGIRR	8.93067e-05	0.744042	0.00147766		-1.34401
CRHR1	0.000593042	0.744498	0.00629565		-1.34319
MGC57346	0.000593042	0.744498	0.00629565		-1.34319
ZEB1	2.57033e-05	0.744865	0.000587948		-1.34253
TMC8	1.31028e-05	0.744879	0.000348571		-1.3425
SERINC5	4.5863e-06	0.745665	0.000160767		-1.34109
CXorf57	1.48199e-05	0.746002	0.000381303		-1.34048
ABCD2	0.000484477	0.7463	0.00541194		-1.33994
SNPH	8.0675e-07	0.746679	4.23574e-05		-1.33926
LOC100507206	5.24587e-05	0.7467	0.00102283		-1.33923
KDM3A	5.44351e-05	0.747456	0.00104527		-1.33787
LDOC1	6.68114e-07	0.747481	3.67322e-05		-1.33783
LOC728989	0.000284733	0.748197	0.00364202		-1.33655
CAMK2N1	2.87957e-08	0.74854	3.29343e-06		-1.33593
MTCP1	6.05841e-07	0.748651	3.50293e-05		-1.33574
MTCP1NB	6.05841e-07	0.748651	3.50293e-05		-1.33574
FAM100B	1.2687e-05	0.749152	0.000339817		-1.33484
HAR1A	2.08306e-05	0.749179	0.000497528		-1.3348
RPL13A	5.31959e-09	0.749338	9.31144e-07		-1.33451
RPL13AP5	5.31959e-09	0.749338	9.31144e-07		-1.33451
PSIP1	5.69578e-06	0.749463	0.00018671		-1.33429
PHGDH	2.53748e-07	0.750131	1.82384e-05		-1.3331
PIK3R5	0.000410762	0.750182	0.00479957		-1.33301
DCHS1	5.58425e-07	0.750186	3.28946e-05		-1.333
H2BFXP	0.000165155	0.750763	0.00238288		-1.33198
EEF1G	3.1099e-11	0.750874	2.21495e-08		-1.33178
MIR3654	3.1099e-11	0.750874	2.21495e-08		-1.33178
C3orf37	7.70978e-09	0.751109	1.21995e-06		-1.33136
ZDHHC18	0.000470581	0.751335	0.00528568		-1.33096
SORD	0.000305989	0.751442	0.00383563		-1.33078
ZNF101	6.31777e-07	0.752647	3.58671e-05		-1.32864
GPR143	0.00036769	0.752953	0.00439461		-1.3281
SEMG1	6.59703e-06	0.753051	0.000205505		-1.32793
RAB11FIP5	1.96257e-06	0.753382	8.29052e-05		-1.32735
TLE3	0.000823512	0.754218	0.00800472		-1.32588
TAPBPL	3.24515e-05	0.754503	0.000703606		-1.32538
RPS28	1.42368e-05	0.754601	0.000368113		-1.3252
RPS16	7.78227e-10	0.75463	2.61916e-07		-1.32515
TRPC1	1.62824e-06	0.755581	7.12651e-05		-1.32348
AP3M2	6.34812e-06	0.755625	0.000200138		-1.32341
C20orf112	6.13541e-05	0.755914	0.00112571		-1.3229
PPP1R3F	0.000255055	0.756013	0.00334711		-1.32273
SGK223	1.07212e-05	0.756046	0.000294205		-1.32267
ZNF831	0.000874443	0.756231	0.00837509		-1.32235
NOS3	4.83351e-05	0.756515	0.000964794		-1.32185
ABHD14B	6.92987e-08	0.75703	6.46334e-06		-1.32095
FOXO1	0.000184761	0.757131	0.00258747		-1.32078
GLTSCR2	0.000126138	0.757309	0.00193202		-1.32047
PRKCA	0.000286651	0.757507	0.0036576		-1.32012
MYO1D	5.31803e-06	0.757513	0.000177672		-1.32011
HAGHL	0.000741054	0.757621	0.00743378		-1.31992
SAMD10	2.99097e-06	0.757795	0.000115717		-1.31962
NBPF15	8.55172e-06	0.757933	0.000249817		-1.31938
NBPF16	8.55172e-06	0.757933	0.000249817		-1.31938
C12orf29	3.0733e-05	0.758333	0.000679204		-1.31868
AES	1.42649e-06	0.758627	6.47478e-05		-1.31817
RPL3	1.64282e-06	0.759425	7.15036e-05		-1.31679
RPS21	0.000100698	0.759497	0.00161333		-1.31666
PEBP1	6.48875e-07	0.759927	3.65727e-05		-1.31592
RPS6	6.38217e-07	0.760075	3.61019e-05		-1.31566
RPL5	3.91994e-07	0.760124	2.51728e-05		-1.31557
RPS5	1.45014e-06	0.761384	6.5294e-05		-1.3134
FAM171A1	7.57506e-08	0.761494	6.83992e-06		-1.31321
NAE1	3.72241e-09	0.762426	7.11297e-07		-1.3116
NDRG2	0.000843102	0.763015	0.0081396		-1.31059
RPS15A	3.71998e-08	0.763329	3.864e-06		-1.31005
RPS14	1.07683e-07	0.76382	9.17377e-06		-1.30921
RPL21	3.67905e-07	0.763902	2.45307e-05		-1.30907
RPL21P28	3.67905e-07	0.763902	2.45307e-05		-1.30907
MID1IP1	0.000430923	0.764078	0.00496304		-1.30877
NUAK2	0.000122719	0.764135	0.00188888		-1.30867
MAGEH1	1.00491e-05	0.764347	0.000281177		-1.30831
SLC41A1	3.15807e-05	0.764453	0.000691115		-1.30813
DPY19L2P2	0.000556583	0.764515	0.006031		-1.30802
BCL9	8.56625e-06	0.765058	0.000249817		-1.30709
DCXR	4.84486e-07	0.765614	3.01246e-05		-1.30614
CCR8	0.000471452	0.765798	0.00529168		-1.30583
RPL30	3.79148e-10	0.765815	1.41449e-07		-1.3058
TMEM177	3.894e-06	0.765903	0.000142117		-1.30565
LPCAT4	4.227e-05	0.766175	0.00087034		-1.30519
RPL39	6.08478e-06	0.766782	0.000195585		-1.30415
RAD51D	8.28606e-05	0.766792	0.00140517		-1.30414
RAD51L3-RFFL	8.28606e-05	0.766792	0.00140517		-1.30414
RFFL	8.28606e-05	0.766792	0.00140517		-1.30414
RPS8	5.0682e-06	0.767416	0.000171891		-1.30307
FAM201A	0.000762917	0.767432	0.00756871		-1.30305
RPS25	2.28145e-06	0.767765	9.28522e-05		-1.30248
ALDOC	0.000878387	0.767782	0.00839747		-1.30245
FEZ1	1.51629e-05	0.76825	0.000388132		-1.30166
CNNM3	6.61875e-05	0.768493	0.00119206		-1.30125
RPLP1	5.28846e-05	0.768646	0.00102556		-1.30099
GAMT	8.62333e-06	0.76926	0.000249817		-1.29995
C12orf23	4.29617e-05	0.769693	0.000878808		-1.29922
FGD3	0.000124465	0.769808	0.0019136		-1.29903
LOC100506990	0.000615118	0.769827	0.00642981		-1.29899
CBR3	0.00048493	0.769836	0.00541194		-1.29898
POLD2	9.90299e-07	0.770111	4.9734e-05		-1.29851
LOC386758	2.50059e-06	0.770355	0.000100248		-1.2981
LINC00246A	4.53024e-07	0.771132	2.83076e-05		-1.29679
LOC100505865	0.00021839	0.77138	0.00292475		-1.29638
SMYD5	1.29175e-06	0.771557	5.98829e-05		-1.29608
TRIM59	0.000901631	0.771577	0.00855185		-1.29605
SATB1	0.00019515	0.771933	0.00268936		-1.29545
MCF2L	7.78578e-09	0.772008	1.21995e-06		-1.29532
RPL9	6.23292e-07	0.772054	3.56437e-05		-1.29525
DMRTC1	0.000301547	0.772177	0.00379514		-1.29504
INADL	0.000191476	0.772429	0.00265507		-1.29462
ZNF395	4.48205e-06	0.772741	0.000158174		-1.29409
MXD1	0.000343955	0.772761	0.00418434		-1.29406
FNDC8	0.000214656	0.77279	0.0028846		-1.29401
PLEKHG4	8.91369e-05	0.773031	0.00147641		-1.29361
CNKSR2	1.98429e-07	0.773363	1.47914e-05		-1.29305
LOC100507266	9.73506e-05	0.77338	0.00158012		-1.29303
SEMA4C	0.000437712	0.774029	0.00500987		-1.29194
CHCHD6	5.83866e-05	0.774067	0.00110577		-1.29188
PHLDB3	5.89207e-06	0.774616	0.000191541		-1.29096
CNKSR1	4.48203e-05	0.774823	0.000905011		-1.29062
MSH2	1.99466e-05	0.775116	0.000480837		-1.29013
CCL28	0.000364964	0.775195	0.004369		-1.29
MTX3	2.95076e-07	0.775295	2.06409e-05		-1.28983
PPP1R13B	1.85494e-05	0.775738	0.000454142		-1.2891
IDS	0.000130424	0.775983	0.00198024		-1.28869
ZNHIT6	7.63588e-05	0.776297	0.00133385		-1.28817
KDELC2	8.71397e-05	0.77638	0.00145254		-1.28803
TOB1	8.13036e-05	0.776533	0.00139534		-1.28778
RPL4	6.77531e-07	0.776571	3.71197e-05		-1.28771
LSS	4.93181e-05	0.776639	0.000980666		-1.2876
EEF2K	0.000161278	0.776725	0.00234449		-1.28746
IGSF8	1.68248e-05	0.777174	0.000419123		-1.28671
PHF15	0.000354203	0.778038	0.00426391		-1.28528
RPL38	5.00313e-05	0.778319	0.000986089		-1.28482
PLEKHA1	0.000201882	0.778348	0.00275839		-1.28477
H1FX	0.000510451	0.778629	0.00564052		-1.28431
C12orf65	3.85511e-07	0.779316	2.50018e-05		-1.28318
ZNF10	2.25742e-06	0.779607	9.23488e-05		-1.2827
SNAI3	0.00083521	0.779631	0.00810044		-1.28266
CAPN5	1.61652e-07	0.779851	1.26016e-05		-1.2823
RCC1	0.000178086	0.780147	0.002523		-1.28181
SNHG3	0.000178086	0.780147	0.002523		-1.28181
LITAF	0.000836101	0.780387	0.00810196		-1.28142
XPO6	0.00058744	0.780405	0.00627872		-1.28139
IL27RA	4.03921e-06	0.780496	0.000146505		-1.28124
MTERFD2	0.000759635	0.780725	0.0075477		-1.28086
ZC3H8	7.31057e-05	0.780768	0.00129065		-1.28079
LOC100507433	6.83485e-05	0.780785	0.00122116		-1.28076
ZNF540	6.83485e-05	0.780785	0.00122116		-1.28076
ANKH	6.48105e-06	0.780902	0.000202294		-1.28057
HDHD3	1.37573e-05	0.780908	0.000358945		-1.28056
ZNF30	7.8126e-06	0.781174	0.000234963		-1.28012
MLLT3	0.000103812	0.781465	0.00165035		-1.27965
NRCAM	0.000140027	0.782641	0.00209503		-1.27772
ANKS6	1.65875e-08	0.782748	2.16592e-06		-1.27755
TCF20	7.97261e-05	0.782755	0.00137278		-1.27754
MCOLN3	0.000267816	0.783127	0.00347042		-1.27693
SNHG1	8.8211e-06	0.783248	0.000252683		-1.27674
SNORD31	8.8211e-06	0.783248	0.000252683		-1.27674
NDRG1	3.84103e-05	0.783304	0.000801399		-1.27664
ZNF599	6.38985e-05	0.783422	0.00116151		-1.27645
SEMA4F	1.90748e-05	0.783732	0.000464103		-1.27595
ALDH6A1	3.67332e-05	0.783957	0.00077675		-1.27558
RPLP0	2.09227e-05	0.784038	0.000497528		-1.27545
ZNF781	0.000390308	0.784145	0.00459744		-1.27527
STAT5B	8.40818e-06	0.784275	0.000247646		-1.27506
ZMYND11	1.32792e-06	0.784578	6.10181e-05		-1.27457
IFITM1	0.000799609	0.784822	0.00785522		-1.27417
IFITM2	0.000799609	0.784822	0.00785522		-1.27417
COQ10A	0.000356057	0.784822	0.0042817		-1.27417
NPM1	0.000544968	0.785296	0.00591457		-1.27341
NUDT3	1.49206e-07	0.785371	1.18676e-05		-1.27328
RPS10	1.49206e-07	0.785371	1.18676e-05		-1.27328
RPS10-NUDT3	1.49206e-07	0.785371	1.18676e-05		-1.27328
RPL41	4.8665e-07	0.785434	3.01396e-05		-1.27318
LINS	3.47177e-06	0.785483	0.000129522		-1.2731
RPL35	2.14094e-06	0.785905	8.89825e-05		-1.27242
RALBP1	0.000645794	0.785999	0.00670129		-1.27227
ZGPAT	0.00030324	0.78614	0.00380986		-1.27204
HERC2P7	7.01465e-05	0.787352	0.00124617		-1.27008
SP4	2.94255e-06	0.787621	0.000114409		-1.26965
ANKRD12	0.00026581	0.78767	0.00345928		-1.26957
TPPP	6.93402e-05	0.788299	0.00123465		-1.26855
WDR6	7.55396e-05	0.788723	0.00132345		-1.26787
NLGN2	8.96574e-09	0.788942	1.33794e-06		-1.26752
RPL19	1.64241e-06	0.789416	7.15036e-05		-1.26676
RPL7	1.78413e-06	0.789697	7.70125e-05		-1.26631
SNX25	0.000353307	0.789913	0.00425844		-1.26596
POLR1E	5.99074e-05	0.790067	0.00111463		-1.26571
ZNF550	1.98118e-05	0.79012	0.000478323		-1.26563
MIR3610	4.80054e-06	0.790376	0.000165224		-1.26522
RAD21	4.80054e-06	0.790376	0.000165224		-1.26522
MSX2P1	8.71051e-06	0.790431	0.000250892		-1.26513
CLIC5	2.30442e-05	0.790458	0.000536523		-1.26509
TTC3	1.07727e-07	0.790586	9.17377e-06		-1.26488
EEF1D	6.6112e-07	0.790769	3.67071e-05		-1.26459
RPS3A	3.70978e-05	0.790975	0.000782348		-1.26426
SLC39A14	9.27157e-07	0.791111	4.74579e-05		-1.26404
TBC1D10C	0.000354305	0.791151	0.00426391		-1.26398
EXOSC6	1.5417e-06	0.791263	6.88233e-05		-1.2638
ACE	2.43481e-05	0.79145	0.00056353		-1.2635
NDFIP2	5.38089e-05	0.791452	0.00103789		-1.2635
TTC39C	0.000250205	0.79148	0.00329173		-1.26346
RPS4X	1.00263e-06	0.791805	5.01925e-05		-1.26294
TMEM30B	7.37793e-11	0.791869	4.24281e-08		-1.26284
CDK20	7.92106e-07	0.791901	4.19308e-05		-1.26278
PPAPDC2	2.1166e-06	0.79235	8.82047e-05		-1.26207
C14orf132	9.7725e-08	0.792902	8.43867e-06		-1.26119
PNMA3	0.00010182	0.793169	0.00162466		-1.26077
CEP72	3.1985e-05	0.794159	0.000696075		-1.25919
GRAMD3	4.11207e-06	0.794255	0.000148804		-1.25904
RPL10A	9.44679e-06	0.794329	0.000267187		-1.25892
GPR25	0.00038198	0.794599	0.00453428		-1.2585
SBDSP1	0.000230006	0.795128	0.003062		-1.25766
KIAA1147	0.000529169	0.795265	0.00579622		-1.25744
INPP5A	0.000649327	0.795433	0.00673349		-1.25718
FBL	5.84916e-05	0.795581	0.00110577		-1.25694
DIP2C	1.40792e-06	0.796235	6.41452e-05		-1.25591
C21orf49	0.000456867	0.796263	0.00515753		-1.25587
PPIL1	2.74401e-05	0.79639	0.000623129		-1.25567
GNPDA2	3.90007e-06	0.796545	0.000142117		-1.25542
BTBD6	8.4263e-05	0.797088	0.00141573		-1.25457
CDKN1B	9.68238e-05	0.797245	0.00157379		-1.25432
PRPS1	2.80273e-06	0.797247	0.000109516		-1.25432
HAUS5	5.125e-05	0.797359	0.00100129		-1.25414
EIF4A2	3.05009e-06	0.798177	0.000117137		-1.25285
SPIN3	6.08392e-06	0.798289	0.000195585		-1.25268
TUBE1	0.000733295	0.798356	0.00737484		-1.25257
RPL13AP20	0.000607118	0.798376	0.00637169		-1.25254
NT5C3L	0.000484841	0.798794	0.00541194		-1.25189
SMAD7	5.35147e-05	0.798836	0.00103521		-1.25182
LOC100507501	0.000103851	0.798931	0.00165035		-1.25167
CDC42SE2	0.000171433	0.799322	0.00245413		-1.25106
RNFT2	3.97757e-05	0.799638	0.000825954		-1.25057
CDC42SE1	6.43293e-06	0.799763	0.000201193		-1.25037
THNSL1	4.24231e-08	0.800021	4.28857e-06		-1.24997
BMPR1A	8.81893e-08	0.800216	7.80699e-06		-1.24966
PCYOX1	5.707e-05	0.800281	0.00108573		-1.24956
MSL1	0.000347092	0.800306	0.00420983		-1.24952
TPT1	4.68761e-06	0.800595	0.000162861		-1.24907
CYP4F35P	0.000515607	0.800812	0.00567748		-1.24873
RPS15	6.08324e-05	0.800883	0.00112139		-1.24862
LOC202781	1.58165e-06	0.800919	7.02066e-05		-1.24857
ZBTB1	1.34339e-05	0.801038	0.000353776		-1.24838
ZNF662	2.608e-07	0.80116	1.85749e-05		-1.24819
RGS14	3.52178e-05	0.801603	0.000750786		-1.2475
GRPEL2	1.02283e-05	0.801991	0.000285173		-1.2469
RPL11	5.18355e-08	0.802368	5.06031e-06		-1.24631
ZNF287	1.45606e-08	0.802864	1.98893e-06		-1.24554
UBTF	4.53457e-07	0.803224	2.83076e-05		-1.24498
RPS2	1.96084e-06	0.8034	8.29052e-05		-1.24471
ZSWIM5	6.17025e-07	0.804238	3.55447e-05		-1.24341
RPS18	0.000518838	0.804765	0.00570103		-1.2426
GCFC2	0.000423893	0.804864	0.00491903		-1.24245
HNRPDL	0.000130339	0.80509	0.00198024		-1.2421
FNIP1	0.00100627	0.805179	0.00933527		-1.24196
CASC3	1.35415e-05	0.805286	0.000356009		-1.24179
ICAM3	0.000655569	0.806105	0.00675797		-1.24053
C7orf43	0.000951045	0.806528	0.00895007		-1.23988
MIR4658	0.000951045	0.806528	0.00895007		-1.23988
ASF1A	1.75647e-06	0.80658	7.6028e-05		-1.2398
ULK3	2.79506e-05	0.806664	0.000631063		-1.23967
MCF2L-AS1	5.34833e-09	0.807045	9.31144e-07		-1.23909
LEPREL4	1.54922e-06	0.807131	6.89623e-05		-1.23896
UFSP2	1.25896e-05	0.807535	0.000338364		-1.23834
MMAB	0.000480329	0.807832	0.00537591		-1.23788
TMEM66	9.76199e-06	0.808025	0.000274324		-1.23758
LOC283174	0.000347394	0.808138	0.00420983		-1.23741
MIR4697	0.000347394	0.808138	0.00420983		-1.23741
SALL2	2.11547e-11	0.808176	1.7446e-08		-1.23735
ITGA3	1.50615e-06	0.80842	6.7428e-05		-1.23698
ARSK	5.06683e-06	0.808489	0.000171891		-1.23687
TNKS1BP1	8.64659e-06	0.808812	0.000249817		-1.23638
KPNA5	0.000172967	0.809136	0.00247246		-1.23589
EDARADD	8.7041e-08	0.809163	7.74912e-06		-1.23584
BHLHE41	6.15189e-05	0.809408	0.00112741		-1.23547
FAM184A	6.45505e-05	0.809524	0.0011666		-1.23529
ZNF33B	0.000692573	0.809698	0.00709277		-1.23503
RPL31	4.13893e-05	0.809762	0.000853328		-1.23493
CNN3	3.37044e-07	0.809929	2.30618e-05		-1.23468
RPS13	2.19732e-06	0.810179	9.04406e-05		-1.2343
EBP	0.000887052	0.810298	0.00845229		-1.23411
C11orf61	0.000593037	0.810519	0.00629565		-1.23378
PPP2R2D	0.000810194	0.810615	0.00792443		-1.23363
BOK	0.000163698	0.81114	0.0023684		-1.23283
UXT	2.39568e-05	0.811499	0.000556118		-1.23229
C14orf169	0.00036499	0.811665	0.004369		-1.23204
AKAP1	5.70963e-05	0.811778	0.00108573		-1.23186
ZNF827	0.000343843	0.811884	0.00418434		-1.2317
EPB41L4A-AS1	0.000230999	0.811965	0.0030726		-1.23158
EBF4	8.78272e-09	0.812797	1.32323e-06		-1.23032
C16orf54	0.000191422	0.813189	0.00265507		-1.22973
LRFN3	3.7042e-05	0.813206	0.000782226		-1.2297
RFESD	0.000287463	0.813378	0.00366497		-1.22944
ANKZF1	0.000445288	0.81339	0.00506329		-1.22942
BRIX1	6.13288e-06	0.814538	0.000196362		-1.22769
LRRIQ3	0.000502163	0.814699	0.00556464		-1.22745
RPL35A	0.000144875	0.814832	0.00214966		-1.22725
TAF4B	8.91065e-05	0.815472	0.00147641		-1.22628
HMOX2	0.000508659	0.81553	0.00562468		-1.2262
ABHD4	0.000274299	0.815536	0.00353744		-1.22619
LINC00526	7.74392e-05	0.815608	0.00134523		-1.22608
ANKRD5	2.91738e-05	0.815794	0.000653035		-1.2258
ARHGAP5	3.39444e-05	0.816223	0.0007276		-1.22516
ASNSD1	0.000951613	0.816441	0.00895007		-1.22483
ADAMTSL5	1.15435e-07	0.816647	9.62104e-06		-1.22452
CBX4	0.000132129	0.816678	0.00199454		-1.22447
DIEXF	4.38692e-05	0.816843	0.000893872		-1.22423
PCMTD2	0.00103631	0.816942	0.00952928		-1.22408
COL6A1	1.11449e-08	0.817135	1.60211e-06		-1.22379
SDR42E1	1.69847e-07	0.817385	1.30458e-05		-1.22341
TRIM47	0.000293563	0.817555	0.00371855		-1.22316
LSG1	5.38953e-05	0.817743	0.00103789		-1.22288
ALDH18A1	0.000210982	0.817825	0.00284745		-1.22276
RPL22	0.000662165	0.817919	0.006817		-1.22262
TDP1	8.52833e-05	0.817968	0.00142494		-1.22254
C14orf1	0.000600642	0.818029	0.00634866		-1.22245
RPL18A	4.27184e-05	0.818329	0.000874974		-1.222
RTTN	1.51565e-05	0.818498	0.000388132		-1.22175
XKRX	5.12004e-05	0.818561	0.00100129		-1.22166
ZNF275	4.89221e-07	0.818737	3.01795e-05		-1.22139
ACADSB	5.57926e-07	0.81876	3.28946e-05		-1.22136
TRIM28	7.56787e-05	0.819038	0.00132345		-1.22094
ZDBF2	2.0241e-07	0.819325	1.49602e-05		-1.22052
MCM3	0.000677282	0.819585	0.00694071		-1.22013
C1orf172	7.56932e-07	0.819979	4.04791e-05		-1.21954
TMEM43	0.000563117	0.819999	0.00608491		-1.21951
DNAJA4	0.000899131	0.820165	0.00853848		-1.21927
IFFO2	0.000214316	0.820512	0.0028846		-1.21875
ZNF404	0.000443012	0.820638	0.00504439		-1.21856
RPS17	0.0001435	0.821202	0.00213533		-1.21773
PLXNA3	0.00096294	0.821205	0.0090217		-1.21772
ZNF639	1.38264e-05	0.821413	0.000359281		-1.21741
MTFP1	0.000472328	0.821423	0.00529771		-1.2174
PAQR8	0.000786179	0.821496	0.00776711		-1.21729
MMP28	0.00106397	0.821559	0.00973222		-1.2172
FAU	2.46891e-05	0.821617	0.000567233		-1.21711
C16orf58	7.61393e-06	0.821654	0.00023014		-1.21706
CASP8AP2	3.15096e-07	0.821827	2.17278e-05		-1.2168
RASSF5	9.46834e-05	0.82214	0.0015438		-1.21634
C19orf48	0.00106055	0.822144	0.00970896		-1.21633
MSL2	7.72427e-05	0.822485	0.0013433		-1.21583
PRSS30P	0.000312079	0.822502	0.00388401		-1.2158
TGFB3	0.000163082	0.822672	0.00236386		-1.21555
C9orf114	0.000106357	0.823099	0.00168674		-1.21492
UBIAD1	2.69242e-06	0.823152	0.000106804		-1.21484
PIP4K2C	4.24109e-06	0.82316	0.000151796		-1.21483
RPS17L	0.000168543	0.823405	0.00241841		-1.21447
TXLNG	1.09956e-06	0.82356	5.35062e-05		-1.21424
EZH1	0.000838382	0.823722	0.00811417		-1.214
MAP9	4.73877e-06	0.82396	0.000163911		-1.21365
TFAP4	6.02575e-05	0.824287	0.00111463		-1.21317
RPL23	5.34244e-05	0.824869	0.00103474		-1.21231
BCAT2	8.41892e-05	0.824969	0.00141573		-1.21217
USP20	9.86871e-05	0.825082	0.00159251		-1.212
ZNF681	1.26464e-05	0.825352	0.00033931		-1.2116
PEX1	0.00019178	0.825388	0.00265694		-1.21155
SLC5A5	2.96859e-08	0.825693	3.34639e-06		-1.2111
LSM5	0.000204931	0.825775	0.00278497		-1.21098
RPL18	3.78073e-05	0.826064	0.000794105		-1.21056
ZFP37	7.94079e-09	0.826125	1.23192e-06		-1.21047
KLF6	0.000186456	0.826137	0.00260855		-1.21045
CCM2	0.000326207	0.826407	0.00403102		-1.21006
CAD	9.31597e-06	0.826534	0.000265403		-1.20987
PPP1R2	3.12509e-05	0.826534	0.000686774		-1.20987
EPC1	8.47522e-07	0.826919	4.4119e-05		-1.20931
LMAN1	8.42984e-05	0.827148	0.00141573		-1.20897
UNC119	0.000583215	0.827551	0.00624634		-1.20838
RPL7A	0.000256565	0.827616	0.0033613		-1.20829
TBCC	0.000142199	0.827684	0.00212		-1.20819
SLC7A1	1.69317e-07	0.827714	1.30458e-05		-1.20815
PJA1	0.000109754	0.828404	0.00172838		-1.20714
ZFP62	2.29277e-05	0.828506	0.000534604		-1.20699
NEK7	0.000722751	0.828579	0.00731796		-1.20689
ZNF208	6.84024e-06	0.829197	0.0002114		-1.20599
C17orf61	0.000267995	0.829202	0.00347042		-1.20598
C17orf61-PLSCR3	0.000267995	0.829202	0.00347042		-1.20598
PLSCR3	0.000267995	0.829202	0.00347042		-1.20598
UBE2D3	7.65301e-05	0.829572	0.00133387		-1.20544
IMP3	4.80836e-06	0.830277	0.000165224		-1.20442
USP11	0.000288169	0.830311	0.00366801		-1.20437
SPTAN1	9.22404e-05	0.831176	0.00151026		-1.20311
LOC285456	0.000422125	0.831459	0.00490673		-1.20271
CRYZ	0.001094	0.831734	0.00994882		-1.20231
HECA	3.58662e-06	0.832241	0.000133173		-1.20158
ORAI1	0.000870899	0.832331	0.00834625		-1.20145
CDNF	5.96091e-05	0.832337	0.00111373		-1.20144
C10orf118	0.000159071	0.832606	0.00232291		-1.20105
MIR2110	0.000159071	0.832606	0.00232291		-1.20105
EIF4B	0.000159848	0.832637	0.00233208		-1.201
LANCL1	3.57563e-05	0.832639	0.000760198		-1.201
WDR59	0.000319492	0.832678	0.00395741		-1.20094
SLC35F2	0.000339278	0.832963	0.00414031		-1.20053
OTUD3	3.92042e-06	0.833135	0.000142527		-1.20029
MRPS33	0.000106478	0.833293	0.00168697		-1.20006
LIN52	2.81279e-05	0.833394	0.000634153		-1.19991
ZBTB2	4.36837e-06	0.833459	0.000155564		-1.19982
PIP4K2B	7.19449e-09	0.833606	1.16217e-06		-1.19961
PAFAH2	4.03325e-05	0.833904	0.000835939		-1.19918
PAIP2B	6.78761e-05	0.83406	0.00121549		-1.19895
ACTR1B	1.37677e-05	0.834106	0.000358945		-1.19889
TSPAN6	5.59781e-11	0.83479	3.45573e-08		-1.19791
ZNF292	0.000994407	0.834933	0.00925259		-1.1977
EID2B	6.62972e-07	0.834945	3.67071e-05		-1.19768
AKAP8L	0.000103027	0.835728	0.00164225		-1.19656
SORCS3	1.65629e-08	0.835812	2.16592e-06		-1.19644
LMTK3	5.94205e-05	0.836363	0.00111373		-1.19565
RAD17	0.000312958	0.836428	0.00389186		-1.19556
C7orf26	0.000974828	0.836597	0.00910828		-1.19532
BBS2	0.000997881	0.836815	0.00927391		-1.19501
MRFAP1L1	0.000410183	0.837112	0.00479639		-1.19458
TRIM65	0.00016512	0.837661	0.00238288		-1.1938
C17orf51	1.80174e-05	0.838734	0.000443891		-1.19227
KLHL36	0.000180573	0.839031	0.00254672		-1.19185
DNAJC24	0.000650067	0.839033	0.0067367		-1.19185
CLK3	0.000951177	0.839176	0.00895007		-1.19164
ZNF32	7.85104e-05	0.839552	0.00135932		-1.19111
RASSF3	0.000819437	0.839648	0.00797501		-1.19098
RPS7	9.93349e-06	0.839714	0.00027844		-1.19088
GNRHR2	1.5882e-06	0.839913	7.02982e-05		-1.1906
TNNC1	0.00075014	0.840282	0.00749614		-1.19008
GMEB2	3.02552e-05	0.840402	0.000674351		-1.18991
SOX8	2.87341e-09	0.84042	5.69918e-07		-1.18988
DGKK	4.70291e-05	0.840451	0.000944742		-1.18984
TAF3	7.18758e-05	0.841196	0.00127113		-1.18878
CALY	5.54556e-08	0.841317	5.36379e-06		-1.18861
B3GNT1	4.81021e-05	0.841472	0.000962596		-1.18839
PRPF39	7.90175e-05	0.841698	0.00136357		-1.18807
SPEG	5.5884e-06	0.8419	0.000183574		-1.18779
HTR6	0.000344498	0.841912	0.0041877		-1.18777
POLR2H	0.000384631	0.842141	0.00455539		-1.18745
ASXL1	4.13122e-07	0.842153	2.63139e-05		-1.18743
NOP58	0.0010179	0.842212	0.00942084		-1.18735
RASSF7	0.00108556	0.842212	0.00988357		-1.18735
FAM161A	1.9056e-08	0.842228	2.40797e-06		-1.18733
MRPL32	0.000746936	0.8423	0.00747365		-1.18723
SMYD2	3.81274e-05	0.842619	0.000796557		-1.18678
IRGM	0.000993355	0.842898	0.00924829		-1.18638
RPL27	0.000296384	0.843047	0.00374218		-1.18617
WDR85	0.00052935	0.843587	0.00579622		-1.18541
ANKRD49	0.000612006	0.84387	0.00640582		-1.18502
TAF7	0.000204096	0.844303	0.00277883		-1.18441
PHF2	0.000587933	0.844557	0.0062797		-1.18405
YTHDC1	0.00106869	0.844902	0.00976975		-1.18357
LCMT2	0.00103441	0.845154	0.00952303		-1.18322
PLEKHM3	0.000308874	0.845274	0.0038533		-1.18305
PRKRIR	5.12724e-07	0.845434	3.11391e-05		-1.18282
LOC400027	5.62012e-05	0.845786	0.00107392		-1.18233
DPYSL4	9.74928e-05	0.845871	0.00158012		-1.18221
C18orf32	4.98413e-05	0.845922	0.000983582		-1.18214
RPL17	4.98413e-05	0.845922	0.000983582		-1.18214
RPL17-C18ORF32	4.98413e-05	0.845922	0.000983582		-1.18214
SNORD58B	4.98413e-05	0.845922	0.000983582		-1.18214
PGAP3	0.000125796	0.845998	0.00192867		-1.18204
RPL8	2.13982e-05	0.846217	0.000506478		-1.18173
PRDM2	5.78285e-06	0.846486	0.000188617		-1.18135
FAM60A	2.86811e-05	0.846547	0.000644115		-1.18127
MORC2	0.000132091	0.846575	0.00199454		-1.18123
RPL6	7.7671e-05	0.846744	0.00134776		-1.18099
EDA	3.1445e-05	0.846797	0.000689107		-1.18092
ACOT4	8.36409e-05	0.846915	0.00141377		-1.18076
LRRC14	3.04942e-06	0.846969	0.000117137		-1.18068
SIGMAR1	0.000414443	0.847036	0.00483537		-1.18059
GOT2	1.14561e-05	0.847054	0.000310173		-1.18056
CERK	6.43763e-05	0.847204	0.0011666		-1.18035
RPL36AL	7.1043e-06	0.84732	0.000218269		-1.18019
ST13	8.86719e-05	0.84765	0.00147182		-1.17973
ZNF883	1.02606e-06	0.848166	5.05754e-05		-1.17901
ANKRD46	0.000483401	0.848313	0.00540643		-1.17881
MIR1292	6.02994e-05	0.848374	0.00111463		-1.17872
NOP56	6.02994e-05	0.848374	0.00111463		-1.17872
SNORD86	6.02994e-05	0.848374	0.00111463		-1.17872
FTSJ1	1.02758e-05	0.848575	0.000285483		-1.17845
C14orf28	0.00056162	0.848751	0.00607317		-1.1782
RBM10	0.000264682	0.848816	0.00344747		-1.17811
SACS	6.96423e-05	0.849118	0.00123862		-1.17769
GPRC5B	7.25284e-06	0.849434	0.000221099		-1.17725
ZNF354C	0.000377433	0.84947	0.00449392		-1.1772
RPL37A	0.000328232	0.849575	0.00404647		-1.17706
ADAMTS17	3.10003e-06	0.849912	0.00011803		-1.17659
DNAJA3	0.000431404	0.849949	0.00496304		-1.17654
GNB2L1	2.43849e-05	0.850393	0.00056355		-1.17593
KIF3A	0.000589746	0.850438	0.00629478		-1.17586
UBE3D	0.000181805	0.850662	0.0025549		-1.17556
DKFZP434I0714	7.19895e-06	0.850945	0.000219884		-1.17516
MIR4453	7.19895e-06	0.850945	0.000219884		-1.17516
DCUN1D4	0.000201919	0.850983	0.00275839		-1.17511
FBXO21	2.19911e-06	0.851037	9.04406e-05		-1.17504
PCDH1	7.62102e-08	0.851312	6.83992e-06		-1.17466
C6orf174	1.76516e-09	0.85155	3.89553e-07		-1.17433
KIAA0408	1.76516e-09	0.85155	3.89553e-07		-1.17433
LOC283481	8.37162e-07	0.851653	4.3725e-05		-1.17419
PPP1CC	0.000592486	0.851991	0.00629565		-1.17372
C16orf80	0.000307701	0.852081	0.00384665		-1.1736
C12orf66	0.000184212	0.852165	0.00258409		-1.17348
RRP1B	9.3724e-06	0.852278	0.000266044		-1.17333
NUP35	0.00043809	0.852531	0.00501053		-1.17298
OGFOD1	8.05786e-06	0.852659	0.000240035		-1.1728
ZBTB32	0.000892687	0.852682	0.00848702		-1.17277
KCNA2	0.000138881	0.85303	0.00208043		-1.17229
CACNA1H	2.07838e-05	0.853089	0.000497194		-1.17221
SUZ12	2.98732e-05	0.853163	0.000666786		-1.17211
ZNF286A	0.000697681	0.853247	0.00712645		-1.17199
MEN1	4.95034e-06	0.854218	0.000168991		-1.17066
MRPS2	0.000499363	0.854269	0.00554145		-1.17059
ProSAPiP1	1.503e-09	0.854612	3.73817e-07		-1.17012
PTPLAD1	0.000424124	0.854661	0.00491903		-1.17005
FOXO3B	0.00020915	0.854705	0.00282759		-1.16999
ZNF286B	0.00020915	0.854705	0.00282759		-1.16999
CNN2	8.25445e-05	0.854751	0.00140517		-1.16993
HOXC4	0.000716633	0.854759	0.00727262		-1.16992
HOXC5	0.000716633	0.854759	0.00727262		-1.16992
HOXC6	0.000716633	0.854759	0.00727262		-1.16992
CEP120	0.000575358	0.854765	0.00618756		-1.16991
PRPSAP2	9.5364e-07	0.854873	4.83579e-05		-1.16976
KLF3	0.000942304	0.855521	0.00889456		-1.16888
XYLT2	0.00020142	0.855941	0.00275839		-1.16831
PCF11	8.32116e-05	0.857249	0.00140804		-1.16652
MRPL50	0.00025205	0.857319	0.00331323		-1.16643
CTH	1.42777e-05	0.85758	0.000368561		-1.16607
IRF3	0.000245437	0.857824	0.00323508		-1.16574
EIF5A2	0.00092278	0.858062	0.0087313		-1.16542
GPS2	8.59609e-06	0.858475	0.000249817		-1.16486
DDX55	7.55417e-05	0.858654	0.00132345		-1.16461
CRY2	5.48076e-05	0.859107	0.00105114		-1.164
EIF3F	0.000597881	0.859373	0.006329		-1.16364
RBM39	0.000960942	0.859399	0.00901227		-1.1636
RPL29	0.000167538	0.859591	0.0024084		-1.16334
AGAP1	0.00060383	0.859771	0.00635848		-1.1631
PLXNA1	6.21442e-06	0.860547	0.000197403		-1.16205
RAB25	7.62288e-06	0.861639	0.00023014		-1.16058
RPS11	8.28631e-05	0.861732	0.00140517		-1.16045
RBMX	0.000457508	0.862304	0.00516104		-1.15968
LOC388152	4.27906e-06	0.862559	0.00015273		-1.15934
GOLGA7	5.27814e-05	0.862749	0.00102482		-1.15909
UBL3	0.000803889	0.863138	0.00788737		-1.15856
MOAP1	0.000604943	0.863197	0.00636592		-1.15848
FAM66B	0.000349864	0.863306	0.00423322		-1.15834
GIT1	0.000754523	0.863512	0.00751597		-1.15806
SMARCA2	7.02272e-05	0.863546	0.0012462		-1.15802
EFHD1	4.46016e-06	0.864103	0.000157757		-1.15727
FTO	1.29026e-05	0.864897	0.000344413		-1.15621
SLC25A17	0.000188074	0.8651	0.00262416		-1.15594
USP51	2.20259e-08	0.865155	2.6548e-06		-1.15586
MAP3K9	0.000119838	0.865216	0.00185364		-1.15578
ZBTB44	0.000269125	0.865395	0.00348033		-1.15554
ZXDB	0.000196047	0.865858	0.00269699		-1.15492
STAG1	8.27182e-05	0.865981	0.00140517		-1.15476
NCOA5	1.04476e-05	0.866214	0.000288211		-1.15445
ST6GAL1	0.000889225	0.866506	0.00846493		-1.15406
ZNF280B	4.8113e-08	0.866888	4.8018e-06		-1.15355
UMPS	0.000869235	0.867053	0.00833748		-1.15333
ICK	0.000263765	0.867073	0.00343837		-1.15331
WNT10A	0.000739472	0.867127	0.00742267		-1.15323
ZNF202	9.49489e-06	0.867339	0.000268064		-1.15295
ST8SIA1	0.00028382	0.867342	0.00363332		-1.15295
CEP57	0.000928433	0.867584	0.00877949		-1.15263
ZNF566	0.00029093	0.867812	0.00369182		-1.15232
EPC2	0.000266758	0.86788	0.00346874		-1.15223
SMARCC1	0.000401657	0.868024	0.00470722		-1.15204
TRMT112	0.000289749	0.868164	0.00368513		-1.15186
STYX	0.000202866	0.868192	0.00276891		-1.15182
MBLAC2	0.000331714	0.868774	0.004067		-1.15105
LRRC8A	0.000195401	0.868801	0.00269045		-1.15101
ZNF84	0.000259444	0.868856	0.003391		-1.15094
MED10	0.000204302	0.868991	0.00277883		-1.15076
SLCO3A1	0.000329829	0.869054	0.00405659		-1.15068
ZC4H2	0.000215795	0.869266	0.00289742		-1.1504
PITPNB	0.000246771	0.869377	0.00324929		-1.15025
PPP1R18	0.000697008	0.869453	0.00712421		-1.15015
NUP188	0.000137157	0.869469	0.00206051		-1.15013
LOC100506710	0.000464579	0.869634	0.00523704		-1.14991
C2orf44	0.000427196	0.869872	0.00494002		-1.14959
MPHOSPH10	0.00102235	0.870483	0.00945086		-1.14879
LOC400685	0.000494017	0.870531	0.00549769		-1.14872
C9orf5	0.000175923	0.870819	0.00250367		-1.14834
EXOC8	0.000653308	0.871581	0.00674528		-1.14734
MIR3134	6.22121e-05	0.871696	0.00113746		-1.14719
PTBP3	6.22121e-05	0.871696	0.00113746		-1.14719
LYRM7	0.000189671	0.871817	0.00263471		-1.14703
SF3A1	0.000776374	0.872312	0.00767993		-1.14638
LOC349196	0.000380231	0.872314	0.00452037		-1.14638
ZNF239	0.000538928	0.872377	0.00586752		-1.14629
TOMM70A	0.000730001	0.872509	0.00735552		-1.14612
MRPL39	0.000737424	0.872936	0.00740782		-1.14556
PHF20	0.00108337	0.87302	0.00986938		-1.14545
BCRP2	0.00100861	0.873088	0.00935144		-1.14536
POLR1D	0.000343546	0.873254	0.00418434		-1.14514
PITHD1	0.000634557	0.874005	0.00659779		-1.14416
SAMD12	8.58542e-06	0.874079	0.000249817		-1.14406
NUP153	0.000409462	0.874852	0.00479153		-1.14305
DDX24	5.9368e-05	0.874934	0.00111373		-1.14294
ZXDA	0.000422671	0.875078	0.00490943		-1.14276
C15orf41	0.000822887	0.875245	0.00800361		-1.14254
CTCF	0.000796281	0.875669	0.00784219		-1.14198
KLHL32	2.90262e-08	0.875876	3.29574e-06		-1.14171
PTPLB	0.000666214	0.876318	0.00685417		-1.14114
SSRP1	0.000131158	0.877114	0.0019866		-1.1401
RYK	0.000526545	0.877172	0.00577357		-1.14003
C9orf68	4.08815e-05	0.877255	0.000845082		-1.13992
C9orf78	3.55865e-05	0.877409	0.000757615		-1.13972
IRF2BP1	0.00102095	0.878055	0.0094435		-1.13888
ZC3H4	0.000712607	0.878213	0.00725055		-1.13868
RRN3	1.14615e-05	0.878549	0.000310173		-1.13824
ZFP161	0.000232514	0.87868	0.00308751		-1.13807
CDKN2AIP	0.000760773	0.87883	0.00755421		-1.13788
CBFB	0.000426324	0.879025	0.00493358		-1.13762
CCDC25	6.00648e-05	0.879107	0.00111463		-1.13752
PVRL3	7.05175e-05	0.87974	0.00124852		-1.1367
SUPT16H	0.000434833	0.881238	0.00499516		-1.13477
DNAI2	3.03839e-05	0.881357	0.000675299		-1.13461
COPS7B	0.000545066	0.881546	0.00591457		-1.13437
TXNRD3	0.000161297	0.882327	0.00234449		-1.13337
TXNRD3NB	0.000161297	0.882327	0.00234449		-1.13337
ETNK2	6.21192e-06	0.882697	0.000197403		-1.13289
SCAF8	2.46421e-05	0.882891	0.00056717		-1.13264
LOC100216479	0.00102331	0.883144	0.00945414		-1.13232
ZC3H12B	0.000311113	0.883367	0.00387506		-1.13203
CUL4B	0.000563613	0.883569	0.00608491		-1.13177
EXD2	0.000171502	0.88357	0.00245413		-1.13177
NOL11	0.000636427	0.884221	0.00661284		-1.13094
TMEM209	0.000241833	0.884275	0.00319929		-1.13087
EI24	0.000441596	0.884407	0.00503593		-1.1307
SSR2	0.000980903	0.884529	0.00914323		-1.13055
DYRK1A	0.000880055	0.884629	0.00840828		-1.13042
RPGRIP1L	4.43012e-05	0.884668	0.000898001		-1.13037
MRC2	1.13536e-06	0.884793	5.50122e-05		-1.13021
SOCS5	0.000877141	0.884954	0.00839067		-1.13
NGRN	0.000795667	0.885174	0.00784107		-1.12972
TSEN15	0.00105622	0.885391	0.00968397		-1.12944
SMEK1	0.00102395	0.885955	0.00945445		-1.12873
BUB3	0.000270948	0.886562	0.00349711		-1.12795
PRRC2B	0.000590655	0.887406	0.00629565		-1.12688
NHP2L1	0.000160192	0.888456	0.00233493		-1.12555
RBM22	2.48357e-06	0.888773	0.000100039		-1.12515
PRDM11	4.62308e-06	0.889235	0.000161334		-1.12456
ZBTB5	0.000702301	0.890768	0.00716645		-1.12263
ZFP90	0.000758781	0.89116	0.00754399		-1.12213
SRRM1	0.000496617	0.891362	0.0055227		-1.12188
ZBTB39	0.000154106	0.892509	0.00226731		-1.12044
USP5	0.000149055	0.892608	0.00219712		-1.12031
CHD4	0.000881448	0.892991	0.00841646		-1.11983
DMRTC1B	6.46608e-05	0.89355	0.00116725		-1.11913
RBM27	0.000360422	0.893638	0.00433087		-1.11902
CBFA2T2	0.000437122	0.89454	0.00500678		-1.11789
CRKL	0.000162828	0.895152	0.00236237		-1.11713
KLHL25	0.000814137	0.895788	0.00793821		-1.11634
TRIM68	0.00105851	0.895809	0.00969933		-1.11631
CADM1	0.000214523	0.896377	0.0028846		-1.1156
PPP6C	0.000389069	0.897076	0.00459061		-1.11473
MST1P9	0.000176116	0.897621	0.00250413		-1.11406
WFS1	0.000201145	0.897817	0.00275743		-1.11381
CYP20A1	8.95823e-05	0.898854	0.0014791		-1.11253
RNF4	0.000596287	0.900379	0.00631725		-1.11064
EPPK1	0.000415894	0.901009	0.00484869		-1.10987
FZD3	3.37871e-05	0.901732	0.000725219		-1.10898
FAM86C2P	0.000953426	0.90202	0.00896175		-1.10862
LSM14A	0.000606816	0.902452	0.00637169		-1.10809
KGFLP1	0.000920097	0.903071	0.00871118		-1.10733
GREM2	0.000577164	0.906964	0.00619848		-1.10258
ZNF527	0.000163397	0.90811	0.00236623		-1.10119
FAM110C	0.000116988	0.911041	0.00182682		-1.09764
MORN4	0.000129926	0.917666	0.00197652		-1.08972
ZFP2	0.000795588	0.922592	0.00784107		-1.0839
FAM167A	0.000498045	1.09293	0.00553466		-0.914974
DDAH1	0.000450771	1.09576	0.00509973		-0.912608
PGBD5	0.000114242	1.10439	0.00179005		-0.905478
TRAPPC11	0.00103619	1.10553	0.00952928		-0.904547
RGMA	0.000850858	1.10856	0.0082052		-0.902074
IFT81	0.00107244	1.1092	0.00979829		-0.901554
FBXL19-AS1	0.000652054	1.11086	0.00674427		-0.900207
ZKSCAN1	0.000269204	1.11813	0.00348033		-0.894351
NR5A2	0.000614153	1.11955	0.00642401		-0.893214
COPB2	0.000651454	1.12284	0.00674427		-0.890602
CLCN3	0.000296716	1.1232	0.00374335		-0.890315
CECR2	4.78859e-05	1.12361	0.000959494		-0.889986
C10orf28	0.000515194	1.1239	0.00567691		-0.889757
LOC283143	0.00107555	1.1249	0.00982096		-0.888971
XIRP2	1.33773e-05	1.12589	0.000353776		-0.888187
DPF3	0.000445667	1.12671	0.00506361		-0.887543
FAM40B	0.00103003	1.13123	0.00949387		-0.883995
ZNF490	6.3739e-06	1.13134	0.000200346		-0.883911
RSPH4A	0.000751804	1.13149	0.00749905		-0.883787
WDR17	0.000243718	1.13247	0.00321992		-0.883025
KCTD4	0.000307677	1.13487	0.00384665		-0.881159
AP1B1	0.000705024	1.13647	0.0071874		-0.879919
LOC643529	0.000384445	1.13712	0.00455539		-0.879414
YIPF6	3.33418e-06	1.13831	0.000125169		-0.878492
PARP4	0.000723988	1.13974	0.00731796		-0.877396
DDI2	6.12259e-05	1.14001	0.00112468		-0.877182
RSC1A1	6.12259e-05	1.14001	0.00112468		-0.877182
GAS2L3	0.000277359	1.14143	0.00356809		-0.876093
MAPRE1	0.000343838	1.1421	0.00418434		-0.875578
ETF1	0.000211763	1.14238	0.00285552		-0.875363
LUZP6	0.00029442	1.14321	0.00372338		-0.874732
BAG4	0.00104086	1.1439	0.00955989		-0.874199
ATP6V0D1	0.000317772	1.14431	0.00394234		-0.873888
SPOCK3	0.000195062	1.1446	0.00268936		-0.873665
COL4A3BP	4.2219e-06	1.14462	0.000151727		-0.873649
USP6NL	0.000406943	1.14463	0.00476561		-0.873644
CCNYL1	2.18348e-05	1.14502	0.000515256		-0.873344
MIR4775	2.18348e-05	1.14502	0.000515256		-0.873344
TBCEL	0.00012203	1.14631	0.00188013		-0.872361
LURAP1L	0.000121157	1.14642	0.00187036		-0.872278
LIF	0.000375134	1.14705	0.00447335		-0.871799
EFTUD2	0.00073752	1.14739	0.00740782		-0.871546
COLEC12	0.000440149	1.14966	0.00502309		-0.869824
GPC4	0.000188956	1.15015	0.0026319		-0.869454
CPSF2	1.79642e-05	1.15074	0.000443278		-0.869009
LOC100506497	0.000196947	1.15116	0.00270461		-0.868692
NARS	0.000715914	1.15218	0.00727262		-0.867921
MUC6	0.000654662	1.15234	0.00675306		-0.867796
DCAF6	6.63208e-05	1.15565	0.00119309		-0.865318
ZNF618	1.88578e-05	1.15737	0.000460253		-0.864024
EIF4G1	2.46501e-05	1.15812	0.00056717		-0.863467
CHMP4C	0.000194041	1.15814	0.00268173		-0.863455
LOC80054	0.000428872	1.15818	0.00495134		-0.863426
MTMR4	0.000364942	1.15837	0.004369		-0.863285
HS3ST1	3.0678e-05	1.15857	0.000678946		-0.863132
LOC646214	0.000755025	1.16018	0.00751619		-0.861939
ATP11A	0.000127004	1.16382	0.00194149		-0.859243
KCNQ1OT1	3.72369e-08	1.16491	3.864e-06		-0.858435
KCTD3	5.52701e-05	1.16492	0.00105871		-0.858429
FAM114A1	0.000287907	1.16496	0.00366765		-0.8584
ATP6AP2	9.99252e-05	1.165	0.00160665		-0.858367
EIF2B2	0.000768086	1.16545	0.00760429		-0.858037
NRIP3	9.0433e-05	1.16604	0.00148844		-0.857602
BCL2L13	0.00105556	1.16662	0.00968359		-0.857174
VEGFC	0.000138807	1.16686	0.00208043		-0.857003
PDCD10	7.79278e-05	1.16688	0.00135072		-0.856983
DYNC1LI2	1.97205e-05	1.16711	0.000476853		-0.856818
FAR1	0.000181144	1.16754	0.00255017		-0.856504
CDC42BPA	0.000278908	1.16768	0.00358106		-0.856402
SLC2A13	0.000558348	1.1688	0.00604195		-0.855577
FAM96A	0.00028517	1.16989	0.00364464		-0.854779
ABCC9	0.000609697	1.17025	0.00639019		-0.854516
LOC100506757	0.00014522	1.1707	0.00215274		-0.854192
NCSTN	1.57224e-05	1.17097	0.000397986		-0.853989
CHCHD5	0.000868794	1.17133	0.00833748		-0.853728
OR2B2	4.68495e-05	1.17147	0.000943554		-0.853631
HTR7	5.69279e-05	1.17181	0.00108516		-0.85338
TMEM33	0.000839474	1.17263	0.00811457		-0.852785
COPA	2.9281e-05	1.1732	0.000654498		-0.852372
ARMCX6	0.000285689	1.17481	0.00364829		-0.851203
AK4	0.000259481	1.17505	0.003391		-0.851029
HTR2B	0.0003082	1.17541	0.00384796		-0.850764
LOC647979	0.000260578	1.17565	0.00339966		-0.850596
ITGAL	7.96259e-06	1.17568	0.000238103		-0.850572
TMEM17	6.73031e-05	1.17579	0.0012066		-0.850491
SERP1	0.000144563	1.17611	0.00214768		-0.85026
VAMP7	2.43048e-06	1.17644	9.84063e-05		-0.850024
ZFP106	0.000676855	1.17667	0.00694071		-0.849856
LPAR4	0.000866879	1.17775	0.00833321		-0.849079
KIAA1211	0.000104239	1.17798	0.00165483		-0.848913
OR2L1P	5.27719e-05	1.17866	0.00102482		-0.848421
DNAJC7	0.000580601	1.17881	0.00622686		-0.848312
DOT1L	0.000384393	1.18105	0.00455539		-0.846704
SLC35A1	0.000277198	1.18111	0.00356809		-0.846658
OLFML1	6.08683e-06	1.18118	0.000195585		-0.846611
PRLR	4.69756e-05	1.18158	0.000944742		-0.846326
DAGLA	0.000809663	1.18375	0.00792418		-0.844775
VDR	0.000207618	1.18399	0.00281659		-0.844602
PRKACA	0.000240344	1.18637	0.00318608		-0.842906
BRE	7.64534e-05	1.1865	0.00133387		-0.842813
REEP3	7.56644e-05	1.18701	0.00132345		-0.842451
PSD3	8.84744e-07	1.18712	4.54527e-05		-0.842373
C19orf42	1.17486e-05	1.18803	0.000317394		-0.841728
CABP4	1.6426e-05	1.18951	0.000411149		-0.840682
FAM135A	0.000645699	1.18977	0.00670129		-0.840498
CD109	4.24319e-06	1.19027	0.000151796		-0.840142
TMEM167A	0.000221172	1.19131	0.00295694		-0.839415
BNIP2	8.39265e-05	1.19201	0.0014154		-0.838916
TIE1	3.14006e-05	1.19219	0.000689098		-0.838794
C20orf72	0.000330977	1.19307	0.00406433		-0.838175
GDAP2	6.90975e-05	1.1933	0.00123173		-0.838014
SHROOM4	0.000474375	1.19353	0.00531307		-0.837848
C18orf21	0.000723352	1.19441	0.00731796		-0.837235
ANKS1A	0.000258278	1.19503	0.00338091		-0.836802
OR2L13	0.000420543	1.19524	0.00489495		-0.836653
EPDR1	0.000117288	1.19531	0.00182682		-0.8366
GPR52	0.000543231	1.1954	0.00590284		-0.836541
HPS5	9.07234e-05	1.19553	0.00149009		-0.836449
UBA6	0.000723908	1.19555	0.00731796		-0.836435
PPM1L	0.000652089	1.19571	0.00674427		-0.836324
EPB41L2	0.0010608	1.19747	0.00970896		-0.835093
HMGCL	9.25277e-05	1.19835	0.00151338		-0.83448
PGGT1B	4.23975e-08	1.19864	4.28857e-06		-0.834281
PDC	0.000199907	1.19951	0.00274286		-0.833671
HEXB	0.000442434	1.20064	0.00504181		-0.832887
MIS18BP1	0.00059458	1.20083	0.00630343		-0.832756
CLN8	7.36737e-05	1.20136	0.00129707		-0.832392
ZNF449	0.000598203	1.20173	0.006329		-0.832133
ANO5	0.000175633	1.20185	0.00250235		-0.832052
MYO1G	0.000717435	1.2023	0.00727605		-0.831741
BTK	0.000438799	1.20476	0.00501498		-0.830043
CAPNS1	8.27543e-05	1.20482	0.00140517		-0.830001
TICAM2	5.95659e-05	1.20483	0.00111373		-0.829995
TMED7	5.95659e-05	1.20483	0.00111373		-0.829995
TMED7-TICAM2	5.95659e-05	1.20483	0.00111373		-0.829995
TMX3	0.000278359	1.20565	0.00357802		-0.829431
WWC2	0.000138469	1.20621	0.00207822		-0.829045
VAMP3	0.000131061	1.20742	0.0019866		-0.828211
C15orf52	0.000949773	1.20817	0.00895007		-0.827701
NAPB	0.00020188	1.20838	0.00275839		-0.827555
SNX12	5.27153e-05	1.20844	0.00102482		-0.827515
PIK3CB	0.000768243	1.20989	0.00760429		-0.826525
TMEM179B	7.04437e-05	1.21018	0.00124852		-0.826323
WDR41	0.000100473	1.21039	0.00161137		-0.826177
HK1	6.39306e-06	1.21159	0.000200346		-0.825364
KIAA0513	5.08293e-05	1.21261	0.000996801		-0.824664
CREB3L2	0.000184784	1.21302	0.00258747		-0.824386
FAM109B	1.14056e-05	1.21549	0.00030973		-0.82271
PPARGC1A	0.000326911	1.2155	0.00403654		-0.822705
LOC100130015	0.000838924	1.21787	0.00811425		-0.821106
MAN2B1	0.000136234	1.2186	0.00205057		-0.820615
VANGL1	1.96297e-06	1.21949	8.29052e-05		-0.820018
CHMP4B	2.75048e-06	1.2195	0.000108401		-0.82001
IRS1	0.000851468	1.21957	0.0082052		-0.819963
C4orf34	2.07515e-06	1.21964	8.69397e-05		-0.819917
H2AFY	0.000860433	1.2208	0.0082814		-0.819138
OXR1	1.05751e-05	1.22111	0.000290704		-0.818928
RPS6KC1	0.000370758	1.22115	0.0044279		-0.818901
PDE3A	1.04289e-05	1.22152	0.000288201		-0.818654
RAPH1	0.000124569	1.2216	0.0019136		-0.818599
FNIP2	0.000109068	1.22228	0.00172103		-0.818144
PTGFRN	0.000118185	1.22243	0.0018335		-0.818042
FEZ2	5.04678e-05	1.22305	0.000993442		-0.817628
LOC100134229	0.000431821	1.22331	0.0049642		-0.817456
C20orf194	0.000624673	1.22403	0.00650365		-0.816973
DYNLL1	0.000115837	1.22872	0.00181143		-0.813858
WNT4	0.000147486	1.22971	0.00217604		-0.813197
PLVAP	2.9814e-06	1.23006	0.000115633		-0.812968
TOR1A	1.33713e-05	1.23056	0.000353776		-0.812641
KIAA1033	9.18144e-05	1.23065	0.00150643		-0.812578
LHFP	8.30371e-05	1.23077	0.0014066		-0.812499
PPP1R9A	1.30033e-05	1.23126	0.000346512		-0.812179
FAM106CP	0.00036474	1.23142	0.004369		-0.812068
SLITRK4	0.000605397	1.23217	0.00636642		-0.811578
DOCK1	3.72701e-07	1.23275	2.47451e-05		-0.811193
CDYL	3.777e-07	1.2332	2.49712e-05		-0.810896
WDR37	9.96752e-05	1.23515	0.00160665		-0.809619
SPIRE1	4.24101e-05	1.2358	0.000870936		-0.809195
RIOK3	1.17976e-07	1.23724	9.78076e-06		-0.80825
MPP1	0.000336372	1.23757	0.00411199		-0.808036
ITPK1-AS1	0.00101346	1.23803	0.00938528		-0.807735
ZNF271	0.000556951	1.24001	0.006031		-0.806443
VPS41	0.000129027	1.24145	0.00196858		-0.805508
STEAP3	0.000513799	1.24197	0.00566552		-0.805172
C16orf70	0.00049847	1.24246	0.00553545		-0.804855
TBC1D12	0.000110608	1.24253	0.00174007		-0.804809
HOXA5	0.000280935	1.24254	0.00360226		-0.804804
FERMT3	3.20398e-05	1.24271	0.0006963		-0.804691
RNF217	8.94972e-05	1.24438	0.0014791		-0.803612
SLC8A3	5.93571e-05	1.24491	0.00111373		-0.803271
SNX21	0.000345969	1.24537	0.00420232		-0.802973
YWHAE	2.09263e-05	1.24551	0.000497528		-0.802883
ATP6V0A1	3.67142e-05	1.24555	0.00077675		-0.802859
TRIM40	4.47399e-05	1.24575	0.000904555		-0.802728
VCL	0.000318973	1.24685	0.00395411		-0.80202
EDA2R	7.66377e-07	1.24688	4.08448e-05		-0.801999
DPYD	0.000697	1.24702	0.00712421		-0.801912
ARHGAP17	5.97852e-05	1.24724	0.00111463		-0.801768
PRDX5	0.000188993	1.24801	0.0026319		-0.801278
PGAM1	2.09482e-06	1.24993	8.75301e-05		-0.800042
LEPR	0.000147339	1.25033	0.00217593		-0.799786
LEPROT	0.000147339	1.25033	0.00217593		-0.799786
GAA	3.10765e-05	1.25168	0.000684863		-0.798928
ZNF193	0.00107818	1.25218	0.00983922		-0.798608
IL18	0.00103346	1.2525	0.00951988		-0.798405
FZD2	0.000670108	1.25343	0.00688572		-0.797811
ARMCX3	1.02155e-05	1.25378	0.000285173		-0.797588
GRN	0.000807284	1.25385	0.00791077		-0.797546
PLXDC2	7.324e-05	1.25417	0.00129089		-0.797343
FLJ42393	1.60992e-05	1.25503	0.00040556		-0.796794
FKBP15	1.02603e-05	1.2572	0.000285483		-0.79542
CLCN6	0.000745735	1.25755	0.0074664		-0.795194
NPPA-AS1	0.000745735	1.25755	0.0074664		-0.795194
PGAM4	1.54469e-05	1.25764	0.000392281		-0.795137
ARHGAP22	5.21322e-06	1.2578	0.000174916		-0.795041
CDK5	0.000417097	1.25839	0.0048591		-0.794664
SAV1	0.000602578	1.25904	0.00634995		-0.794256
ATP9B	0.000111291	1.25981	0.00174906		-0.793768
FSD1L	6.29891e-05	1.25996	0.00114898		-0.793677
COMMD5	1.3607e-05	1.26229	0.000357133		-0.792212
PRO1768	0.000181372	1.26271	0.0025511		-0.79195
RNF11	0.00103703	1.26272	0.00953038		-0.791941
ITFG1	1.14621e-06	1.26282	5.52615e-05		-0.791877
ALG13	6.44725e-05	1.26342	0.0011666		-0.7915
EFNB1	1.13808e-05	1.2638	0.000309592		-0.791267
LCN12	0.000279052	1.26457	0.00358106		-0.790783
ATP10D	3.37468e-05	1.26565	0.000725219		-0.790105
PLEKHM2	6.23293e-07	1.26655	3.56437e-05		-0.789548
AMOTL1	2.75344e-06	1.2677	0.000108401		-0.78883
TMEM86A	3.07191e-07	1.26789	2.12981e-05		-0.788714
CCDC50	4.12636e-06	1.26834	0.000148977		-0.78843
DENND1A	0.00109333	1.2688	0.00994856		-0.788146
METTL7A	0.00102637	1.26949	0.0094657		-0.787719
CAMKK2	2.09991e-05	1.2702	0.000497783		-0.787278
MITF	6.71524e-05	1.27148	0.00120528		-0.786484
PHKB	1.1609e-06	1.27282	5.52948e-05		-0.785659
FDXR	0.000255875	1.27328	0.00335506		-0.785373
TRPV4	7.70022e-05	1.27396	0.00134061		-0.784952
ITSN1	0.000623569	1.27439	0.00650365		-0.784691
PPARGC1B	0.000109227	1.27454	0.0017218		-0.784595
STARD8	4.82218e-05	1.27477	0.000963759		-0.784453
PCMT1	0.000566455	1.27485	0.00609601		-0.784406
SNX8	0.000656534	1.27494	0.00676347		-0.78435
MR1	6.31763e-05	1.27509	0.00115106		-0.784258
TBXA2R	0.000673773	1.27517	0.00691831		-0.784212
VAV2	5.11926e-05	1.27707	0.00100129		-0.783044
CSTA	4.52365e-05	1.27851	0.000912241		-0.782161
BLVRB	0.000583181	1.27943	0.00624634		-0.781601
NCKAP5L	0.000204215	1.28049	0.00277883		-0.780949
SNX2	6.22358e-06	1.28117	0.000197403		-0.780535
CORO2B	8.93524e-06	1.28289	0.00025502		-0.779487
NCKAP1L	5.56967e-05	1.28421	0.00106558		-0.778686
SLC35A5	7.83672e-06	1.28481	0.000235237		-0.778328
ME1	0.000241953	1.28573	0.00319929		-0.777766
UACA	4.46552e-08	1.28574	4.48528e-06		-0.77776
UBXN10	0.000179822	1.28639	0.00253841		-0.777368
FAM126A	4.92101e-08	1.28644	4.88021e-06		-0.777342
TIFAB	0.000175671	1.28664	0.00250235		-0.777219
PLK2	0.000217597	1.2867	0.00291912		-0.777182
NAGA	0.000652654	1.28796	0.00674528		-0.77642
GPR20	6.0122e-05	1.28798	0.00111463		-0.776409
ZMAT4	2.63785e-05	1.28878	0.000601638		-0.775929
APP	5.88176e-05	1.28915	0.00111038		-0.775703
IQCJ	0.00030369	1.28977	0.00380986		-0.775332
IQCJ-SCHIP1	0.00030369	1.28977	0.00380986		-0.775332
SCHIP1	0.00030369	1.28977	0.00380986		-0.775332
TCF7L2	0.000453149	1.29079	0.00512294		-0.774718
TEP1	1.63377e-05	1.29106	0.000409592		-0.774557
SEC14L5	0.000351508	1.29205	0.00424399		-0.773965
C5orf20	9.06698e-05	1.29217	0.00149009		-0.773893
CREG1	0.000592666	1.29293	0.00629565		-0.773439
MCTP1	0.000142828	1.293	0.00212735		-0.773392
MGST2	0.000602405	1.29317	0.00634995		-0.773291
FMO5	7.31443e-05	1.29417	0.00129065		-0.772698
TPCN2	4.71619e-05	1.29439	0.000946196		-0.772566
CALCRL	1.89738e-05	1.29533	0.000462364		-0.772006
TRPM4	4.72659e-06	1.29582	0.000163852		-0.771709
GTPBP2	0.000435602	1.29679	0.0049981		-0.771133
PQLC1	5.96351e-05	1.2968	0.00111373		-0.771128
C2orf18	1.43022e-07	1.29698	1.15516e-05		-0.771022
PTPN13	2.02697e-05	1.29742	0.000487487		-0.770763
FZD1	0.000601278	1.29767	0.00634866		-0.770613
CAMTA1	8.38709e-05	1.29918	0.0014154		-0.769717
KIF13B	2.50127e-05	1.30005	0.000573827		-0.769199
COL24A1	0.000120945	1.30056	0.00186892		-0.768902
SCAMP5	8.7634e-05	1.30059	0.00145896		-0.76888
LYZ	0.000539607	1.30087	0.00586752		-0.768717
BCL2L1	2.22172e-05	1.30433	0.000519584		-0.76668
SH3BGRL	2.88775e-05	1.30504	0.000647327		-0.766258
WBP5	0.000530063	1.30536	0.00579695		-0.766074
SYT17	0.000536813	1.30611	0.00585339		-0.765631
ASAP1-IT1	3.17204e-05	1.30679	0.000693203		-0.765235
SLC31A1	0.000310814	1.30739	0.00387442		-0.764885
LOC145474	0.000788872	1.30861	0.00778881		-0.76417
UGGT2	0.000179491	1.30914	0.00253831		-0.76386
DLC1	0.000609553	1.3107	0.00639019		-0.762951
INSIG1	2.19176e-05	1.31115	0.000515947		-0.762691
PCYT1B	4.33879e-05	1.31124	0.000885215		-0.762634
POLK	1.1506e-08	1.31195	1.63898e-06		-0.762223
MFSD1	3.14582e-06	1.3127	0.000119063		-0.761786
CLCN5	6.27032e-07	1.31316	3.57271e-05		-0.761522
C10orf125	0.000376375	1.31372	0.00448473		-0.761195
FILIP1L	6.59887e-07	1.31403	3.67071e-05		-0.761016
MTSS1	0.000933299	1.31474	0.00881487		-0.760606
GPNMB	0.000144604	1.31506	0.00214768		-0.760422
ATP7B	0.000336075	1.31519	0.00411199		-0.760345
ALDH3B1	1.73187e-05	1.31582	0.000430058		-0.759985
MTF1	8.19574e-05	1.31638	0.00140349		-0.759658
SLC30A1	1.84548e-05	1.31709	0.000452533		-0.759249
C10orf47	1.83962e-06	1.31822	7.87568e-05		-0.758601
ERLIN2	6.66965e-05	1.31833	0.00119847		-0.758533
CALHM2	0.000450592	1.31858	0.00509973		-0.758392
BAK1	9.86346e-05	1.31913	0.00159251		-0.758077
F2RL3	1.76367e-05	1.31921	0.000436313		-0.758031
TMEM170B	0.000333214	1.32021	0.0040822		-0.757452
PRTFDC1	0.000381683	1.32129	0.00453419		-0.756836
TMEM30A	3.81937e-08	1.32242	3.9293e-06		-0.756189
CLCN7	3.19758e-05	1.32269	0.000696075		-0.756036
UNC13B	0.000164957	1.32308	0.00238288		-0.755811
ACPP	0.000117655	1.32332	0.00182891		-0.755673
SSX2IP	4.92843e-05	1.32333	0.000980666		-0.755671
C5orf62	0.000813407	1.324	0.00793603		-0.755285
SLC1A4	0.000606814	1.32515	0.00637169		-0.75463
ANO6	2.38257e-05	1.32519	0.000553895		-0.754611
ZNF700	3.036e-05	1.3256	0.000675299		-0.754373
ZMYND12	0.000240895	1.32701	0.00319069		-0.753575
OST4	0.000307399	1.32752	0.00384665		-0.753287
UTRN	9.59356e-05	1.32772	0.00156259		-0.753173
POLD3	1.40347e-05	1.32773	0.000364088		-0.753167
PCDH9	9.8546e-05	1.32777	0.00159251		-0.75314
CTSZ	0.000133871	1.32817	0.00201889		-0.752914
KLHL18	4.91206e-09	1.32902	8.94966e-07		-0.752435
C9orf167	8.19692e-06	1.33013	0.000242793		-0.751806
JAK2	0.000183478	1.33076	0.0025761		-0.751448
SPTSSA	0.000101042	1.33244	0.00161684		-0.750505
PSRC1	0.000158272	1.33256	0.00231556		-0.750434
IRF8	1.05716e-05	1.33283	0.000290704		-0.750284
DST	1.28494e-06	1.33295	5.97438e-05		-0.750213
FGD2	0.000817232	1.33305	0.00795886		-0.75016
RUSC2	0.000276226	1.33428	0.00355937		-0.749468
ATOX1	0.000291585	1.33428	0.00369648		-0.749468
PLOD2	0.000134125	1.33566	0.00202077		-0.748691
MTHFD2	0.000786153	1.33566	0.00776711		-0.748691
FADS2	0.000219241	1.33595	0.00293363		-0.748528
NAV1	2.97562e-07	1.33705	2.07222e-05		-0.747912
DDIT4L	8.47617e-05	1.33752	0.00142001		-0.74765
LRP12	4.65965e-06	1.33812	0.000162249		-0.747318
SETD7	4.57201e-06	1.33845	0.000160625		-0.747131
LAMC1	0.000180948	1.33851	0.00254971		-0.747098
SCFD2	2.16525e-06	1.33976	8.9518e-05		-0.746402
HTR3B	0.000294295	1.34083	0.00372338		-0.745809
CCDC90A	0.000512777	1.34088	0.00565848		-0.745777
BMP2K	2.45979e-08	1.34197	2.89793e-06		-0.745171
HEG1	0.000290868	1.34253	0.00369182		-0.744862
LAMP5	5.39182e-05	1.34464	0.00103789		-0.743691
ZNF185	0.000512798	1.34474	0.00565848		-0.743639
LOC730102	3.33912e-06	1.34575	0.000125169		-0.743079
CD151	0.000414106	1.34676	0.00483504		-0.742524
GAS8	1.92916e-05	1.3473	0.000467202		-0.742225
RGS18	7.95524e-05	1.34774	0.00137129		-0.741981
HIATL1	4.08147e-05	1.34889	0.000844816		-0.741349
DGKG	6.39019e-06	1.34912	0.000200346		-0.741221
L3MBTL4	2.59543e-09	1.34934	5.35103e-07		-0.741101
TRPS1	0.000221917	1.35005	0.00296439		-0.740716
ARHGEF10L	0.000719784	1.35061	0.00729515		-0.740405
SYT11	0.000179003	1.35152	0.0025337		-0.73991
IFI30	0.000131617	1.35187	0.00199064		-0.739716
HPSE	0.000904961	1.35208	0.00857824		-0.739602
H2AFJ	0.000705982	1.35363	0.00719248		-0.738753
MAPRE3	0.00095613	1.35391	0.00898177		-0.738602
GBA	0.000352605	1.35462	0.00425324		-0.738215
NLK	1.27158e-06	1.35482	5.9299e-05		-0.738103
PPP1R14A	0.000103688	1.35491	0.00165035		-0.738059
CNTLN	2.40319e-05	1.35517	0.000557035		-0.737916
EPS8	0.000157163	1.35584	0.00230579		-0.737548
GM2A	0.000124896	1.35647	0.00191674		-0.737206
TCL1B	0.000525223	1.35895	0.00576311		-0.73586
GCNT2	8.65726e-06	1.36148	0.000249817		-0.734497
VPS54	0.000327259	1.36169	0.00403766		-0.734384
SDSL	2.53675e-05	1.36177	0.000581117		-0.734336
C1orf198	0.000349548	1.36217	0.00423266		-0.734125
ZEB2	0.000146993	1.36248	0.00217491		-0.733955
ZEB2-AS1	0.000146993	1.36248	0.00217491		-0.733955
TMEM51	1.6143e-05	1.36709	0.000406009		-0.731479
IL12RB2	0.00032891	1.36756	0.00405134		-0.731227
ARSD	5.99797e-07	1.36889	3.50293e-05		-0.730519
WASF3	3.75845e-05	1.36908	0.000791547		-0.73042
LIMS3	3.86141e-07	1.37039	2.50018e-05		-0.729722
LIMS3-LOC440895	3.86141e-07	1.37039	2.50018e-05		-0.729722
LIMS3L	3.86141e-07	1.37039	2.50018e-05		-0.729722
LOC440895	3.86141e-07	1.37039	2.50018e-05		-0.729722
ENDOD1	0.000602615	1.37181	0.00634995		-0.728963
MSRB3	0.000385073	1.37509	0.00455718		-0.727226
MICU1	5.62143e-09	1.37511	9.67936e-07		-0.727213
SIGLEC11	0.000151848	1.37572	0.00223618		-0.72689
CARD9	0.000517455	1.37702	0.00568983		-0.726205
KCTD12	8.08276e-07	1.37895	4.23574e-05		-0.725191
TRAPPC2P1	0.000811485	1.38007	0.00792716		-0.724603
ZNF547	0.000811485	1.38007	0.00792716		-0.724603
PLA2G4A	4.37075e-07	1.38147	2.75041e-05		-0.723866
ARHGAP21	8.84022e-06	1.38202	0.000252769		-0.723577
ANXA4	0.000726554	1.38266	0.0073353		-0.723241
RAB12	1.13209e-09	1.38267	3.16762e-07		-0.723238
CDYL2	7.29925e-08	1.38278	6.76757e-06		-0.723183
GAS6	0.000610844	1.38297	0.00639794		-0.723083
EPHB2	0.000436779	1.38486	0.0050065		-0.722094
SPHK1	5.40644e-06	1.38495	0.000180241		-0.72205
TTYH1	9.75161e-05	1.386	0.00158012		-0.721498
RNF135	3.49535e-05	1.3861	0.000746167		-0.721448
ZG16B	8.54127e-05	1.38627	0.00142527		-0.721358
SEC16B	8.4008e-05	1.3866	0.0014154		-0.721191
ADAM9	0.000224778	1.38752	0.00300004		-0.720713
SGMS2	0.000584349	1.39023	0.00625421		-0.719307
MAGI2-AS3	6.45171e-05	1.39155	0.0011666		-0.718624
RIN2	0.000580364	1.39422	0.00622686		-0.717249
LOC100507341	3.44538e-05	1.39452	0.000736503		-0.717091
MMRN1	0.000862509	1.39537	0.00829629		-0.716658
ETFA	3.20677e-08	1.39818	3.53851e-06		-0.715217
GNS	6.90194e-07	1.39972	3.75509e-05		-0.714429
MEIS3P1	3.04871e-05	1.401	0.000676633		-0.713778
SETBP1	8.17124e-09	1.40401	1.25525e-06		-0.712247
TNFRSF11A	2.06803e-06	1.40614	8.69397e-05		-0.711166
PLOD1	0.000565627	1.40728	0.00609547		-0.710593
SRC	0.000140123	1.40858	0.00209503		-0.709937
ROGDI	2.86931e-05	1.4089	0.000644115		-0.709775
TNFRSF21	2.54498e-08	1.40986	2.97591e-06		-0.709289
C8orf42	4.949e-05	1.41017	0.000982585		-0.709136
CARD6	2.71543e-06	1.41151	0.000107445		-0.708459
CD101	0.000425077	1.41197	0.00492643		-0.708231
LOC100505549	0.000161642	1.41236	0.00234733		-0.708034
LYNX1	5.40628e-07	1.41513	3.20875e-05		-0.706647
WDR11	8.21995e-10	1.41595	2.6833e-07		-0.706241
SERPINE1	1.40825e-06	1.41614	6.41452e-05		-0.706142
ITPRIPL2	8.77698e-06	1.4163	0.000252342		-0.706064
SLC25A35	0.000950704	1.41638	0.00895007		-0.706028
LOC100507582	1.19928e-05	1.41693	0.000323434		-0.705752
KMO	6.33659e-06	1.41774	0.000200138		-0.705349
GCNT1	4.954e-05	1.41786	0.000982585		-0.705287
TUBA3D	0.00081727	1.4188	0.00795886		-0.704823
HDAC9	1.08251e-05	1.41892	0.000296535		-0.704762
ZNF542	4.11578e-05	1.41951	0.000849672		-0.704467
CD14	0.000117146	1.41961	0.00182682		-0.70442
TCF4	2.35044e-07	1.42064	1.72098e-05		-0.703906
RGS12	2.07441e-06	1.42104	8.69397e-05		-0.703711
FGD4	9.35255e-06	1.42173	0.000265962		-0.703366
PLD4	0.000887358	1.42496	0.00845229		-0.701774
TBC1D2	3.19204e-06	1.4256	0.000120521		-0.701458
SCARB1	0.000591564	1.42582	0.00629565		-0.701349
MTRNR2L2	0.000431338	1.42676	0.00496304		-0.700887
GSTO1	9.67951e-06	1.42679	0.000272785		-0.700875
ZNF35	5.40191e-05	1.42998	0.00103856		-0.699312
LOC100507254	3.30774e-06	1.43219	0.000124589		-0.698232
PTK2	6.58042e-08	1.43309	6.21136e-06		-0.697792
TSPAN9	9.21429e-05	1.43501	0.00151024		-0.69686
FGD6	1.62267e-06	1.43793	7.12204e-05		-0.695447
IGF2BP2	1.08624e-05	1.4386	0.000297039		-0.695119
CYBB	0.00026027	1.44098	0.00339847		-0.693972
ZNF703	0.000987488	1.44156	0.00919914		-0.693691
FAM110B	0.000117233	1.4418	0.00182682		-0.693578
ARRDC4	0.000980459	1.44226	0.00914323		-0.693358
RASGEF1B	0.000702512	1.44232	0.00716645		-0.693327
MYO1E	2.37474e-08	1.44278	2.81893e-06		-0.693104
TMTC2	5.1002e-06	1.4435	0.000172603		-0.692762
BLVRA	0.000101124	1.44451	0.00161684		-0.692278
ESRRA	0.00109699	1.44479	0.00997027		-0.69214
P2RX1	3.01842e-06	1.44532	0.000116492		-0.691889
ADAM28	0.00053597	1.44751	0.00584827		-0.690841
TMSB4Y	4.4114e-05	1.44774	0.000897691		-0.690733
KCNMB1	7.39475e-05	1.44791	0.00130043		-0.690651
ADA	0.000493867	1.45084	0.00549769		-0.689257
LRRC18	0.000218274	1.45155	0.00292475		-0.688918
AIG1	2.21483e-06	1.45173	9.08484e-05		-0.688832
SLFN14	0.000208407	1.45185	0.00282469		-0.688777
PDE6G	4.42077e-05	1.45465	0.000898001		-0.687452
SYTL4	5.96169e-06	1.45667	0.000193403		-0.686497
DRAM1	7.06959e-07	1.45679	3.83299e-05		-0.68644
TTYH3	1.84633e-07	1.45703	1.39087e-05		-0.686326
DCLRE1A	0.000743823	1.45827	0.00745679		-0.685746
CD93	5.37775e-05	1.45844	0.00103789		-0.685662
CDKN2B	1.13753e-06	1.45848	5.50122e-05		-0.685647
PIK3AP1	0.000118087	1.45876	0.0018335		-0.685512
KIAA0930	1.92328e-05	1.46068	0.000466498		-0.684614
TSPAN13	0.00067016	1.46228	0.00688572		-0.683864
LIMS1	2.26319e-06	1.46239	9.23488e-05		-0.683811
CPNE5	0.000869313	1.46265	0.00833748		-0.683689
HMOX1	0.000621784	1.4629	0.00649083		-0.683575
MIR4741	6.75092e-09	1.46338	1.11348e-06		-0.683351
RBBP8	6.75092e-09	1.46338	1.11348e-06		-0.683351
HK3	0.000186633	1.46656	0.0026087		-0.681869
NT5M	0.00104368	1.46996	0.00958024		-0.68029
FNBP1L	3.83677e-08	1.47074	3.9293e-06		-0.679931
SLC37A2	3.08781e-06	1.47398	0.00011803		-0.678435
SASH1	2.09566e-05	1.47491	0.000497528		-0.678009
MRAS	5.06698e-06	1.47578	0.000171891		-0.677607
DNM3	0.000469361	1.47684	0.00527577		-0.67712
HAVCR2	0.000320301	1.48028	0.00396429		-0.675547
NAIP	0.000748207	1.48047	0.00748159		-0.675462
LRP1	2.08973e-05	1.48143	0.000497528		-0.675022
ACP2	4.99859e-07	1.48511	3.07149e-05		-0.673351
VWA5A	0.000869452	1.48575	0.00833748		-0.673062
KIAA0895L	0.000429122	1.48589	0.00495134		-0.672998
FHL2	2.58049e-06	1.48695	0.000102885		-0.672516
SOX4	5.0956e-07	1.48974	3.10673e-05		-0.671259
PDLIM1	8.48254e-05	1.49224	0.00142001		-0.670132
CAV2	1.34149e-05	1.4924	0.000353776		-0.670063
MS4A14	0.000624654	1.49355	0.00650365		-0.669545
MS4A7	0.000624654	1.49355	0.00650365		-0.669545
ADAM15	0.000653478	1.49525	0.00674528		-0.668785
TRPM2	0.000963259	1.4964	0.0090217		-0.668272
SESTD1	3.64732e-08	1.49708	3.83556e-06		-0.667969
NAT8	0.000245486	1.49767	0.00323508		-0.667704
ZFHX3	7.05133e-09	1.50126	1.15091e-06		-0.666109
STAB1	0.000126902	1.50187	0.00194149		-0.665836
CD180	2.19992e-05	1.50317	0.000516604		-0.665261
YPEL4	0.000189638	1.5072	0.00263471		-0.663482
HIST1H2BK	0.000399123	1.50728	0.00468805		-0.663447
NGFRAP1	0.000566175	1.50923	0.00609601		-0.662589
PDGFA	4.25366e-07	1.51364	2.68753e-05		-0.660657
FAM198B	0.000390529	1.51397	0.00459744		-0.660517
KIFC3	0.000539316	1.51425	0.00586752		-0.660392
CCRL2	1.48657e-05	1.51704	0.000381853		-0.659179
NCAM1	0.000751004	1.51728	0.00749905		-0.659076
ATP8B4	0.000801781	1.51918	0.00787162		-0.658251
MGLL	0.000968774	1.52092	0.00906252		-0.657496
ZNF788	1.88781e-08	1.5215	2.40489e-06		-0.657246
FUCA1	9.62459e-05	1.52156	0.00156602		-0.657219
TMEM150B	4.42466e-05	1.5241	0.000898001		-0.656125
PACSIN1	1.2967e-06	1.52502	5.9935e-05		-0.655729
CLDN5	5.76531e-06	1.5271	0.000188594		-0.654838
SAMD4A	0.000385883	1.52714	0.00455988		-0.654818
C7orf41	2.06507e-05	1.52766	0.000495522		-0.654594
CD72	0.000693328	1.52981	0.00709585		-0.653675
ALDH1A1	7.49431e-05	1.53272	0.00131646		-0.652434
CTSD	5.46102e-06	1.53406	0.00018129		-0.651867
AOAH	1.42975e-06	1.53543	6.47478e-05		-0.651285
LMNA	1.28016e-05	1.53557	0.0003423		-0.651225
CD36	6.16839e-06	1.53864	0.000196848		-0.649924
SPECC1	9.73455e-07	1.53878	4.90452e-05		-0.649864
RNF141	0.000840523	1.53887	0.0081197		-0.649827
NLRC4	1.76541e-05	1.5409	0.000436313		-0.648972
AVPR1A	3.50294e-06	1.54102	0.000130374		-0.648922
F5	0.000439291	1.54113	0.00501694		-0.648874
CDCP1	1.82568e-06	1.54376	7.83744e-05		-0.647767
MGST1	0.000564259	1.54652	0.00608491		-0.646611
CBWD5	0.000473632	1.54775	0.00530854		-0.646098
PARD3	4.43914e-06	1.54892	0.000157725		-0.645611
EPB41L3	5.07953e-05	1.54965	0.000996801		-0.645309
WHAMMP2	0.000119115	1.55259	0.00184429		-0.644084
ACER3	5.30679e-07	1.55314	3.17374e-05		-0.643859
C10orf11	0.000234188	1.55394	0.0031071		-0.643527
EGF	8.63567e-06	1.55556	0.000249817		-0.642855
BTBD3	1.20119e-10	1.55566	6.27384e-08		-0.642815
ZNF385D	3.93589e-05	1.56253	0.000820099		-0.639989
VMO1	0.000101436	1.56402	0.00162019		-0.639379
SMAD1	5.30094e-07	1.56612	3.17374e-05		-0.638521
ABLIM3	0.000196459	1.56622	0.00270028		-0.638479
IGFBP4	3.87842e-09	1.56844	7.32179e-07		-0.637575
FANCL	0.000972592	1.57321	0.0090928		-0.635642
RGS6	6.71362e-06	1.57613	0.000208308		-0.634464
KL	0.000128343	1.57647	0.00196005		-0.634329
PEAR1	5.12358e-06	1.57746	0.000172648		-0.633929
MEF2C	2.71688e-08	1.58052	3.1534e-06		-0.632701
ZNF799	0.000933245	1.58205	0.00881487		-0.632093
GUCY1A3	1.02642e-06	1.58209	5.05754e-05		-0.632075
LOC285740	1.96722e-07	1.58743	1.47485e-05		-0.629948
TJP2	6.23962e-08	1.58824	5.99807e-06		-0.629629
RAB27B	2.193e-05	1.59001	0.000515947		-0.628929
C7orf73	0.00100982	1.59201	0.00935708		-0.628136
PBX1	1.60575e-06	1.59349	7.06756e-05		-0.627553
HGF	0.000329144	1.59368	0.00405134		-0.62748
ENC1	0.000968282	1.59489	0.00906252		-0.627001
GP6	4.90945e-05	1.59494	0.000978705		-0.626982
LPAR1	5.19147e-07	1.59577	3.14074e-05		-0.626657
WASF1	1.55964e-07	1.59769	1.2219e-05		-0.625905
C12orf39	0.000290982	1.59792	0.00369182		-0.625812
S100Z	6.09136e-06	1.59821	0.000195585		-0.625699
XCL1	0.000205493	1.59988	0.00279018		-0.625048
PROS1	0.000227782	1.60252	0.00303496		-0.624018
PLEKHG1	0.000176823	1.60625	0.00251131		-0.622568
NAT8B	3.79967e-05	1.61001	0.00079595		-0.621116
ADAP2	6.34744e-05	1.61064	0.00115514		-0.620871
BCAT1	0.000385657	1.61136	0.00455988		-0.620595
OSCAR	2.50157e-06	1.61343	0.000100248		-0.619797
CALD1	3.10477e-05	1.6137	0.000684863		-0.619694
CMTM5	0.000210136	1.61539	0.00283846		-0.619045
MERTK	1.66743e-05	1.61934	0.000416034		-0.617535
IGFL2	9.59155e-10	1.62437	2.89019e-07		-0.615622
NEURL	0.000350517	1.62501	0.00423785		-0.615382
GNAZ	0.000194459	1.62873	0.00268456		-0.613975
TSPAN33	4.501e-06	1.63051	0.000158486		-0.613305
TNS1	1.19644e-08	1.63229	1.68891e-06		-0.612637
APCDD1	7.89612e-05	1.63789	0.00136357		-0.610543
SMPDL3A	0.000157488	1.6416	0.0023084		-0.609162
SPRED1	1.01541e-09	1.64747	2.94638e-07		-0.60699
COQ2	0.000435727	1.64802	0.0049981		-0.606787
P2RY1	2.68039e-12	1.64816	2.79993e-09		-0.606737
IL15	8.13754e-06	1.64935	0.000241949		-0.606301
C15orf54	1.10681e-05	1.66083	0.000302038		-0.602109
ASPHD2	9.42023e-07	1.66133	4.79239e-05		-0.601929
SLC6A12	3.16161e-07	1.66694	2.17278e-05		-0.599903
LOC728558	0.000727775	1.66937	0.00733817		-0.599027
GUCY1B3	1.65247e-06	1.67	7.17246e-05		-0.598802
HIST1H2AE	0.000486692	1.68228	0.00542774		-0.594432
STON2	7.60351e-08	1.68326	6.83992e-06		-0.594085
DUSP5P	1.16102e-06	1.68447	5.52948e-05		-0.59366
RHOU	1.16102e-06	1.68447	5.52948e-05		-0.59366
GP1BB	0.000166718	1.68767	0.00239881		-0.592533
2010-09-04	0.000166718	1.68767	0.00239881		-0.592533
SEPT5-GP1BB	0.000166718	1.68767	0.00239881		-0.592533
MEG3	0.00102613	1.69455	0.0094657		-0.590129
ARHGAP18	1.07602e-09	1.69503	3.06548e-07		-0.58996
GP9	0.000633704	1.70614	0.0065933		-0.586117
PTGS1	1.01016e-06	1.70722	5.04084e-05		-0.585747
TMEM38A	1.6323e-05	1.70946	0.000409592		-0.584982
AGPAT4	0.000617541	1.70949	0.00645084		-0.58497
TSPAN4	1.65304e-07	1.71062	1.28225e-05		-0.584585
HEMGN	3.76509e-06	1.71774	0.000138486		-0.582161
MYOF	4.23995e-05	1.71817	0.000870936		-0.582014
LOC152225	3.65409e-06	1.72146	0.000135111		-0.580901
ITGB5	4.45367e-06	1.72277	0.000157757		-0.58046
SIL1	2.75096e-05	1.72321	0.000623802		-0.580311
PF4	0.000194083	1.72399	0.00268173		-0.580049
PPBP	0.000194083	1.72399	0.00268173		-0.580049
IQSEC2	9.4126e-06	1.72628	0.000266702		-0.579279
CTDSPL	5.58013e-06	1.72789	0.000183574		-0.578741
SH3RF1	1.42542e-09	1.72979	3.66145e-07		-0.578104
DAB2	7.59701e-08	1.73257	6.83992e-06		-0.577177
ITGA2B	0.000812221	1.73374	0.0079294		-0.576787
ARMC3	7.43379e-08	1.73584	6.83992e-06		-0.57609
PGRMC1	7.03167e-06	1.73627	0.000216462		-0.575948
PLAC8	0.000427606	1.7506	0.00494113		-0.571234
LTBP1	8.01229e-07	1.75214	4.22709e-05		-0.570729
TUBA8	0.000176941	1.75644	0.00251131		-0.569334
PTPRO	1.20694e-06	1.76024	5.67914e-05		-0.568105
ACRBP	9.99736e-05	1.76124	0.00160665		-0.567783
C3AR1	0.000586724	1.76284	0.00627535		-0.567266
TNFSF4	2.14874e-08	1.76308	2.60998e-06		-0.56719
RSU1	2.20436e-05	1.77208	0.000516604		-0.56431
NRGN	8.81138e-05	1.77228	0.00146411		-0.564246
LY6G6F	0.000298697	1.77363	0.00376228		-0.563817
ABCC3	1.51814e-07	1.77464	1.19537e-05		-0.563495
MS4A4A	0.000601074	1.77734	0.00634866		-0.562637
GRB14	3.24358e-08	1.77987	3.5541e-06		-0.561839
ARHGAP6	9.17328e-08	1.78095	8.02995e-06		-0.561498
F13A1	1.91831e-05	1.78136	0.000466016		-0.56137
ANKRD34B	0.000533984	1.785	0.00583066		-0.560225
SEMA3C	1.30848e-11	1.78511	1.13903e-08		-0.560189
FRMD3	3.80945e-05	1.7906	0.000796557		-0.558473
PPARG	0.000168253	1.79077	0.00241647		-0.558418
GMPR	3.79431e-06	1.79859	0.000139234		-0.555991
ASAP2	1.38033e-05	1.80493	0.000359275		-0.554038
SPOCD1	2.77166e-06	1.80513	0.000108845		-0.553977
LOC100272216	0.000253288	1.80574	0.00332671		-0.55379
TCL1A	2.78557e-05	1.81249	0.000629829		-0.551727
C2	0.000576385	1.81319	0.00619436		-0.551514
L1TD1	7.58176e-11	1.81463	4.24281e-08		-0.551076
BEND2	3.89991e-06	1.81688	0.000142117		-0.550394
NRP1	1.45052e-10	1.81835	7.06273e-08		-0.549949
ITGB3	6.03231e-05	1.82124	0.00111463		-0.549075
ELOVL7	5.08941e-07	1.82412	3.10673e-05		-0.548211
RHOBTB1	6.76721e-08	1.82439	6.34942e-06		-0.548128
TMEM40	1.6587e-05	1.82546	0.000414518		-0.547807
WHAMMP3	2.24587e-05	1.83375	0.00052445		-0.545331
C11orf75	4.77853e-09	1.83614	8.8088e-07		-0.544622
TDRD9	0.000838397	1.84096	0.00811417		-0.543196
SDC2	0.000108001	1.84133	0.00170592		-0.543087
LOC100506035	3.65566e-05	1.8494	0.000776158		-0.540716
MEIS1	5.43369e-06	1.84946	0.000180765		-0.540699
TFPI	0.000420799	1.84987	0.00489495		-0.54058
CYP1B1	0.000594535	1.85149	0.00630343		-0.540107
APOBEC3H	1.41499e-05	1.85597	0.000366471		-0.538802
OXTR	1.12075e-07	1.8582	9.40851e-06		-0.538154
MSR1	3.67812e-06	1.86139	0.000135606		-0.537233
PRKAR2B	5.56953e-06	1.86334	0.000183574		-0.536671
LOC200772	0.00017972	1.86784	0.00253841		-0.535379
LOC100132891	6.87083e-05	1.87292	0.00122618		-0.533925
MYLK	1.73997e-05	1.87436	0.000431386		-0.533514
CTSL1	0.000283012	1.87685	0.00362594		-0.532808
CA2	1.43432e-06	1.88492	6.47677e-05		-0.530527
DHRS9	1.46388e-05	1.89791	0.000377261		-0.526895
HIST1H2BH	1.72358e-05	1.90919	0.00042868		-0.523783
FRMD4B	1.21243e-08	1.91043	1.69621e-06		-0.523441
SH3BGRL2	1.09638e-06	1.91423	5.35062e-05		-0.522403
SNCA	0.000757709	1.92815	0.00753812		-0.518631
CLU	3.11325e-05	1.93554	0.000685133		-0.516653
MIR4485	0.000882821	1.94707	0.00841931		-0.513593
MTRNR2L8	0.000882821	1.94707	0.00841931		-0.513593
LOXHD1	1.8231e-06	1.96264	7.83744e-05		-0.509518
IGF2BP3	1.8353e-07	1.97522	1.38924e-05		-0.506272
TPTEP1	1.49938e-06	1.99255	6.73176e-05		-0.501869
DYTN	3.36902e-05	1.99376	0.000725219		-0.501566
PDE5A	1.76266e-07	1.99971	1.34073e-05		-0.500072
MAFB	3.57061e-08	2.0082	3.78026e-06		-0.49796
CDKN1A	1.01198e-09	2.02609	2.94638e-07		-0.493562
P2RY12	9.99396e-05	2.02863	0.00160665		-0.492943
ARFIP2	0.000212261	2.0317	0.00285978		-0.492199
SMOX	3.43359e-08	2.03555	3.70311e-06		-0.491267
TSC22D1	1.36576e-05	2.04459	0.000357862		-0.489097
PRUNE2	4.46064e-05	2.04671	0.000903021		-0.488588
GNG11	2.41786e-06	2.05013	9.81489e-05		-0.487775
LOC643723	8.7711e-05	2.06907	0.00145896		-0.483309
MMD	3.34812e-08	2.06934	3.64317e-06		-0.483245
SDPR	9.71849e-08	2.12362	8.43867e-06		-0.470893
MFAP3L	1.5508e-09	2.1246	3.73839e-07		-0.470678
C2orf88	1.40807e-08	2.1282	1.95248e-06		-0.469882
TUBB1	3.57173e-07	2.1287	2.4123e-05		-0.469771
PDGFC	1.65121e-08	2.14694	2.16592e-06		-0.465779
LYPD2	2.15317e-06	2.14877	8.92541e-05		-0.465382
GPR137B	1.6011e-05	2.17169	0.000403989		-0.46047
SPTSSB	1.10838e-05	2.17376	0.000302038		-0.460032
FCRL1	9.35287e-05	2.17938	0.00152816		-0.458845
C9orf139	0.00056406	2.1862	0.00608491		-0.457415
TNNC2	2.71657e-05	2.18743	0.000617794		-0.457157
SPARC	3.13876e-06	2.21398	0.000119063		-0.451676
CTTN	2.09378e-08	2.23436	2.56883e-06		-0.447556
HGD	1.15889e-06	2.2579	5.52948e-05		-0.442889
C21orf7	5.35545e-07	2.27273	3.19067e-05		-0.439999
FMNL2	2.78385e-06	2.30544	0.00010905		-0.433757
DDX11L10	1.19723e-06	2.31647	5.6548e-05		-0.431691
HIST1H2AI	0.00073253	2.35368	0.00737187		-0.424867
AGPAT4-IT1	6.70104e-06	2.38334	0.000208308		-0.419579
MYEOV	1.419e-07	2.39144	1.15516e-05		-0.418157
SUCNR1	4.85609e-06	2.39822	0.000166136		-0.416977
PF4V1	3.4741e-08	2.40552	3.70311e-06		-0.415711
CXCL5	0.00011886	2.42551	0.00184216		-0.412284
C1QA	6.87706e-06	2.52521	0.000212119		-0.396007
PDZK1IP1	2.74118e-08	2.53782	3.15821e-06		-0.394039
NEXN	0.000321744	2.61952	0.00397902		-0.38175
NDUFAF3	0.000443304	2.62244	0.00504439		-0.381324
C15orf37	0.000859191	2.99621	0.00827454		-0.333755
DDX11L1	3.77209e-05	3.0019	0.000793353		-0.333122
DPRXP4	0.000267951	3.04148	0.00347042		-0.328787
SYVN1	0.000763199	3.14609	0.00756871		-0.317855
TBC1D8	3.94637e-05	3.19666	0.00082119		-0.312827
MNF1	3.10348e-06	3.7069	0.00011803		-0.269767
HBA1	0.00107995	3.81906	0.00984969		-0.261845
BMP6	5.77092e-09	3.82375	9.82875e-07		-0.261523
HBA2	0.00072437	3.89862	0.00731796		-0.256501
NREP	8.81814e-07	3.91473	4.54511e-05		-0.255445
HBB	0.00089317	4.08606	0.00848702		-0.244735
CD300LD	0.000453905	4.21675	0.00512779		-0.237149
OSBPL9	0.000430879	4.62679	0.00496304		-0.216133
RRN3P1	0.00110328	0.77361	0.0100158		-1.29264
RPL14	0.00110435	0.730953	0.0100197		-1.36808
DDX11L9	0.00110877	2.68746	0.010054		-0.372099
KAL1	0.00111001	1.26804	0.0100594		-0.788621
NIPA1	0.00111447	0.860291	0.010094		-1.1624
ARHGAP32	0.00111656	1.19068	0.0101071		-0.839858
PLAG1	0.00111726	0.812463	0.0101076		-1.23083
HARS2	0.00112247	0.861078	0.0101399		-1.16134
ZMAT2	0.00112247	0.861078	0.0101399		-1.16134
B3GALNT1	0.0011233	1.48999	0.0101399		-0.671147
EVC	0.00112341	1.11379	0.0101399		-0.897832
ZNF354B	0.00112909	0.867105	0.0101852		-1.15326
BCL2	0.0011312	0.674209	0.0101978		-1.48322
EAF2	0.00113179	1.41944	0.0101978		-0.704503
ZNF337	0.00113335	0.835046	0.010206		-1.19754
GUSBP5	0.00113498	0.893793	0.0102148		-1.11883
FCHO2	0.0011363	0.802073	0.0102209		-1.24677
MAP2K7	0.00113799	0.830744	0.0102302		-1.20374
PLD3	0.00114139	1.25495	0.0102513		-0.796844
TIMP1	0.00114165	1.48336	0.0102513		-0.674143
LYVE1	0.00114527	0.279489	0.0102779		-3.57795
NT5C2	0.00114724	1.24977	0.0102897		-0.800149
ECI2	0.0011502	0.865216	0.0103103		-1.15578
RBL2	0.00115189	0.799089	0.0103196		-1.25143
GPR133	0.00115355	1.29439	0.0103286		-0.772564
CLGN	0.00115433	1.15034	0.0103297		-0.869306
KIF21A	0.00115651	0.768061	0.0103432		-1.30198
LOC100505875	0.00116213	1.64025	0.0103876		-0.609663
ARHGEF12	0.00117478	1.3355	0.0104947		-0.748784
NAAA	0.00117631	1.34729	0.0105024		-0.74223
LOC728743	0.00117756	0.754617	0.0105071		-1.32517
ATF7IP2	0.00117881	0.614802	0.0105071		-1.62654
LOC728554	0.00117885	0.7646	0.0105071		-1.30787
KIAA1430	0.00118226	0.848823	0.0105314		-1.1781
KANSL1	0.00118864	0.86185	0.0105746		-1.16029
MPL	0.00118903	1.29023	0.0105746		-0.775055
OGDH	0.00118913	1.14042	0.0105746		-0.876867
OR2B11	0.00119629	1.1904	0.0106311		-0.840055
OLIG2	0.00119683	0.667895	0.0106311		-1.49724
ZFYVE26	0.00120336	1.20347	0.010683		-0.830928
ZNF792	0.00121107	0.876703	0.0107453		-1.14064
PRICKLE1	0.00121287	1.19291	0.0107552		-0.838288
SPSB3	0.00121569	0.834226	0.0107673		-1.19872
PRDM1	0.00121685	0.68347	0.0107673		-1.46312
LOC100507472	0.00121698	1.44773	0.0107673		-0.690739
PCSK6	0.00121698	1.44773	0.0107673		-0.690739
F8	0.0012206	1.28744	0.0107932		-0.776733
NETO2	0.00122369	1.21524	0.0108145		-0.822886
TRUB1	0.00122503	0.884667	0.0108202		-1.13037
SCPEP1	0.00123529	1.25273	0.0109046		-0.798255
NEAT1	0.00124047	1.27101	0.0109442		-0.786776
TAS2R31	0.00124122	1.16558	0.0109446		-0.857939
TCP10L	0.00125186	0.444655	0.0110322		-2.24894
CCL4L1	0.00125283	0.371859	0.0110346		-2.68919
DCAF17	0.0012538	0.879129	0.0110369		-1.13749
PRSS33	0.0012555	0.483501	0.0110457		-2.06825
ZNF746	0.00125693	0.803754	0.0110459		-1.24416
ZNF767	0.00125693	0.803754	0.0110459		-1.24416
ANKRD36BP1	0.00125904	1.2209	0.0110582		-0.81907
PACRGL	0.00126347	1.22908	0.011091		-0.813615
SHISA9	0.00126718	1.18031	0.0111125		-0.847237
ARAP3	0.00126787	0.714598	0.0111125		-1.39939
ECE1	0.00126806	0.830695	0.0111125		-1.20381
TNFRSF13B	0.00126893	0.723736	0.011114		-1.38172
HNRNPA0	0.00127067	0.882256	0.011123		-1.13346
SERPINH1	0.00127438	0.863709	0.0111492		-1.1578
HIVEP1	0.00127798	0.848238	0.0111744		-1.17891
BCL11B	0.00128359	0.653674	0.0112171		-1.52981
WDR44	0.00128428	1.10546	0.0112171		-0.904599
SNRPA1	0.0012868	0.844686	0.0112328		-1.18387
TMEM203	0.00128897	0.889268	0.0112399		-1.12452
FAM190B	0.00128905	0.851506	0.0112399		-1.17439
NRF1	0.00129168	0.864403	0.0112566		-1.15687
PLLP	0.00129849	0.841151	0.0113096		-1.18885
LPIN1	0.00129975	0.853012	0.0113143		-1.17232
KDM6B	0.00130663	0.809378	0.0113679		-1.23552
ABHD16A	0.00130846	1.21668	0.0113713		-0.821909
ABCA11P	0.0013092	0.832241	0.0113713		-1.20158
ZNF721	0.0013092	0.832241	0.0113713		-1.20158
FABP5	0.00131437	1.23261	0.0114099		-0.811285
HSBP1	0.00131801	1.19211	0.0114277		-0.838851
LOC728377	0.00131901	0.6113	0.0114277		-1.63586
OR2A7	0.00131901	0.6113	0.0114277		-1.63586
ZNF696	0.00131934	0.896861	0.0114277		-1.115
AKIRIN1	0.00132393	0.887264	0.0114572		-1.12706
SLC9A7P1	0.0013242	1.26248	0.0114572		-0.792095
CMTM7	0.00133163	4.30206	0.011515		-0.232447
FCER2	0.00134423	1.48857	0.0116146		-0.671786
CYTIP	0.00134462	0.774456	0.0116146		-1.29123
ZNF471	0.0013454	1.12927	0.0116149		-0.88553
PSEN2	0.00134688	1.19529	0.0116213		-0.836619
SLC35C2	0.00136684	0.839664	0.011787		-1.19095
EPHB1	0.00137005	0.205477	0.0118082		-4.86672
ATP6V0A2	0.00137235	0.84391	0.0118215		-1.18496
ATN1	0.00137447	0.870564	0.0118333		-1.14868
TPP1	0.00137946	1.25365	0.0118697		-0.797672
FPGT	0.00138856	1.16518	0.0119284		-0.858239
FPGT-TNNI3K	0.00138856	1.16518	0.0119284		-0.858239
TNNI3K	0.00138856	1.16518	0.0119284		-0.858239
ACOT8	0.00139266	1.12323	0.0119539		-0.890292
FGFBP3	0.00139305	0.921388	0.0119539		-1.08532
CXCR7	0.0013946	0.802291	0.0119606		-1.24643
PHLDA3	0.00139541	1.61021	0.011961		-0.621035
LGR6	0.00139709	0.765161	0.0119688		-1.30691
TSPO	0.0014003	1.42262	0.0119898		-0.702927
UBA2	0.00140109	0.889502	0.01199		-1.12422
CHPF	0.00140195	0.868536	0.0119908		-1.15136
PSMA4	0.0014046	1.26588	0.0120069		-0.789962
PCID2	0.00140606	0.865331	0.0120128		-1.15563
CARNS1	0.00140728	0.797224	0.0120167		-1.25435
HEMK1	0.00140904	0.808349	0.0120196		-1.23709
SCARB2	0.00140915	1.31875	0.0120196		-0.758296
PON2	0.00141113	1.22999	0.01203		-0.813017
SPDYE7P	0.00141924	1.2693	0.0120925		-0.787835
GPR88	0.00142007	1.23336	0.0120929		-0.810794
MIR3605	0.00142798	0.819121	0.0121433		-1.22082
PHC2	0.00142798	0.819121	0.0121433		-1.22082
CBLL1	0.0014283	0.881932	0.0121433		-1.13387
DSEL	0.00142957	0.894076	0.0121475		-1.11847
NLRP6	0.0014306	0.353435	0.0121496		-2.82937
ATP2A3	0.00143222	0.802693	0.0121568		-1.24581
UBE2Q1	0.00143377	0.878861	0.0121634		-1.13784
NEIL2	0.00143929	0.838127	0.0122036		-1.19314
ORMDL3	0.00144139	0.793234	0.0122148		-1.26066
ZMAT3	0.0014422	1.14502	0.012215		-0.873348
MFGE8	0.00144853	0.704658	0.0122599		-1.41913
RCN1	0.00144907	1.2199	0.0122599		-0.819742
HYAL3	0.00145106	0.759329	0.0122636		-1.31695
NAT6	0.00145106	0.759329	0.0122636		-1.31695
DDX11L2	0.00145619	1.72796	0.0123003		-0.578717
TMEM182	0.00146077	0.858355	0.0123323		-1.16502
ZNF26	0.00146281	1.20894	0.0123348		-0.827169
FLJ31306	0.0014635	0.810594	0.0123348		-1.23366
PVR	0.00146366	1.26487	0.0123348		-0.790596
DDX18	0.00146421	0.899675	0.0123348		-1.11151
RASA3	0.00146521	0.855683	0.0123366		-1.16866
SLC39A8	0.00147602	0.664805	0.0124209		-1.5042
TFEC	0.00147937	1.44808	0.0124321		-0.690572
SGSM2	0.0014795	0.816515	0.0124321		-1.22472
ZNF607	0.00148083	0.818266	0.0124321		-1.2221
KCNK6	0.00148085	1.17464	0.0124321		-0.851322
ANP32A	0.00148131	0.842484	0.0124321		-1.18697
TMEM158	0.0014834	1.43222	0.012443		-0.698216
C2orf40	0.00148436	0.853664	0.0124444		-1.17142
GPR153	0.0014857	0.87057	0.0124489		-1.14867
DGKE	0.00149689	0.853611	0.012536		-1.17149
RLN1	0.00149771	0.728782	0.0125361		-1.37215
RPL12	0.00149978	0.874129	0.0125467		-1.144
CDH24	0.00150113	0.8748	0.0125514		-1.14312
CCDC154	0.00150452	1.9672	0.012573		-0.508337
TNS3	0.00150718	1.27811	0.0125885		-0.782404
IL7	0.00152061	1.32687	0.0126879		-0.753655
PLA2G12A	0.0015207	1.34852	0.0126879		-0.741554
PDE8A	0.00152383	1.2061	0.0127021		-0.829115
C5orf22	0.00152403	1.1076	0.0127021		-0.902852
C17orf76-AS1	0.00152861	0.796287	0.0127268		-1.25583
SNORD49B	0.00152861	0.796287	0.0127268		-1.25583
UCP2	0.00153272	1.18676	0.0127542		-0.842629
SCN9A	0.0015362	1.2997	0.0127764		-0.769407
PRKCQ	0.00153917	0.463293	0.0127943		-2.15846
PDZD2	0.00154101	1.21801	0.0128028		-0.821008
IL1RAP	0.00154743	0.672116	0.0128494		-1.48784
EP400	0.00154972	0.803508	0.0128615		-1.24454
ST7	0.00155357	1.22326	0.0128798		-0.81749
ST7-OT3	0.00155357	1.22326	0.0128798		-0.81749
RAB31	0.00156028	1.14179	0.0129286		-0.875816
MIDN	0.00157441	0.809662	0.0130388		-1.23508
DYRK2	0.00157869	0.804584	0.0130674		-1.24288
SP2	0.00158183	0.878905	0.0130864		-1.13778
PPP2R5B	0.00158311	1.22554	0.0130896		-0.815967
FAM156A	0.00158472	1.21132	0.0130896		-0.825547
FAM156B	0.00158472	1.21132	0.0130896		-0.825547
KIR2DS2	0.00158659	0.796044	0.0130981		-1.25621
DDHD1	0.00159062	1.27034	0.013116		-0.787191
MEOX1	0.00159147	0.850038	0.013116		-1.17642
CMIP	0.0015915	1.20138	0.013116		-0.832374
POLR3GL	0.00159211	0.860567	0.013116		-1.16202
TRAP1	0.00159778	0.722428	0.0131559		-1.38422
PHACTR2	0.00160154	1.29304	0.0131799		-0.773374
CSF2RB	0.00160329	0.784188	0.0131874		-1.2752
ZNF391	0.0016063	0.871079	0.0132052		-1.148
ZNF672	0.00161048	1.10749	0.0132326		-0.902942
C1orf127	0.00161154	1.14589	0.0132344		-0.872687
MRPL41	0.00161641	0.847243	0.0132646		-1.1803
SESN3	0.00161691	0.841765	0.0132646		-1.18798
EIF3E	0.00162475	0.862101	0.0133214		-1.15996
KIAA1432	0.00162554	1.14478	0.0133214		-0.873529
WASH2P	0.00162701	0.818921	0.0133265		-1.22112
PLK1	0.00163979	1.68991	0.0134146		-0.591749
SLC9B2	0.00164142	0.795854	0.0134146		-1.25651
VILL	0.00164252	0.785417	0.0134146		-1.27321
GNB4	0.00164493	1.23177	0.0134146		-0.811841
ACVR1B	0.00164623	1.23891	0.0134146		-0.807164
LILRA3	0.00164719	1.29345	0.0134146		-0.773125
LILRA4	0.00164719	1.29345	0.0134146		-0.773125
LILRA6	0.00164719	1.29345	0.0134146		-0.773125
LILRB2	0.00164719	1.29345	0.0134146		-0.773125
LILRB3	0.00164719	1.29345	0.0134146		-0.773125
LILRB5	0.00164719	1.29345	0.0134146		-0.773125
CREBBP	0.0016525	0.822732	0.0134448		-1.21546
CCDC144C	0.00165261	2.58446	0.0134448		-0.386928
CD300LF	0.00165985	1.24075	0.0134913		-0.805963
LHFPL2	0.00166005	1.47116	0.0134913		-0.679734
HIST1H2AK	0.00166171	1.42791	0.0134978		-0.700322
SLC2A6	0.00166646	1.40401	0.0135294		-0.712246
CDC25B	0.00166767	0.781659	0.0135322		-1.27933
PVRL2	0.00167521	1.4471	0.0135734		-0.691038
NSUN6	0.00167527	0.847829	0.0135734		-1.17948
SLC35D3	0.00167534	1.13913	0.0135734		-0.877861
ATP6V0C	0.00167648	1.20542	0.0135756		-0.829585
ATP1B1	0.00167878	1.40189	0.0135872		-0.713321
MOCS2	0.00168116	0.879285	0.0135974		-1.13729
PRAM1	0.00168178	1.33728	0.0135974		-0.747787
PKD1P1	0.00168349	0.696793	0.0136042		-1.43515
BCLAF1	0.00168466	0.851379	0.0136067		-1.17457
ADO	0.00168718	1.15022	0.01362		-0.8694
HAX1	0.00168926	0.856928	0.0136298		-1.16696
SLC25A1	0.00169068	0.849089	0.0136342		-1.17773
CTSA	0.00169217	1.28476	0.0136376		-0.778355
SETDB1	0.00169285	1.1545	0.0136376		-0.866176
SLC1A7	0.00169625	0.798656	0.013658		-1.2521
FCRL2	0.00170387	2.35536	0.0137074		-0.424564
FZD5	0.00170413	1.16317	0.0137074		-0.85972
LEPROTL1	0.00170521	0.83242	0.013709		-1.20132
NOLC1	0.00171335	0.863326	0.0137675		-1.15831
DIAPH2	0.0017151	1.21128	0.0137744		-0.82557
BTD	0.001727	0.871356	0.0138629		-1.14764
DHX30	0.00172855	0.903797	0.0138683		-1.10644
CCL4L2	0.00173452	0.402043	0.013909		-2.48729
TGM2	0.00173852	1.40762	0.0139339		-0.710418
PRMT2	0.00174334	0.880022	0.0139546		-1.13634
KREMEN1	0.00174368	1.42081	0.0139546		-0.703824
EGFL7	0.00174376	1.33469	0.0139546		-0.749237
CR2	0.00174641	1.29183	0.0139686		-0.774094
ZFYVE9	0.00175392	1.22626	0.0140215		-0.815485
CDC23	0.00175969	0.899168	0.0140605		-1.11214
ZC3H12C	0.00176362	1.14645	0.0140813		-0.872261
SPIB	0.00176409	1.33361	0.0140813		-0.749846
ANK1	0.00176603	1.19675	0.0140896		-0.835595
SLC35G3	0.00177106	0.89316	0.0141226		-1.11962
RASSF2	0.00178173	0.860825	0.0142003		-1.16168
CYB561D1	0.00178322	0.869389	0.0142029		-1.15023
POU5F1P4	0.00178386	1.21078	0.0142029		-0.825913
PRDM8	0.00179181	0.776095	0.0142589		-1.2885
GADD45A	0.00180404	1.64243	0.0143468		-0.608853
MIR29B1	0.00180468	2.21634	0.0143468		-0.451195
CELSR2	0.00180813	0.862664	0.0143642		-1.1592
RSAD1	0.00180871	0.82958	0.0143642		-1.20543
KIAA1143	0.00181485	0.906022	0.0143896		-1.10373
MEF2B	0.00181724	1.33043	0.0143896		-0.751639
MEF2BNB	0.00181724	1.33043	0.0143896		-0.751639
MEF2BNB-MEF2B	0.00181724	1.33043	0.0143896		-0.751639
MAP1LC3A	0.00181779	1.50762	0.0143896		-0.663299
C1orf35	0.00181886	0.695353	0.0143896		-1.43812
EMR4P	0.00181894	0.636661	0.0143896		-1.57069
GLOD4	0.00182062	0.908106	0.0143896		-1.10119
B4GALT6	0.00182082	1.16981	0.0143896		-0.854837
ARID5A	0.00182108	0.810406	0.0143896		-1.23395
TRIM27	0.00182437	1.30651	0.0144083		-0.765395
TRIM71	0.00182775	1.18296	0.0144277		-0.845335
RBBP7	0.00183458	0.893513	0.0144743		-1.11918
HIVEP2	0.00184474	0.762036	0.0145408		-1.31227
LOC572558	0.00184486	1.2555	0.0145408		-0.796498
DNAJC13	0.00184623	1.18064	0.0145443		-0.847
TGFBR2	0.00184847	0.811676	0.01455		-1.23202
EIF4A1	0.00185067	1.40447	0.01455		-0.712013
SENP3	0.00185067	1.40447	0.01455		-0.712013
SENP3-EIF4A1	0.00185067	1.40447	0.01455		-0.712013
FDPSL2A	0.00185382	1.47778	0.0145675		-0.676691
ZIK1	0.00185565	0.791648	0.0145711		-1.26319
ETNK1	0.00185614	1.11053	0.0145711		-0.900473
ATXN2	0.00186768	0.39173	0.0146543		-2.55278
RFK	0.00187041	1.18071	0.0146598		-0.846949
KIAA1383	0.00187164	1.1091	0.0146598		-0.901632
[truncated: 13,670 more rows]
