# Supplementary material for: Differentially Expressed Gene Transcripts Using RNA Sequencing from the Blood of Immunosuppressed Kidney Allograft Recipients
Source: PLoS One. 2015 May 6;10(5):e0125045. doi: 10.1371/journal.pone.0125045 (PMC4422721; doi:10.1371/journal.pone.0125045)
Supplement: S7 Table — (a) At week 1, (b) at 3 months, (c) at 6 months. (XLSX) [file pone.0125045.s008.xlsx]

## Sheet: Table S7a
Up pathways (no of DEGs)	Table S7a: Week 1
	Symbol	Entrez Gene Name	Fold Change
Axonal Guidance Signaling(12)	ABLIM3	actin binding LIM protein family, member 3	2.131
	ADAM15	ADAM metallopeptidase domain 15	2.048
	BMP6	bone morphogenetic protein 6	3.13
	GNG11	guanine nucleotide binding protein (G protein), gamma 11	2.286
	MMP8	matrix metallopeptidase 8 (neutrophil collagenase)	9.243
	MMP9	matrix metallopeptidase 9 (gelatinase B, 92kDa gelatinase, 92kDa type IV collagenase)	2.768
	MYL9	myosin, light chain 9, regulatory	3.203
	PLXNB2	plexin B2	2.112
	PRKAR2B	protein kinase, cAMP-dependent, regulatory, type II, beta	2.322
	TUBB1	tubulin, beta 1 class VI	2.249
	TUBB6	tubulin, beta 6 class V	2.215
	WNT5B	wingless-type MMTV integration site family, member 5B	2.02
LXR/RXR Activation(6)	C3	complement component 3	2.158
	CD36	CD36 molecule (thrombospondin receptor)	2.195
	CLU	clusterin	2.603
	HPR	haptoglobin-related protein	6.04
	LYZ	lysozyme	2.286
	MMP9	matrix metallopeptidase 9 (gelatinase B, 92kDa gelatinase, 92kDa type IV collagenase)	2.768
Airway Pathology in Chronic Obstructive Pulmonary Disease(2)	MMP8	matrix metallopeptidase 8 (neutrophil collagenase)	9.243
	MMP9	matrix metallopeptidase 9 (gelatinase B, 92kDa gelatinase, 92kDa type IV collagenase)	2.768
Down pathways(no of DEGs)	Week 1
	Symbol	Entrez Gene Name	Fold Change
T-cell Receptor Signaling (18)	CAMK4	calcium/calmodulin-dependent protein kinase IV	-4.76
	CARD11	caspase recruitment domain family, member 11	-2.753
	CD28	CD28 molecule	-5.429
	CD247	CD247 molecule	-9.171
	CD3D	CD3d molecule, delta (CD3-TCR complex)	-14.394
	CD3E	CD3e molecule, epsilon (CD3-TCR complex)	-14.986
	CD3G	CD3g molecule, gamma (CD3-TCR complex)	-11.937
	CD8A	CD8a molecule	-7.621
	CD8B	CD8b molecule	-6.033
	CTLA4	cytotoxic T-lymphocyte-associated protein 4	-2.585
	FOS	FBJ murine osteosarcoma viral oncogene homolog	-2.466
	ITK	IL2-inducible T-cell kinase	-10.825
	LCK	LCK proto-oncogene, Src family tyrosine kinase	-8.908
	NFATC2	nuclear factor of activated T-cells, cytoplasmic, calcineurin-dependent 2	-2.768
	PLCG1	phospholipase C, gamma 1	-5.033
	RASGRP1	RAS guanyl releasing protein 1 (calcium and DAG-regulated)	-4.504
	TXK	TXK tyrosine kinase	-3.128
	ZAP70	zeta-chain (TCR) associated protein kinase 70kDa	-9.416
iCOS-iCOSL Signaling in T Helper Cells(17)	CAMK4	calcium/calmodulin-dependent protein kinase IV	-4.76
	CD28	CD28 molecule	-5.429
	CD247	CD247 molecule	-9.171
	CD3D	CD3d molecule, delta (CD3-TCR complex)	-14.394
	CD3E	CD3e molecule, epsilon (CD3-TCR complex)	-14.986
	CD3G	CD3g molecule, gamma (CD3-TCR complex)	-11.937
	CD40LG	CD40 ligand	-6.027
	ICOS	inducible T-cell co-stimulator	-3.684
	IL2RA	interleukin 2 receptor, alpha	-2.388
	IL2RB	interleukin 2 receptor, beta	-6.739
	ITK	IL2-inducible T-cell kinase	-10.825
	LCK	LCK proto-oncogene, Src family tyrosine kinase	-8.908
	NFATC2	nuclear factor of activated T-cells, cytoplasmic, calcineurin-dependent 2	-2.768
	PLCG1	phospholipase C, gamma 1	-5.033
	PLEKHA1	pleckstrin homology domain containing, family A (phosphoinositide binding specific) member 1	-2.032
	TRAT1	T cell receptor associated transmembrane adaptor 1	-8.775
	ZAP70	zeta-chain (TCR) associated protein kinase 70kDa	-9.416
CTLA4 Signaling in Cytotoxic T Lymphocytes(13)	CD28	CD28 molecule	-5.429
	CD247	CD247 molecule	-9.171
	CD3D	CD3d molecule, delta (CD3-TCR complex)	-14.394
	CD3E	CD3e molecule, epsilon (CD3-TCR complex)	-14.986
	CD3G	CD3g molecule, gamma (CD3-TCR complex)	-11.937
	CD8A	CD8a molecule	-7.621
	CD8B	CD8b molecule	-6.033
	CTLA4	cytotoxic T-lymphocyte-associated protein 4	-2.585
	LCK	LCK proto-oncogene, Src family tyrosine kinase	-8.908
	PLCG1	phospholipase C, gamma 1	-5.033
	PP2R2B	Protein phosphatase 2, Regulatory subunit B,beta	-2.578
	TRAT1	T cell receptor associated transmembrane adaptor 1	-8.775
	ZAP70	zeta-chain (TCR) associated protein kinase 70kDa	-9.416
combined pathways(no of DEGs)	Week 1
	Symbol	Entrez Gene Name	Fold Change
T Cell Receptor Signaling(18)	CAMK4	calcium/calmodulin-dependent protein kinase IV	-4.76
	CARD11	caspase recruitment domain family, member 11	-2.753
	CD28	CD28 molecule	-5.429
	CD247	CD247 molecule	-9.171
	CD3D	CD3d molecule, delta (CD3-TCR complex)	-14.394
	CD3E	CD3e molecule, epsilon (CD3-TCR complex)	-14.986
	CD3G	CD3g molecule, gamma (CD3-TCR complex)	-11.937
	CD8A	CD8a molecule	-7.621
	CD8B	CD8b molecule	-6.033
	CTLA4	cytotoxic T-lymphocyte-associated protein 4	-2.585
	FOS	FBJ murine osteosarcoma viral oncogene homolog	-2.466
	ITK	IL2-inducible T-cell kinase	-10.825
	LCK	LCK proto-oncogene, Src family tyrosine kinase	-8.908
	NFATC2	nuclear factor of activated T-cells, cytoplasmic, calcineurin-dependent 2	-2.768
	PLCG1	phospholipase C, gamma 1	-5.033
	RASGRP1	RAS guanyl releasing protein 1 (calcium and DAG-regulated)	-4.504
	TXK	TXK tyrosine kinase	-3.128
	ZAP70	zeta-chain (TCR) associated protein kinase 70kDa	-9.416
iCOS-iCOSL Signaling in T Helper Cells(17)	CAMK4	calcium/calmodulin-dependent protein kinase IV	-4.76
	CD28	CD28 molecule	-5.429
	CD247	CD247 molecule	-9.171
	CD3D	CD3d molecule, delta (CD3-TCR complex)	-14.394
	CD3E	CD3e molecule, epsilon (CD3-TCR complex)	-14.986
	CD3G	CD3g molecule, gamma (CD3-TCR complex)	-11.937
	CD40LG	CD40 ligand	-6.027
	ICOS	inducible T-cell co-stimulator	-3.684
	IL2RA	interleukin 2 receptor, alpha	-2.388
	IL2RB	interleukin 2 receptor, beta	-6.739
	ITK	IL2-inducible T-cell kinase	-10.825
	LCK	LCK proto-oncogene, Src family tyrosine kinase	-8.908
	NFATC2	nuclear factor of activated T-cells, cytoplasmic, calcineurin-dependent 2	-2.768
	PLCG1	phospholipase C, gamma 1	-5.033
	PLEKHA1	pleckstrin homology domain containing, family A (phosphoinositide binding specific) member 1	-2.032
	TRAT1	T cell receptor associated transmembrane adaptor 1	-8.775
	ZAP70	zeta-chain (TCR) associated protein kinase 70kDa	-9.416
CTLA4 Signaling in Cytotoxic T Lymphocytes(14)	CD28	CD28 molecule	-5.429
	CD247	CD247 molecule	-9.171
	CD3D	CD3d molecule, delta (CD3-TCR complex)	-14.394
	CD3E	CD3e molecule, epsilon (CD3-TCR complex)	-14.986
	CD3G	CD3g molecule, gamma (CD3-TCR complex)	-11.937
	CD8A	CD8a molecule	-7.621
	CD8B	CD8b molecule	-6.033
	CLTCL1	clathrin, heavy chain-like 1	2.328
	CTLA4	cytotoxic T-lymphocyte-associated protein 4	-2.585
	LCK	LCK proto-oncogene, Src family tyrosine kinase	-8.908
	PLCG1	phospholipase C, gamma 1	-5.033
	PPP2R2B	protein phosphatase 2, regulatory subunit B, beta	-2.578
	TRAT1	T cell receptor associated transmembrane adaptor 1	-8.775
	ZAP70	zeta-chain (TCR) associated protein kinase 70kDa	-9.416

## Sheet: Table S7b
Up pathways	Table S7b: Month 3
	Symbol	Entrez Gene Name	Fold Change
IL8 Signaling (6)	AZU1	azurocidin 1	3.105
	GNG11	guanine nucleotide binding protein (G protein), gamma 11	2.170
	ITGB3	integrin, beta 3 (platelet glycoprotein IIIa, antigen CD61)	2.163
	MMP9	matrix metallopeptidase 9 (gelatinase B, 92kDa gelatinase, 92kDa type IV collagenase)	2.031
	MPO	myeloperoxidase	2.938
	MYL9	myosin, light chain 9, regulatory	2.236
Complement System(3)	C1QA	complement component 1, q subcomponent, A chain	2.393
	C1QB	complement component 1, q subcomponent, B chain	2.118
	C1QC	complement component 1, q subcomponent, C chain	2.288
Airway Pathology In Chronic Obstructive Pulmonary Disease(2)	MMP8	matrix metallopeptidase 8 (neutrophil collagenase)	4.692
	MMP9	matrix metallopeptidase 9 (gelatinase B, 92kDa gelatinase, 92kDa type IV collagenase)	2.031
down pathways	Month 3
	Symbol	Entrez Gene Name	Fold Change
T Cell Receptor Signaling(16)	CAMK4	calcium/calmodulin-dependent protein kinase IV	-2.878
	CD28	CD28 molecule	-3.028
	CD247	CD247 molecule	-3.345
	CD3D	CD3d molecule, delta (CD3-TCR complex)	-4.601
	CD3E	CD3e molecule, epsilon (CD3-TCR complex)	-4.648
	CD3G	CD3g molecule, gamma (CD3-TCR complex)	-4.523
	CD8A	CD8a molecule	-2.599
	CD8B	CD8b molecule	-2.485
	CTLA4	cytotoxic T-lymphocyte-associated protein 4	-2.053
	FOS	FBJ murine osteosarcoma viral oncogene homolog	-2.187
	ITK	IL2-inducible T-cell kinase	-4.160
	LCK	LCK proto-oncogene, Src family tyrosine kinase	-3.478
	PLCG1	phospholipase C, gamma 1	-2.795
	PRKCQ	protein kinase C, theta	-2.308
	RASGRP1	RAS guanyl releasing protein 1 (calcium and DAG-regulated)	-2.523
	ZAP70	zeta-chain (TCR) associated protein kinase 70kDa	-3.315
iCOS-iCOSL Signaling in T Helper Cells (16)	CAMK4	calcium/calmodulin-dependent protein kinase IV	-2.878
	CD28	CD28 molecule	-3.028
	CD247	CD247 molecule	-3.345
	CD3D	CD3d molecule, delta (CD3-TCR complex)	-4.601
	CD3E	CD3e molecule, epsilon (CD3-TCR complex)	-4.648
	CD3G	CD3g molecule, gamma (CD3-TCR complex)	-4.523
	CD40LG	CD40 ligand	-3.606
	ICOS	inducible T-cell co-stimulator	-2.626
	IL2RA	interleukin 2 receptor, alpha	-2.042
	IL2RB	interleukin 2 receptor, beta	-2.165
	ITK	IL2-inducible T-cell kinase	-4.160
	LCK	LCK proto-oncogene, Src family tyrosine kinase	-3.478
	PLCG1	phospholipase C, gamma 1	-2.795
	PRKCQ	protein kinase C, theta	-2.308
	TRAT1	T cell receptor associated transmembrane adaptor 1	-3.744
	ZAP70	zeta-chain (TCR) associated protein kinase 70kDa	-3.315
CTLA4 Signaling in Cytotoxic T Lymphocytes (12)	CD28	CD28 molecule	-3.028
	CD247	CD247 molecule	-3.345
	CD3D	CD3d molecule, delta (CD3-TCR complex)	-4.601
	CD3E	CD3e molecule, epsilon (CD3-TCR complex)	-4.648
	CD3G	CD3g molecule, gamma (CD3-TCR complex)	-4.523
	CD8A	CD8a molecule	-2.599
	CD8B	CD8b molecule	-2.485
	CTLA4	cytotoxic T-lymphocyte-associated protein 4	-2.053
	LCK	LCK proto-oncogene, Src family tyrosine kinase	-3.478
	PLCG1	phospholipase C, gamma 1	-2.795
	TRAT1	T cell receptor associated transmembrane adaptor 1	-3.744
	ZAP70	zeta-chain (TCR) associated protein kinase 70kDa	-3.315
Combined pathways	Month 3
	Symbol	Entrez Gene Name	Fold Change
T Cell Receptor Signaling(16)	CAMK4	calcium/calmodulin-dependent protein kinase IV	-2.878
	CD28	CD28 molecule	-3.028
	CD247	CD247 molecule	-3.345
	CD3D	CD3d molecule, delta (CD3-TCR complex)	-4.601
	CD3E	CD3e molecule, epsilon (CD3-TCR complex)	-4.648
	CD3G	CD3g molecule, gamma (CD3-TCR complex)	-4.523
	CD8A	CD8a molecule	-2.599
	CD8B	CD8b molecule	-2.485
	CTLA4	cytotoxic T-lymphocyte-associated protein 4	-2.053
	FOS	FBJ murine osteosarcoma viral oncogene homolog	-2.187
	ITK	IL2-inducible T-cell kinase	-4.16
	LCK	LCK proto-oncogene, Src family tyrosine kinase	-3.478
	PLCG1	phospholipase C, gamma 1	-2.795
	PRKCQ	protein kinase C, theta	-2.308
	RASGRP1	RAS guanyl releasing protein 1 (calcium and DAG-regulated)	-2.523
	ZAP70	zeta-chain (TCR) associated protein kinase 70kDa	-3.315
iCOS-iCOSL signaling in T Helper Cells (16)	CAMK4	calcium/calmodulin-dependent protein kinase IV	-2.878
	CD28	CD28 molecule	-3.028
	CD247	CD247 molecule	-3.345
	CD3D	CD3d molecule, delta (CD3-TCR complex)	-4.601
	CD3E	CD3e molecule, epsilon (CD3-TCR complex)	-4.648
	CD3G	CD3g molecule, gamma (CD3-TCR complex)	-4.523
	CD40LG	CD40 ligand	-3.606
	ICOS	inducible T-cell co-stimulator	-2.626
	IL2RA	interleukin 2 receptor, alpha	-2.042
	IL2RB	interleukin 2 receptor, beta	-2.165
	ITK	IL2-inducible T-cell kinase	-4.16
	LCK	LCK proto-oncogene, Src family tyrosine kinase	-3.478
	PLCG1	phospholipase C, gamma 1	-2.795
	PRKCQ	protein kinase C, theta	-2.308
	TRAT1	T cell receptor associated transmembrane adaptor 1	-3.744
	ZAP70	zeta-chain (TCR) associated protein kinase 70kDa	-3.315
CTLA4 Signaling in Cytotoxic T Lymphocytes (12)	CD28	CD28 molecule	-3.028
	CD247	CD247 molecule	-3.345
	CD3D	CD3d molecule, delta (CD3-TCR complex)	-4.601
	CD3E	CD3e molecule, epsilon (CD3-TCR complex)	-4.648
	CD3G	CD3g molecule, gamma (CD3-TCR complex)	-4.523
	CD8A	CD8a molecule	-2.599
	CD8B	CD8b molecule	-2.485
	CTLA4	cytotoxic T-lymphocyte-associated protein 4	-2.053
	LCK	LCK proto-oncogene, Src family tyrosine kinase	-3.478
	PLCG1	phospholipase C, gamma 1	-2.795
	TRAT1	T cell receptor associated transmembrane adaptor 1	-3.744
	ZAP70	zeta-chain (TCR) associated protein kinase 70kDa	-3.315

## Sheet: Table S7c
Top 3 Up pathways (no of DEGs)	Table S7c: Month 6
	Symbol	Entrez Gene Name	Fold Change
Antiproliferative Role of Somatostatin Receptor 2 (2)	CDKN1A	cyclin-dependent kinase inhibitor 1A (p21, Cip1)	2.026
	GNG11	guanine nucleotide binding protein (G protein), gamma 11	2.05
Spermine and Spermidine Degradation I (1)	SMOX	spermine	2.036
Melatonin Degradation II (1)	SMOX	spermine	3.036
Top 3 down pathways (no of DEGs)	Month 6
	Symbol	Entrez Gene Name	Fold Change
Granulocyte Adhesion and Diapedesis(8)	CCL3	chemokine (C-C motif) ligand 3	-2.959
	CCL4	chemokine (C-C motif) ligand 4	-2.025
	CCL3L1	chemokine (C-C motif) ligand 3-like 1	-2.534
	CCL3L3	chemokine (C-C motif) ligand 3-like 3	-2.534
	CCL4L1/CCL4L2	chemokine (C-C motif) ligand 4-like 1	-2.689
	CXCL8	chemokine (C-X-C motif) ligand 8	-4.31
	IL1R1	interleukin 1 receptor, type I	-3.051
	ITGA6	integrin, alpha 6	-2.094
Agraunulocyte Adehesion and Diapedesis(8)	CCL3	chemokine (C-C motif) ligand 3	-2.959
	CCL4	chemokine (C-C motif) ligand 4	-2.025
	CCL3L1	chemokine (C-C motif) ligand 3-like 1	-2.534
	CCL3L3	chemokine (C-C motif) ligand 3-like 3	-2.534
	CCL4L1/CCL4L2	chemokine (C-C motif) ligand 4-like 1	-2.689
	CXCL8	chemokine (C-X-C motif) ligand 8	-4.31
	IL1R1	interleukin 1 receptor, type I	-3.051
	ITGA6	integrin, alpha 6	-2.094
Communication between innate and adaptive Immune cells(6)	CCL3	chemokine (C-C motif) ligand 3	-2.959
	CCL4	chemokine (C-C motif) ligand 4	-2.025
	CCL3L3	chemokine (C-C motif) ligand 3-like 3	-2.534
	CCR7	chemokine (C-C motif) receptor 7	-2.358
	CD40LG	CD40 ligand	-2.059
	CXCL8	chemokine (C-X-C motif) ligand 8	-4.31
Top 3 Combined pathways (no of DEGs)	Month 6
	Symbol	Entrez Gene Name	Fold Change
Granulocyte Adhesion and Diapedesis(17)	CCL3	chemokine (C-C motif) ligand 3	-2.959
	CCL4	chemokine (C-C motif) ligand 4	-2.025
	CCL3L1	chemokine (C-C motif) ligand 3-like 1	-2.534
	CCL3L3	chemokine (C-C motif) ligand 3-like 3	-2.534
	CCL4L1/CCL4L2	chemokine (C-C motif) ligand 4-like 1	-2.689
	CLDN5	claudin 5	1.527
	CXCL1	chemokine (C-X-C motif) ligand 1 (melanoma growth stimulating activity, alpha)	-1.844
	CXCL5	chemokine (C-X-C motif) ligand 5	2.426
	CXCL8	chemokine (C-X-C motif) ligand 8	-4.31
	IL1R1	interleukin 1 receptor, type I	-3.051
	IL1R2	interleukin 1 receptor, type II	-1.547
	ITGA6	integrin, alpha 6	-2.094
	ITGB3	integrin, beta 3 (platelet glycoprotein IIIa, antigen CD61)	1.821
	PF4	platelet factor 4	1.724
	PPBP	pro-platelet basic protein (chemokine (C-X-C motif) ligand 7)	1.724
	SDC2	syndecan 2	1.841
	XCL1	chemokine (C motif) ligand 1	1.6
Agranulocyte Adhesion and Diapedesis(14)	CCL3	chemokine (C-C motif) ligand 3	-2.959
	CCL4	chemokine (C-C motif) ligand 4	-2.025
	CCL3L1	chemokine (C-C motif) ligand 3-like 1	-2.534
	CCL3L3	chemokine (C-C motif) ligand 3-like 3	-2.534
	CCL4L1/CCL4L2	chemokine (C-C motif) ligand 4-like 1	-2.689
	CLDN5	claudin 5	1.527
	CXCL1	chemokine (C-X-C motif) ligand 1 (melanoma growth stimulating activity, alpha)	-1.844
	CXCL5	chemokine (C-X-C motif) ligand 5	2.426
	CXCL8	chemokine (C-X-C motif) ligand 8	-4.31
	IL1R1	interleukin 1 receptor, type I	-3.051
	ITGA6	integrin, alpha 6	-2.094
	PF4	platelet factor 4	1.724
	PPBP	pro-platelet basic protein (chemokine (C-X-C motif) ligand 7)	1.724
	XCL1	chemokine (C motif) ligand 1	1.6
Macropinocytosis signaling(8)	CSF1	colony stimulating factor 1 (macrophage)	-1.547
	EGF	epidermal growth factor	1.556
	HGF	hepatocyte growth factor (hepapoietin A; scatter factor)	1.594
	ITGB3	integrin, beta 3 (platelet glycoprotein IIIa, antigen CD61)	1.821
	ITGB5	integrin, beta 5	1.723
	PDGFA	platelet-derived growth factor alpha polypeptide	1.514
	PDGFC	platelet derived growth factor C	2.147
	PRKCQ	protein kinase C, theta	-2.158
